# Supplementary material for: Genome plasticity and systems evolution in Streptomyces
Source: BMC Bioinformatics. 2012 Jun 25;13(Suppl 10):S8. doi: 10.1186/1471-2105-13-S10-S8 (PMC3388780; doi:10.1186/1471-2105-13-S10-S8)
Supplement: Additional file 1 — The core genome of five Streptomyces species. A core genome of five Streptomyces genomes comprised of 3,096 orthologous clusters is listed. GO functional classification and gene descriptions are also included. [file 1471-2105-13-S10-S8-S1.xls]

## Sheet: Sheet1
Additional file 1: The core genome of five Streptomyces species.
ORTHO	#seq	#taxa	taxa distribution	GO Identifier	GO Term Name	Aspect	Sequence ID	Sequence Description
strep1001	104	5	SCO:4;SAV:20;SBI:51;SGR:20;SCAB:9	GO:0000036:GO:0003824:GO:0005488:GO:0008152:GO:0009058:GO:0016491:GO:0016740:GO:0031177:GO:0048037	acyl carrier activity:catalytic activity:binding:metabolic process:biosynthetic process:oxidoreductase activity:transferase activity:phosphopantetheine binding:cofactor binding	F:F:F:P:P:F:F:F:F	SCO_Chr|NP_630372.1 SCO_Chr|NP_630373.1 SCO_Chr|NP_733695.1 SAV_Chr|NP_821590.1 SAV_Chr|NP_821591.1 SAV_Chr|NP_821594.1 SAV_Chr|NP_824072.1 SAV_Chr|NP_824074.1 SAV_Chr|NP_822114.1 SAV_Chr|NP_824071.1 SAV_Chr|NP_822113.1 SAV_Chr|NP_824075.1 SAV_Chr|NP_821593.1 SAV_Chr|NP_822118.1 SAV_Chr|NP_821592.1 SAV_Chr|NP_824068.1 SAV_Chr|NP_822117.1 SAV_Chr|NP_823544.1 SAV_Chr|NP_824073.1 SAV_Chr|NP_824069.1…	type I polyketide synthase; type I polyketide synthase; type I polyketide synthase; modular polyketide synthase; modular polyketide synthase; modular polyketide synthase; modular polyketide synthase; modular polyketide synthase; type I polyketide synthase AVES 2; modular polyketide synthase; type I polyketide synthase AVES 1; modular polyketide synthase; modular polyketide synthase; type I polyke…
strep1003	46	5	SCO:5;SAV:5;SBI:19;SGR:13;SCAB:4	GO:0000036:GO:0003824:GO:0008152:GO:0016874:GO:0031177:GO:0048037	acyl carrier activity:catalytic activity:metabolic process:ligase activity:phosphopantetheine binding:cofactor binding	F:F:P:F:F:F	SCO_Chr|NP_624809.1 SCO_Chr|NP_627443.1 SCO_Chr|NP_627444.1 SCO_Chr|NP_733597.1 SAV_Chr|NP_824373.1 SAV_Chr|NP_824819.1 SAV_Chr|NP_824820.1 SBI_Chr|ADI03261.1 SBI_Chr|ADI12767.1 SBI_Chr|ADI03739.1 SBI_Chr|ADI09919.1 SBI_Chr|ADI09920.1 SBI_Chr|ADI04487.1 SBI_Chr|ADI12373.1 SBI_Chr|ADI04486.1 SBI_Chr|ADI03746.1 SBI_Chr|ADI04077.1 SBI_Chr|ADI03745.1 SBI_Chr|ADI12430.1 SBI_Chr|ADI04075.1 SBI_Chr|ADI0…	peptide synthetase; CDA peptide synthetase I; CDA peptide synthetase II; CDA peptide synthetase III; non-ribosomal peptide synthetase; non-ribosomal peptide synthetase; non-ribosomal peptide synthetase; amino acid adenylation domain-containing protein; putative non-ribosomal synthetase (OzmL); putative non-ribosomal peptide synthetase; putative NRPS; putative non-ribosomal peptide synthetase; ami…
strep1007	20	5	SCO:2;SAV:5;SBI:5;SGR:1;SCAB:7	GO:0003824:GO:0004721:GO:0004871:GO:0006355:GO:0007165:GO:0008152:GO:0005524	catalytic activity:phosphoprotein phosphatase activity:signal transducer activity:regulation of transcription, DNA-dependent:signal transduction:metabolic process:ATP binding	F:F:F:P:P:P:F	SAV_Chr|NP_822099.1 SAV_Chr|NP_822566.1 SAV_Chr|NP_828500.1 SAV_Chr|NP_828654.1 SBI_Chr|ADI04111.1 SBI_Chr|ADI11782.1 SBI_Chr|ADI07058.1 SBI_Chr|ADI11903.1 SBI_Chr|ADI11893.1 SCAB_Chr|YP_003486362.1 SCAB_Chr|YP_003486473.1 SCAB_Chr|YP_003486639.1 SCAB_Chr|YP_003486578.1 SCAB_Chr|YP_003489954.1 SCO_Chr|NP_625070.1 SGR_ Chr|YP_001822043.1 SCO_Chr|NP_631407.1 SAV_Chr|NP_821761.1 SCAB_Chr|YP_00348734…	magnesium or manganese-dependent protein phosphatase; magnesium or manganese-dependent protein phosphatase; magnesium or manganese-dependent protein phosphatase; magnesium or manganese-dependent protein phosphatase; hypothetical protein; hypothetical protein; magnesium or manganese-dependent protein phosphatase; putative protein phosphatase; hypothetical protein; hypothetical protein; hypothetica…
strep1009	18	5	SCO:4;SAV:4;SBI:4;SGR:3;SCAB:3	GO:0000166:GO:0003677:GO:0004518:GO:0005524:GO:0006289:GO:0008233:GO:0017111:GO:0019538	nucleotide binding:DNA binding:nuclease activity:ATP binding:nucleotide-excision repair:peptidase activity:nucleoside-triphosphatase activity:protein metabolic process	F:F:F:F:P:F:F:P	SCO_Chr|NP_627581.1 SCO_Chr|NP_631568.1 SCO_Chr|NP_630495.1 SAV_Chr|NP_823776.1 SAV_Chr|NP_825874.1 SAV_Chr|NP_825691.1 SAV_Chr|NP_828417.1 SBI_Chr|ADI04116.1 SBI_Chr|ADI09075.1 SBI_Chr|ADI08786.1 SBI_Chr|ADI05022.1 SGR_ Chr|YP_001824938.1 SGR_ Chr|YP_001827966.1 SGR_ Chr|YP_001825630.1 SCAB_Chr|YP_003489580.1 SCAB_Chr|YP_003489847.1 SCAB_Chr|YP_003493933.1 SCO_Chr|NP_733613.1	Clp-family ATP-binding protease; chaperone; Clp protease ATP binding subunit; ATP-dependent Clp protease; ATP-dependent Clp protease; ATP-dependent Clp protease; ATP-dependent Clp protease; Clp protease ATP binding subunit; putative ATP-dependent Clp protease; putative ATP-dependent protease subunit; ATP-dependent Clp protease; putative ATP-dependent protease subunit; putative chaperone; putative…
strep1010	17	5	SCO:5;SAV:1;SBI:4;SGR:5;SCAB:2	GO:0003677:GO:0004803:GO:0006313	DNA binding:transposase activity:transposition, DNA-mediated	F:F:P	SGR_ Chr|YP_001821598.1 SGR_ Chr|YP_001828563.1 SGR_ Chr|YP_001821769.1 SGR_ Chr|YP_001821630.1 SGR_ Chr|YP_001828531.1 SCO_Chr|NP_631136.1 SBI_Chr|ADI04283.1 SCO_Chr|NP_631782.1 SCO_Chr|NP_631829.1 SCO_SCP2|NP_639746.1 SAV_Chr|NP_821192.1 SCAB_Chr|YP_003487174.1 SCO_SCP1|NP_639821.1 SBI_Chr|ADI11836.1 SBI_Chr|ADI03152.1 SCAB_Chr|YP_003493633.1 SBI_Chr|ADI12455.1	putative transposase; putative transposase; putative transposase; putative IS1647-like transposase; putative IS1647-like transposase; hypothetical protein; putative transposase; insertion element transposase; transposase; putative is1648 transposase; IS1647-like transposase; putative transposase; putative transposase; transposase, IS4; putative transposase; putative transposase fragment; putative…
strep1012	15	5	SCO:2;SAV:4;SBI:4;SGR:2;SCAB:3	GO:0004222:GO:0005576:GO:0006508:GO:0008270:GO:0008233:GO:0008237	metalloendopeptidase activity:extracellular region:proteolysis:zinc ion binding:peptidase activity:metallopeptidase activity	F:C:P:F:F:F	SCO_Chr|NP_629583.1 SCO_Chr|NP_629584.1 SAV_Chr|NP_823970.1 SAV_Chr|NP_823971.1 SBI_Chr|ADI06791.1 SBI_Chr|ADI06792.1 SBI_Chr|ADI06793.1 SBI_Chr|ADI08092.1 SCAB_Chr|YP_003486522.1 SCAB_Chr|YP_003488452.1 SCAB_Chr|YP_003488453.1 SGR_ Chr|YP_001823607.1 SAV_Chr|NP_822212.1 SAV_Chr|NP_826807.1 SGR_ Chr|YP_001825560.1	hypothetical protein; neutral zinc metalloprotease; neutral zinc metalloprotease; neutral zinc metalloprotease; putative neutral zinc metalloprotease; hypothetical protein; putative neutral zinc metalloprotease; hypothetical protein; putative neutral zinc metalloprotease; putative neutral zinc metalloprotease; putative neutral zinc metalloprotease; metalloendopeptidase griselysin; neutral zinc me…
strep1013	15	5	SCO:4;SAV:1;SBI:3;SGR:6;SCAB:1				SCO_SCP1|NP_639607.1 SCO_SCP1|NP_639931.1 SCO_SCP1|NP_639877.1 SGR_ Chr|YP_001821564.1 SGR_ Chr|YP_001828597.1 SGR_ Chr|YP_001828565.1 SGR_ Chr|YP_001821596.1 SGR_ Chr|YP_001824650.1 SCO_Chr|NP_626595.1 SCAB_Chr|YP_003492002.1 SBI_Chr|ADI10640.1 SAV_Chr|NP_827004.1 SGR_ Chr|YP_001826673.1 SBI_Chr|ADI11692.1 SBI_Chr|ADI11650.1	putative secreted protein; putative secreted protein; putative secreted protein; hypothetical protein t; hypothetical protein t; hypothetical protein t; hypothetical protein t; hypothetical protein; secreted protein; hypothetical protein; secreted protein; secreted protein; hypothetical protein; putative secreted protein; hypothetical protein;
strep1015	14	5	SCO:4;SAV:3;SBI:2;SGR:2;SCAB:3	GO:0003677:GO:0004803:GO:0006313	DNA binding:transposase activity:transposition, DNA-mediated	F:F:P	SCO_Chr|NP_625301.1 SCO_Chr|NP_631813.1 SCO_Chr|NP_630482.1 SCO_Chr|NP_626990.1 SAV_Chr|NP_821296.1 SAV_Chr|NP_821383.1 SBI_Chr|ADI04737.1 SBI_Chr|ADI11828.1 SCAB_Chr|YP_003487150.1 SCAB_Chr|YP_003487869.1 SAV_SAP1|NP_828814.1 SGR_ Chr|YP_001822200.1 SCAB_Chr|YP_003493210.1 SGR_ Chr|YP_001828482.1	insertion element; IS110 transposase; IS110 transposase/integrase; transposase; IS110 family transposase; IS110 family transposase; IS116/IS110/IS902 family transposase; IS116/IS110/IS902 family transposase; transposase; putative transposase; IS116/IS110/IS902 family transposase; putative IS element transposase; putative transposase; putative transposase;
strep1778	13	5	SCO:4;SAV:1;SBI:5;SGR:1;SCAB:2	GO:0016020:GO:0016021	membrane:integral to membrane	C:C	SCO_Chr|NP_624744.1 SCO_Chr|NP_631151.1 SCO_Chr|NP_627382.1 SCO_Chr|NP_631580.1 SBI_Chr|ADI05337.1 SBI_Chr|ADI09358.1 SBI_Chr|ADI07516.1 SBI_Chr|ADI10488.1 SAV_Chr|NP_824795.1 SCAB_Chr|YP_003490907.1 SGR_ Chr|YP_001825830.1 SBI_Chr|ADI03737.1 SCAB_Chr|YP_003492146.1	membrane transport protein; integral membrane protein; membrane transport protein; integral membrane protein; integral membrane protein; integral membrane protein; membrane transport protein; membrane transport protein; transmembrane transport protein; putative membrane transport protein; putative transmembrane transport protein; membrane transport protein; putative integral membrane protein;
strep1807	12	5	SCO:4;SAV:1;SBI:1;SGR:3;SCAB:3				SCO_Chr|NP_624374.1 SCO_Chr|NP_631862.1 SGR_ Chr|YP_001821517.1 SGR_ Chr|YP_001828644.1 SGR_ Chr|YP_001826175.1 SCO_SCP1|NP_639770.1 SCO_Chr|NP_627096.1 SCAB_Chr|YP_003490399.1 SAV_Chr|NP_826373.1 SBI_Chr|ADI08701.1 SCAB_Chr|YP_003491272.1 SCAB_Chr|YP_003487326.1	hypothetical protein; hypothetical protein; hypothetical protein t; hypothetical protein t; hypothetical protein; hypothetical protein; hypothetical protein; hypothetical protein; hypothetical protein; hypothetical protein; hypothetical protein; hypothetical protein;
strep1809	12	5	SCO:2;SAV:2;SBI:4;SGR:2;SCAB:2	GO:0004129:GO:0005506:GO:0005507:GO:0005886:GO:0006810:GO:0009055:GO:0009060:GO:0016021:GO:0020037:GO:0022900:GO:0055114	cytochrome-c oxidase activity:iron ion binding:copper ion binding:plasma membrane:transport:electron carrier activity:aerobic respiration:integral to membrane:heme binding:electron transport chain:oxidation reduction	F:F:F:C:P:F:P:C:F:P:P	SCO_Chr|NP_626411.1 SCO_Chr|NP_631290.1 SAV_Chr|NP_827224.1 SAV_Chr|NP_827713.1 SBI_Chr|ADI09202.1 SBI_Chr|ADI10931.1 SBI_Chr|ADI12192.1 SBI_Chr|ADI11373.1 SGR_ Chr|YP_001821828.1 SGR_ Chr|YP_001826865.1 SCAB_Chr|YP_003492269.1 SCAB_Chr|YP_003492738.1	cytochrome c oxidase subunit I; cytochrome C oxidase polypeptide I; cytochrome c oxidase subunit I; cytochrome c oxidase subunit I; putative cytochrome c oxidase subunit I; putative cytochrome c oxidase subunit I; putative cytochrome c oxidase subunit I; putative cytochrome c oxidase subunit 1-beta; putative cytochrome c oxidase subunit I; putative cytochrome c oxidase subunit I; putative cytochr…
strep1810	12	5	SCO:2;SAV:2;SBI:4;SGR:1;SCAB:3				SCO_Chr|NP_627475.1 SCO_Chr|NP_628170.1 SBI_Chr|ADI05381.1 SBI_Chr|ADI09933.1 SBI_Chr|ADI07337.1 SBI_Chr|ADI07750.1 SCAB_Chr|YP_003489993.1 SCAB_Chr|YP_003490487.1 SAV_Chr|NP_826474.1 SGR_ Chr|YP_001826288.1 SAV_Chr|NP_825228.1 SCAB_Chr|YP_003490704.1	hypothetical protein; hypothetical protein; hypothetical protein; hypothetical protein; hypothetical protein; hypothetical protein; hypothetical protein; hypothetical protein; hypothetical protein; hypothetical protein; hypothetical protein; hypothetical protein;
strep1812	12	5	SCO:2;SAV:2;SBI:3;SGR:1;SCAB:4	GO:0005488:GO:0005524:GO:0006915	binding:ATP binding:apoptosis	F:F:P	SCO_Chr|NP_629421.1 SCO_Chr|NP_629425.1 SBI_Chr|ADI03786.1 SBI_Chr|ADI05246.1 SCAB_Chr|YP_003486963.1 SCAB_Chr|YP_003491891.1 SCAB_Chr|YP_003490266.1 SCAB_Chr|YP_003487586.1 SAV_Chr|NP_824149.1 SBI_Chr|ADI07005.1 SGR_ Chr|YP_001827280.1 SAV_Chr|NP_826889.1	ATP/GTP binding protein; ATP-binding protein; NB-ARC domain-containing protein; NB-ARC domain-containing protein; hypothetical protein; hypothetical protein; hypothetical protein; hypothetical protein; ATP/GTP-binding protein; ATP/GTP-binding protein; putative ATP/GTP-binding protein; ATP/GTP-binding protein;
strep1813	12	5	SCO:3;SAV:2;SBI:2;SGR:2;SCAB:3	GO:0003824:GO:0004133:GO:0004553:GO:0005975:GO:0005980:GO:0008152:GO:0016787:GO:0016798:GO:0043169	catalytic activity:glycogen debranching enzyme activity:hydrolase activity, hydrolyzing O-glycosyl compounds:carbohydrate metabolic process:glycogen catabolic process:metabolic process:hydrolase activity:hydrolase activity, acting on glycosyl bonds:cation binding	F:F:F:P:P:P:F:F:F	SCO_Chr|NP_629593.1 SCO_Chr|NP_631392.1 SCO_Chr|NP_630190.1 SAV_Chr|NP_823327.1 SAV_Chr|NP_823965.1 SBI_Chr|ADI06170.1 SBI_Chr|ADI06780.1 SGR_ Chr|YP_001822936.1 SGR_ Chr|YP_001823602.1 SCAB_Chr|YP_003487683.1 SCAB_Chr|YP_003493818.1 SCAB_Chr|YP_003488443.1	glycosyl hydrolase; glycogen debranching enzyme; glycogen debranching enzyme; glycogen debranching enzyme; glycogen debranching enzyme; glycogen debranching enzyme; glycogen debranching enzyme; putative glycogen debranching enzyme; putative glycosyl hydrolase; glycan debranching protein; putative glycogen debranching protein; putative glycosyl hydrolase;
strep1826	11	5	SCO:3;SAV:2;SBI:3;SGR:2;SCAB:1	GO:0000166:GO:0003824:GO:0004008:GO:0005524:GO:0006754:GO:0006825:GO:0008152:GO:0015662:GO:0016020:GO:0016021:GO:0016787:GO:0016820:GO:0030001:GO:0046872:GO:0046873:GO:0060003	nucleotide binding:catalytic activity:copper-exporting ATPase activity:ATP binding:ATP biosynthetic process:copper ion transport:metabolic process:ATPase activity, coupled to transmembrane movement of ions, phosphorylative mechanism:membrane:integral to membrane:hydrolase activity:hydrolase activity, acting on acid anhydrides, catalyzing transmembrane movement of substances:metal ion transport:me…	F:F:F:F:P:P:P:F:C:C:F:F:P:F:F:P	SCO_Chr|NP_625341.1 SCO_Chr|NP_626963.1 SBI_Chr|ADI04933.1 SBI_Chr|ADI10124.1 SGR_ Chr|YP_001824702.1 SGR_ Chr|YP_001826339.1 SCO_Chr|NP_625160.1 SAV_Chr|NP_821792.1 SBI_Chr|ADI03278.1 SCAB_Chr|YP_003491440.1 SAV_Chr|NP_826508.1	metal transporter ATPase; cation-transporting P-type ATPase; metal transporter ATPase; cation-transporting P-type ATPase; putative cation-transporting P-type ATPase; putative cation-transporting P-type ATPase; cation-transporting ATPase; cation-transporting P-type ATPase; cation-transporting P-type ATPase; putative cation-transporting P-type ATPase; cation-transporting P-type ATPase;
strep1827	11	5	SCO:3;SAV:2;SBI:1;SGR:2;SCAB:3	GO:0003824:GO:0004339:GO:0005976:GO:0016787	catalytic activity:glucan 1,4-alpha-glucosidase activity:polysaccharide metabolic process:hydrolase activity	F:F:P:F	SCO_Chr|NP_626048.1 SCO_Chr|NP_631010.1 SCO_Chr|NP_626098.1 SAV_Chr|NP_827612.1 SAV_Chr|NP_827679.1 SGR_ Chr|YP_001827175.1 SGR_ Chr|YP_001827232.1 SCAB_Chr|YP_003486985.1 SCAB_Chr|YP_003492637.1 SCAB_Chr|YP_003492707.1 SBI_Chr|ADI11352.1	hypothetical protein; hypothetical protein; hypothetical protein; glycosyl hydrolase; glycosyl hydrolase; putative glycosyl hydrolase; putative glycosyl hydrolase; hypothetical protein; putative glycosyl hydrolase; putative glycosyl hydrolase; hypothetical protein;
strep1828	11	5	SCO:3;SAV:2;SBI:2;SGR:2;SCAB:2	GO:0003824:GO:0008152:GO:0016491:GO:0055114	catalytic activity:metabolic process:oxidoreductase activity:oxidation reduction	F:P:F:P	SCO_Chr|NP_626436.1 SCO_Chr|NP_631185.1 SCO_Chr|NP_626618.1 SAV_Chr|NP_826977.1 SAV_Chr|NP_827197.1 SBI_Chr|ADI10594.1 SBI_Chr|ADI10907.1 SGR_ Chr|YP_001826642.1 SGR_ Chr|YP_001826839.1 SCAB_Chr|YP_003491976.1 SCAB_Chr|YP_003492242.1	2-oxoacid dehydrogenase subunit E1; pyruvate dehydrogenase subunit E1; pyruvate dehydrogenase subunit E1; pyruvate dehydrogenase subunit E1; 2-oxoacid dehydrogenase subunit E1; pyruvate dehydrogenase subunit E1; 2-oxoacid dehydrogenase subunit E1; pyruvate dehydrogenase subunit E1; 2-oxoacid dehydrogenase subunit E1; hypothetical protein; putative oxoglutarate dehydrogenase (succinyl-transferring…
strep1829	11	5	SCO:3;SAV:3;SBI:2;SGR:1;SCAB:2	GO:0003676:GO:0004386:GO:0005524:GO:0008026	nucleic acid binding:helicase activity:ATP binding:ATP-dependent helicase activity	F:F:F:F	SCO_Chr|NP_628844.1 SCO_Chr|NP_630038.1 SAV_Chr|NP_825332.1 SAV_Chr|NP_825623.1 SAV_Chr|NP_828230.1 SCO_Chr|NP_627923.1 SCAB_Chr|YP_003494221.1 SCAB_Chr|YP_003489959.1 SGR_ Chr|YP_001825023.1 SBI_Chr|ADI10047.1 SBI_Chr|ADI10748.1	DEAD-box RNA helicase; DEAD-box RNA helicase; ATP-dependent RNA helicase; ATP-dependent RNA helicase; ATP-dependent RNA helicase; DEAD-box RNA helicase; DEAD-box RNA helicase; putative RNA helicase; putative ATP-dependent RNA helicase; ATP-dependent RNA helicase; ATP-dependent RNA helicase;
strep1830	11	5	SCO:2;SAV:3;SBI:2;SGR:1;SCAB:3	GO:0000155:GO:0000156:GO:0000160:GO:0000166:GO:0004673:GO:0004871:GO:0005524:GO:0006355:GO:0007165:GO:0016020:GO:0016021:GO:0016301:GO:0016310:GO:0016740:GO:0016772:GO:0018106	two-component sensor activity:two-component response regulator activity:two-component signal transduction system (phosphorelay):nucleotide binding:protein histidine kinase activity:signal transducer activity:ATP binding:regulation of transcription, DNA-dependent:signal transduction:membrane:integral to membrane:kinase activity:phosphorylation:transferase activity:transferase activity, transferrin…	F:F:P:F:F:F:F:P:P:C:C:F:P:F:F:P	SCO_Chr|NP_629873.1 SCO_Chr|NP_631381.1 SAV_Chr|NP_822260.1 SAV_Chr|NP_823688.1 SAV_Chr|NP_826741.1 SBI_Chr|ADI06478.1 SBI_Chr|ADI11274.1 SCAB_Chr|YP_003488181.1 SCAB_Chr|YP_003491711.1 SCAB_Chr|YP_003494170.1 SGR_ Chr|YP_001823285.1	sensory histidine kinase; two-component system sensory histidine kinase; two-component system sensor kinase; two-component system sensor kinase; two-component system sensor kinase; two-component system sensor kinase; two-component system sensor kinase; putative sensory histidine kinase; putative sensor kinase; putative two-component system sensory histidine kinase; putative two-component system s…
strep1833	11	5	SCO:1;SAV:4;SBI:3;SGR:1;SCAB:2	GO:0003824:GO:0004315:GO:0005737:GO:0006633:GO:0008152:GO:0008415:GO:0008610:GO:0016740:GO:0016747	catalytic activity:3-oxoacyl-[acyl-carrier-protein] synthase activity:cytoplasm:fatty acid biosynthetic process:metabolic process:acyltransferase activity:lipid biosynthetic process:transferase activity:transferase activity, transferring acyl groups other than amino-acyl groups	F:F:C:P:P:F:P:F:F	SAV_Chr|NP_822002.1 SAV_Chr|NP_823452.1 SCAB_Chr|YP_003491876.1 SCAB_Chr|YP_003491879.1 SCO_Chr|NP_630897.1 SAV_Chr|NP_824698.1 SBI_Chr|ADI04664.1 SGR_ Chr|YP_001828291.1 SBI_Chr|ADI09983.1 SAV_Chr|NP_823550.1 SBI_Chr|ADI10830.1	3-oxoacyl-ACP synthase III; 3-oxoacyl-ACP synthase III; putative secondary metabolite synthesis protein; putative secondary metabolite biosynthesis protein; hypothetical protein; 3-oxoacyl-ACP synthase III; hypothetical protein; putative 3-oxoacyl-ACP synthase III; putative secondary metabolite biosynthesis protein; 3-oxoacyl-ACP synthase III; 3-oxoacyl-ACP synthase III;
strep1834	11	5	SCO:3;SAV:1;SBI:3;SGR:3;SCAB:1	GO:0003677:GO:0015074:GO:0003676	DNA binding:DNA integration:nucleic acid binding	F:P:F	SBI_Chr|ADI03146.1 SBI_Chr|ADI11812.1 SGR_ Chr|YP_001821524.1 SGR_ Chr|YP_001828637.1 SGR_ Chr|YP_001828491.1 SCO_Chr|NP_628515.1 SCO_SCP1|NP_639736.1 SCAB_Chr|YP_003490032.1 SAV_Chr|NP_822379.2 SBI_Chr|ADI03187.1 SCO_Chr|NP_631816.1	putative transposase; putative transposase; putative transposase; putative transposase; putative transposase; transposase; transposase; hypothetical protein; IS630 family transposase; transposase; hypothetical protein;
strep1835	11	5	SCO:2;SAV:3;SBI:2;SGR:2;SCAB:2	GO:0003677:GO:0004803:GO:0006313	DNA binding:transposase activity:transposition, DNA-mediated	F:F:P	SGR_ Chr|YP_001821536.1 SGR_ Chr|YP_001828625.1 SCAB_Chr|YP_003486820.1 SCAB_Chr|YP_003494459.1 SCO_Chr|NP_629469.1 SAV_Chr|NP_828734.1 SCO_Chr|NP_631794.1 SBI_Chr|ADI12985.1 SAV_Chr|NP_821859.1 SBI_Chr|ADI03133.1 SAV_Chr|NP_821860.1	putative transposase; putative transposase; putative transposase; hypothetical protein; transposase; IS493-like transposase; hypothetical protein; hypothetical protein; hypothetical protein; hypothetical protein; hypothetical protein;
strep1836	11	5	SCO:2;SAV:1;SBI:3;SGR:2;SCAB:3	GO:0003824:GO:0005488:GO:0008152:GO:0016616:GO:0048037	catalytic activity:binding:metabolic process:oxidoreductase activity, acting on the CH-OH group of donors, NAD or NADP as acceptor:cofactor binding	F:F:P:F:F	SGR_ Chr|YP_001821798.1 SGR_ Chr|YP_001824280.1 SCAB_Chr|YP_003487568.1 SCAB_Chr|YP_003493236.1 SCO_Chr|NP_624671.1 SCO_Chr|NP_624972.1 SBI_Chr|ADI12084.1 SCAB_Chr|YP_003487627.1 SAV_Chr|NP_823265.1 SBI_Chr|ADI12395.1 SBI_Chr|ADI12895.1	2-hydroxyacid family dehydrogenase; 2-hydroxyacid family dehydrogenase; putative glycerate dehydrogenase; putative oxidoreductase; 2-hydroxyacid dehydrogenase; 2-hydroxyacid dehydrogenase; 2-hydroxyacid dehydrogenase; putative 2-hydroxyacid family dehydrogenase; 2-hydroxyacid dehydrogenase; putative 2-hydroxyacid family dehydrogenase; putative glycerate dehydrogenase;
strep1837	11	5	SCO:2;SAV:2;SBI:1;SGR:2;SCAB:4	GO:0003995:GO:0008152:GO:0016491:GO:0016627:GO:0050660:GO:0055114	acyl-CoA dehydrogenase activity:metabolic process:oxidoreductase activity:oxidoreductase activity, acting on the CH-CH group of donors:FAD or FADH2 binding:oxidation reduction	F:P:F:F:F:P	SCAB_Chr|YP_003487108.1 SCAB_Chr|YP_003487124.1 SCO_Chr|NP_629230.1 SCO_SCP1|NP_639854.1 SAV_Chr|NP_823443.1 SGR_ Chr|YP_001822139.1 SGR_ Chr|YP_001825685.1 SCAB_Chr|YP_003486926.1 SAV_Chr|NP_822484.1 SBI_Chr|ADI12819.1 SCAB_Chr|YP_003487218.1	oxidoreductase; putative hydrolase; hydrolase; putative oxidoreductase, mmfh; oxidoreductase; hypothetical protein; hypothetical protein; hypothetical protein; hypothetical protein; putative oxidoreductase; putative oxidoreductase;
strep1843	10	5	SCO:2;SAV:1;SBI:5;SGR:1;SCAB:1	GO:0005215:GO:0005886:GO:0006810:GO:0016020:GO:0016021	transporter activity:plasma membrane:transport:membrane:integral to membrane	F:C:P:C:C	SCO_Chr|NP_624676.1 SCO_Chr|NP_631225.1 SBI_Chr|ADI05256.1 SBI_Chr|ADI10129.1 SBI_Chr|ADI11816.1 SBI_Chr|ADI09668.1 SCAB_Chr|YP_003494131.1 SAV_Chr|NP_826157.1 SBI_Chr|ADI04044.1 SGR_ Chr|YP_001822350.1	binding protein dependent transport protein; sugar-transporter integral membrane protein; binding-protein-dependent transport systems inner membrane component; ABC transporter, permease protein; MalF-type ABC sugar transport systems permease component; binding-protein-dependent transport systems inner membrane component; putative sugar-transporter integral membrane protein; sugar ABC transporter …
strep1844	10	5	SCO:2;SAV:1;SBI:3;SGR:2;SCAB:2	GO:0005488:GO:0008863:GO:0016491:GO:0030151:GO:0051539:GO:0055114	binding:formate dehydrogenase activity:oxidoreductase activity:molybdenum ion binding:4 iron, 4 sulfur cluster binding:oxidation reduction	F:F:F:F:F:P	SCO_Chr|NP_626265.1 SCO_Chr|NP_733736.1 SBI_Chr|ADI03230.1 SBI_Chr|ADI06280.1 SBI_Chr|ADI11100.1 SGR_ Chr|YP_001827038.1 SGR_ Chr|YP_001827968.1 SCAB_Chr|YP_003486471.1 SCAB_Chr|YP_003492431.1 SAV_Chr|NP_827402.1	formate dehydrogenase; oxidoreductase; oxidoreductase alpha subunit; oxidoreductase alpha subunit; formate dehydrogenase; putative formate dehydrogenase; putative oxidoreductase; formate dehydrogenase FdhF; putative molybdopterin oxidoreductase; formate dehydrogenase;
strep1845	10	5	SCO:2;SAV:2;SBI:2;SGR:2;SCAB:2	GO:0000287:GO:0003824:GO:0004743:GO:0006096:GO:0016301:GO:0016310:GO:0030955	magnesium ion binding:catalytic activity:pyruvate kinase activity:glycolysis:kinase activity:phosphorylation:potassium ion binding	F:F:F:P:F:P:F	SCO_Chr|NP_626275.1 SCO_Chr|NP_629562.1 SAV_Chr|NP_824001.1 SAV_Chr|NP_827393.1 SBI_Chr|ADI06855.1 SBI_Chr|ADI11090.1 SGR_ Chr|YP_001823625.1 SGR_ Chr|YP_001827028.1 SCAB_Chr|YP_003492420.1 SCAB_Chr|YP_003488482.1	pyruvate kinase; pyruvate kinase; pyruvate kinase; pyruvate kinase; pyruvate kinase; putative pyruvate kinase; putative pyruvate kinase; putative pyruvate kinase; putative pyruvate kinase; putative pyruvate kinase;
strep1846	10	5	SCO:3;SAV:2;SBI:2;SGR:1;SCAB:2	GO:0016020:GO:0016740:GO:0019350:GO:0047355	membrane:transferase activity:teichoic acid biosynthetic process:CDP-glycerol glycerophosphotransferase activity	C:F:P:F	SCO_Chr|NP_626827.1 SCO_Chr|NP_627206.1 SAV_Chr|NP_826270.1 SAV_Chr|NP_826272.1 SBI_Chr|ADI09628.1 SBI_Chr|ADI09639.1 SCO_Chr|NP_627204.1 SCAB_Chr|YP_003491131.1 SGR_ Chr|YP_001826060.1 SCAB_Chr|YP_003491129.1	glycosyl transferase; glycosyl transferase; glycosyl transferase; glycosyl transferase; glycosyl transferase; glycosyl transferase; glycosyl transferase; putative techoic acid biosynthesis protein; putative glycosyl transferase; putative techoic acid biosynthesis protein;
strep1847	10	5	SCO:2;SAV:2;SBI:2;SGR:2;SCAB:2	GO:0004177:GO:0006508:GO:0008237:GO:0008270	aminopeptidase activity:proteolysis:metallopeptidase activity:zinc ion binding	F:P:F:F	SCO_Chr|NP_626871.1 SCO_Chr|NP_626879.1 SAV_Chr|NP_826572.1 SAV_Chr|NP_826588.1 SBI_Chr|ADI10205.1 SBI_Chr|ADI10209.1 SGR_ Chr|YP_001826397.1 SGR_ Chr|YP_001826402.1 SCAB_Chr|YP_003491518.1 SCAB_Chr|YP_003491527.1	aminopeptidase; aminopeptidase N; aminopeptidase N; aminopeptidase N; aminopeptidase N; aminopeptidase N; putative aminopeptidase N; putative aminopeptidase N; aminopeptidase N; putative aminopeptidase;
strep1848	10	5	SCO:3;SAV:3;SBI:1;SGR:1;SCAB:2	GO:0000166:GO:0003677:GO:0005524:GO:0007049:GO:0007059:GO:0016021:GO:0051301	nucleotide binding:DNA binding:ATP binding:cell cycle:chromosome segregation:integral to membrane:cell division	F:F:F:P:P:C:P	SCO_Chr|NP_627469.1 SCO_Chr|NP_629479.1 SCO_Chr|NP_629765.1 SAV_Chr|NP_824911.1 SAV_Chr|NP_825164.1 SBI_Chr|ADI08262.1 SCAB_Chr|YP_003490288.1 SGR_ Chr|YP_001824866.1 SAV_Chr|NP_825157.1 SCAB_Chr|YP_003490943.1	plasmid transfer protein; plasmid transfer protein; traSA:integrase fusion protein; plasmid transfer protein; plasmid transfer protein; putative plasmid transfer protein; putative plasmid transfer protein; putative plasmid transfer protein; phage-related integrase; putative phage integrase;
strep1849	10	5	SCO:2;SAV:3;SBI:1;SGR:2;SCAB:2	GO:0003676:GO:0003677:GO:0004386:GO:0005524	nucleic acid binding:DNA binding:helicase activity:ATP binding	F:F:F:F	SCO_Chr|NP_630362.1 SCO_Chr|NP_733524.1 SAV_Chr|NP_821541.1 SAV_Chr|NP_823154.1 SAV_Chr|NP_822768.1 SGR_ Chr|YP_001821859.1 SGR_ Chr|YP_001827055.1 SCAB_Chr|YP_003487512.1 SCAB_Chr|YP_003493479.1 SBI_Chr|ADI04827.1	helicase; helicase; SNF2/RAD54 family helicase; SNF2/RAD54 family helicase; SNF2/RAD54 family helicase; SNF2/RAD54 family helicase; SNF2/RAD54 family helicase; putative helicase; hypothetical protein; SNF2/RAD54 family helicase;
strep1850	10	5	SCO:1;SAV:2;SBI:3;SGR:1;SCAB:3	GO:0000166:GO:0005524:GO:0006457:GO:0006950:GO:0051082	nucleotide binding:ATP binding:protein folding:response to stress:unfolded protein binding	F:F:P:P:F	SAV_Chr|NP_825661.1 SAV_Chr|NP_828413.1 SBI_Chr|ADI04036.1 SBI_Chr|ADI08768.1 SCAB_Chr|YP_003487406.1 SCAB_Chr|YP_003489871.1 SCO_Chr|NP_733614.1 SGR_ Chr|YP_001824946.1 SCAB_Chr|YP_003493929.1 SBI_Chr|ADI05018.1	molecular chaperone DnaK; molecular chaperone DnaK; molecular chaperone DnaK; molecular chaperone DnaK; hypothetical protein; heat shock protein 70; molecular chaperone DnaK; molecular chaperone DnaK; heat shock chaperone protein; molecular chaperone DnaK;
strep1851	10	5	SCO:2;SAV:3;SBI:2;SGR:1;SCAB:2	GO:0010181	FMN binding	F	SBI_Chr|ADI04229.1 SBI_Chr|ADI05210.1 SCO_Chr|NP_625025.1 SAV_Chr|NP_823520.1 SCAB_Chr|YP_003494499.1 SCO_Chr|NP_628944.1 SAV_Chr|NP_824655.1 SCAB_Chr|YP_003489244.1 SGR_ Chr|YP_001827001.1 SAV_Chr|NP_825942.1	hypothetical protein; hypothetical protein; integral membrane protein; hypothetical protein; putative integral membrane protein; hypothetical protein; hypothetical protein; putative oxidoreductase; hypothetical protein; hypothetical protein;
strep1852	10	5	SCO:2;SAV:1;SBI:2;SGR:3;SCAB:2	GO:0003677:GO:0004803:GO:0006313	DNA binding:transposase activity:transposition, DNA-mediated	F:F:P	SBI_Chr|ADI13112.1 SBI_Chr|ADI13116.1 SGR_ Chr|YP_001821533.1 SGR_ Chr|YP_001828628.1 SGR_ Chr|YP_001828503.1 SCAB_Chr|YP_003485854.1 SCAB_Chr|YP_003490263.1 SCO_Chr|NP_624431.1 SAV_Chr|NP_821219.1 SCO_SCP1|NP_639881.1	transposase; putative transposase IS4; putative transposase; putative transposase; putative transposase; putative IS transposase; hypothetical protein; transposase; IS5 family transposase; hypothetical protein;
strep1863	10	5	SCO:3;SAV:2;SBI:2;SGR:1;SCAB:2	GO:0003910:GO:0005524:GO:0006260:GO:0006281:GO:0006310:GO:0016874	DNA ligase (ATP) activity:ATP binding:DNA replication:DNA repair:DNA recombination:ligase activity	F:F:P:P:P:F	SCO_Chr|NP_624433.1 SAV_SAP1|NP_828839.1 SCO_Chr|NP_630780.1 SAV_Chr|NP_822873.1 SCAB_Chr|YP_003487086.1 SGR_ Chr|YP_001822536.1 SBI_Chr|ADI12028.1 SCO_Chr|NP_630976.1 SBI_Chr|ADI09481.1 SCAB_Chr|YP_003488906.1	hypothetical protein; putative ATP-dependint DNA ligase; ATP-dependent DNA ligase; ATP-dependent DNA ligase; putative DNA ligase; ATP-dependent DNA ligase; ATP-dependent DNA ligase; DNA ligase; ATP dependent DNA ligase; putative ATP-dependent polynucleotide modifying protein;
strep1866	9	5	SCO:2;SAV:2;SBI:2;SGR:1;SCAB:2	GO:0003824:GO:0004345:GO:0005488:GO:0006006:GO:0008152:GO:0055114	catalytic activity:glucose-6-phosphate dehydrogenase activity:binding:glucose metabolic process:metabolic process:oxidation reduction	F:F:F:P:P:P	SCO_Chr|NP_626202.1 SCO_Chr|NP_630736.1 SAV_Chr|NP_822944.1 SAV_Chr|NP_827489.1 SBI_Chr|ADI03993.1 SBI_Chr|ADI11158.1 SCAB_Chr|YP_003487280.1 SCAB_Chr|YP_003492523.1 SGR_ Chr|YP_001827098.1	glucose-6-phosphate 1-dehydrogenase; glucose-6-phosphate 1-dehydrogenase; glucose-6-phosphate 1-dehydrogenase; glucose-6-phosphate 1-dehydrogenase; glucose-6-phosphate 1-dehydrogenase; glucose-6-phosphate 1-dehydrogenase; glucose-6-phosphate 1-dehydrogenase; putative glucose-6-phosphate 1-dehydrogenase; glucose-6-phosphate 1-dehydrogenase;
strep1867	9	5	SCO:2;SAV:2;SBI:3;SGR:1;SCAB:1	GO:0004347:GO:0005737:GO:0006094:GO:0006096:GO:0016853	glucose-6-phosphate isomerase activity:cytoplasm:gluconeogenesis:glycolysis:isomerase activity	F:C:P:P:F	SCO_Chr|NP_626206.1 SCO_Chr|NP_630734.1 SAV_Chr|NP_822946.1 SAV_Chr|NP_827478.1 SBI_Chr|ADI03472.1 SBI_Chr|ADI03995.1 SBI_Chr|ADI11155.1 SCAB_Chr|YP_003492508.1 SGR_ Chr|YP_001827090.1	glucose-6-phosphate isomerase; glucose-6-phosphate isomerase; glucose-6-phosphate isomerase; glucose-6-phosphate isomerase; glucose-6-phosphate isomerase; glucose-6-phosphate isomerase; glucose-6-phosphate isomerase; glucose-6-phosphate isomerase; glucose-6-phosphate isomerase;
strep1868	9	5	SCO:2;SAV:2;SBI:2;SGR:1;SCAB:2	GO:0003824:GO:0008152:GO:0008299:GO:0008661:GO:0009228:GO:0016114:GO:0016624:GO:0016740	catalytic activity:metabolic process:isoprenoid biosynthetic process:1-deoxy-D-xylulose-5-phosphate synthase activity:thiamin biosynthetic process:terpenoid biosynthetic process:oxidoreductase activity, acting on the aldehyde or oxo group of donors, disulfide as acceptor:transferase activity	F:P:P:F:P:P:F:F	SCO_Chr|NP_630840.1 SCO_Chr|NP_733683.1 SAV_Chr|NP_822822.1 SAV_Chr|NP_823420.1 SBI_Chr|ADI05703.1 SBI_Chr|ADI06229.1 SCAB_Chr|YP_003487020.1 SCAB_Chr|YP_003487777.1 SGR_ Chr|YP_001823007.1	1-deoxy-D-xylulose-5-phosphate synthase; 1-deoxy-D-xylulose-5-phosphate synthase; 1-deoxy-D-xylulose-5-phosphate synthase; 1-deoxy-D-xylulose-5-phosphate synthase; 1-deoxy-D-xylulose-5-phosphate synthase; 1-deoxy-D-xylulose-5-phosphate synthase; putative 1-deoxy-D-xylulose-5-phosphate synthase 1; 1-deoxyxylulose-5-phosphate synthase; 1-deoxy-D-xylulose-5-phosphate synthase;
strep1869	9	5	SCO:3;SAV:1;SBI:2;SGR:2;SCAB:1	GO:0008152:GO:0016491	metabolic process:oxidoreductase activity	P:F	SCO_SCP1|NP_639626.1 SCO_SCP1|NP_639912.1 SCO_Chr|NP_630553.1 SCAB_Chr|YP_003487460.1 SAV_Chr|NP_823090.1 SGR_ Chr|YP_001822685.1 SBI_Chr|ADI05959.1 SBI_Chr|ADI12206.1 SGR_ Chr|YP_001822070.1	spore associated protein, sape; spore associated protein, sape; hypothetical protein; hypothetical protein; hypothetical protein; hypothetical protein; hypothetical protein; hypothetical protein; hypothetical protein;
strep1870	9	5	SCO:3;SAV:1;SBI:2;SGR:2;SCAB:1	GO:0003824:GO:0006725:GO:0008815:GO:0009346:GO:0016829:GO:0016830:GO:0046872	catalytic activity:cellular aromatic compound metabolic process:citrate (pro-3S)-lyase activity:citrate lyase complex:lyase activity:carbon-carbon lyase activity:metal ion binding	F:P:F:C:F:F:F	SCO_SCP1|NP_639627.1 SCO_SCP1|NP_639911.1 SCO_Chr|NP_626293.1 SCAB_Chr|YP_003492390.1 SAV_Chr|NP_827357.1 SGR_ Chr|YP_001826987.1 SBI_Chr|ADI03877.1 SGR_ Chr|YP_001822073.1 SBI_Chr|ADI12202.1	putative lysase; putative lysase; citrate lyase subunit beta; putative lyase subunit; citrate lyase beta chain; putative citrate lyase beta chain; citrate lyase beta subunit; putative lyase; HpcH/HpaI aldolase;
strep1871	9	5	SCO:3;SAV:2;SBI:1;SGR:2;SCAB:1	GO:0003677:GO:0004003:GO:0005488:GO:0006281:GO:0006303:GO:0006974	DNA binding:ATP-dependent DNA helicase activity:binding:DNA repair:double-strand break repair via nonhomologous end joining:response to DNA damage stimulus	F:F:F:P:P:P	SCO_SCP1|NP_639643.1 SCO_SCP1|NP_639895.1 SCO_Chr|NP_629451.1 SAV_Chr|NP_824121.1 SCAB_Chr|YP_003488610.1 SGR_ Chr|YP_001823707.1 SBI_Chr|ADI09479.1 SAV_Chr|NP_822054.1 SGR_ Chr|YP_001828201.1	hypothetical protein; hypothetical protein; hypothetical protein; Ku70/Ku80 protein; putative DNA-binding protein; putative Ku70/Ku80 protein; hypothetical protein; Ku70/Ku80 protein; putative Ku70/Ku80 protein;
strep1873	9	5	SCO:2;SAV:3;SBI:1;SGR:2;SCAB:1	GO:0004096:GO:0005506:GO:0006979:GO:0020037:GO:0055114	catalase activity:iron ion binding:response to oxidative stress:heme binding:oxidation reduction	F:F:P:F:P	SAV_Chr|NP_823202.1 SAV_Chr|NP_824228.1 SGR_ Chr|YP_001822835.1 SGR_ Chr|YP_001823828.1 SCO_Chr|NP_624975.1 SAV_Chr|NP_821522.1 SCAB_Chr|YP_003487419.1 SBI_Chr|ADI05901.1 SCO_Chr|NP_630307.1	catalase; catalase; putative catalase; putative catalase; catalase; catalase; catalase HPII; catalase HPII; catalase;
strep1874	9	5	SCO:1;SAV:2;SBI:3;SGR:2;SCAB:1	GO:0000166:GO:0003677:GO:0005524:GO:0007049:GO:0007059:GO:0016021:GO:0017111:GO:0051301	nucleotide binding:DNA binding:ATP binding:cell cycle:chromosome segregation:integral to membrane:nucleoside-triphosphatase activity:cell division	F:F:F:P:P:C:F:P	SAV_Chr|NP_823704.1 SAV_Chr|NP_826619.1 SBI_Chr|ADI03699.1 SBI_Chr|ADI05035.1 SBI_Chr|ADI06492.1 SGR_ Chr|YP_001823298.1 SGR_ Chr|YP_001827862.1 SCO_Chr|NP_629860.1 SCAB_Chr|YP_003491422.1	FtsK/SpoIIIE family protein; FtsK/SpoIIIE family protein; putative FtsK/SpoIIIE family protein; putative FtsK/SpoIIIE family protein; ATP/GTP binding protein membrane protein; putative FtsK/SpoIIIE family protein; putative FtsK/SpoIIIE family protein; ATP/GTP binding protein membrane protein; Ftsk/SpoIIIE family protein;
strep1875	9	5	SCO:2;SAV:1;SBI:4;SGR:1;SCAB:1	GO:0009055:GO:0016020:GO:0016491:GO:0022904	electron carrier activity:membrane:oxidoreductase activity:respiratory electron transport chain	F:C:F:P	SBI_Chr|ADI03456.1 SBI_Chr|ADI10938.1 SBI_Chr|ADI11799.1 SBI_Chr|ADI10009.1 SCO_Chr|NP_626404.1 SCAB_Chr|YP_003492276.1 SAV_Chr|NP_827231.1 SGR_ Chr|YP_001826872.1 SCO_Chr|NP_631181.1	cytochrome B subunit; cytochrome B subunit; cytochrome B subunit; cytochrome B subunit; cytochrome B subunit; cytochrome B subunit; cytochrome b subunit; putative cytochrome b subunit; ubiquinol-cytochrome C reductase cytochrome B subunit;
strep1877	9	5	SCO:2;SAV:1;SBI:2;SGR:2;SCAB:2				SBI_Chr|ADI05188.1 SBI_Chr|ADI12076.1 SCO_Chr|NP_629395.1 SCAB_Chr|YP_003488666.1 SAV_Chr|NP_824183.1 SGR_ Chr|YP_001823776.1 SCO_Chr|NP_631738.1 SCAB_Chr|YP_003486276.1 SGR_ Chr|YP_001822782.1	putative nucleotide-binding protein; putative nucleotide-binding protein; nucleotide-binding protein; putative cyclic-nucleotide-binding protein; nucleotide-binding protein; putative nucleotide-binding protein; nucleotide-binding protein; putative cyclic-nucleotide-binding protein; putative nucleotide-binding protein;
strep1878	9	5	SCO:1;SAV:1;SBI:4;SGR:2;SCAB:1	GO:0003824:GO:0005488:GO:0008152	catalytic activity:binding:metabolic process	F:F:P	SBI_Chr|ADI07529.1 SBI_Chr|ADI07533.1 SBI_Chr|ADI09341.1 SBI_Chr|ADI09478.1 SCAB_Chr|YP_003494101.1 SCO_Chr|NP_630367.1 SGR_ Chr|YP_001828402.1 SAV_Chr|NP_824702.1 SGR_ Chr|YP_001824923.1	NmrA family protein; NADPH:quinone reductase and related Zn-dependent oxidoreductase-like protein; NmrA family protein; hypothetical protein; hypothetical protein; hypothetical protein; hypothetical protein; hypothetical protein; hypothetical protein;
strep1879	9	5	SCO:2;SAV:2;SBI:2;SGR:1;SCAB:2	GO:0003824:GO:0005488:GO:0006537:GO:0008152:GO:0016491:GO:0016639:GO:0051536:GO:0055114	catalytic activity:binding:glutamate biosynthetic process:metabolic process:oxidoreductase activity:oxidoreductase activity, acting on the CH-NH2 group of donors, NAD or NADP as acceptor:iron-sulfur cluster binding:oxidation reduction	F:F:P:P:F:F:F:P	SBI_Chr|ADI11067.1 SBI_Chr|ADI12161.1 SCO_Chr|NP_626239.1 SAV_Chr|NP_827434.1 SCAB_Chr|YP_003492464.1 SGR_ Chr|YP_001826996.1 SCO_Chr|NP_626285.1 SCAB_Chr|YP_003492398.1 SAV_Chr|NP_827366.1	glutamate synthase subunit beta; putative oxidoreductase; putative oxidoreductase; putative oxidoreductase; putative oxidoreductase; glutamate synthase subunit beta; glutamate synthase subunit beta; putative glutamate synthase (NADPH) small subunit; glutamate synthase subunit beta;
strep1884	9	5	SCO:1;SAV:2;SBI:2;SGR:1;SCAB:3	GO:0003676:GO:0003677:GO:0015074	nucleic acid binding:DNA binding:DNA integration	F:F:P	SCAB_Chr|YP_003490725.1 SCAB_Chr|YP_003491577.1 SCO_Chr|NP_630484.1 SGR_ Chr|YP_001828490.1 SAV_Chr|NP_821465.1 SCAB_Chr|YP_003490852.1 SAV_Chr|NP_821598.1 SBI_Chr|ADI04271.1 SBI_Chr|ADI12469.1	putative integrase; putative transposase; transposase; putative transposase; IS30 family transposase; putative transposase; IS30 family transposase; transposase, IS30 family protein; putative transposase;
strep1888	9	5	SCO:2;SAV:1;SBI:2;SGR:2;SCAB:2				SCO_Chr|NP_624806.1 SBI_Chr|ADI04484.1 SCO_Chr|NP_627432.1 SGR_ Chr|YP_001821964.1 SCAB_Chr|YP_003494014.1 SBI_Chr|ADI03743.1 SAV_Chr|NP_822026.1 SGR_ Chr|YP_001822424.1 SCAB_Chr|YP_003486113.1	hypothetical protein; hypothetical protein; hypothetical protein; putative MbtH-like protein; hypothetical protein; MbtH domain protein; MbtH-like protein; putative MbtH-like protein; MbtH-like protein;
strep1889	9	5	SCO:2;SAV:2;SBI:2;SGR:1;SCAB:2	GO:0005215:GO:0005886:GO:0006810:GO:0016020:GO:0016021	transporter activity:plasma membrane:transport:membrane:integral to membrane	F:C:P:C:C	SCO_Chr|NP_624854.1 SGR_ Chr|YP_001823937.1 SCAB_Chr|YP_003486572.1 SCO_Chr|NP_627703.1 SBI_Chr|ADI06754.1 SAV_Chr|NP_823539.1 SCAB_Chr|YP_003487632.1 SAV_Chr|NP_823270.1 SBI_Chr|ADI10384.1	sugar transport membrane protein; putative ABC transporter permease protein; putative integral membrane transport protein; binding protein dependent transport protein; binding-protein-dependent transport systems inner membrane component; ABC transporter permease protein; hypothetical protein; sugar ABC transporter permeases protein; binding-protein-dependent transport systems inner membrane compo…
strep1890	9	5	SCO:3;SAV:2;SBI:1;SGR:2;SCAB:1	GO:0003677:GO:0003700:GO:0006350:GO:0006351:GO:0006355:GO:0016481:GO:0016566:GO:0030528:GO:0045449	DNA binding:sequence-specific DNA binding transcription factor activity:transcription:transcription, DNA-dependent:regulation of transcription, DNA-dependent:negative regulation of transcription:specific transcriptional repressor activity:transcription regulator activity:regulation of transcription	F:F:P:P:P:P:F:F:P	SCO_Chr|NP_630365.1 SCAB_Chr|YP_003486947.1 SAV_Chr|NP_824882.1 SGR_ Chr|YP_001825243.1 SCO_Chr|NP_630417.1 SBI_Chr|ADI12046.1 SCO_SCP1|NP_639852.1 SAV_Chr|NP_823446.1 SGR_ Chr|YP_001827895.1	gamma-butyrolactone binding protein; putative gamma-butyrolactone binding protein; gamma-butyrolactone receptor protein; A-factor receptor; TetR family transcriptional regulator; TetR family transcriptional regulator; TetR family transcriptional regulator; TetR family transcriptional regulator; putative gamma-butyrolactone-binding protein homologue;
strep1891	9	5	SCO:1;SAV:3;SBI:2;SGR:2;SCAB:1	GO:0009058:GO:0016788	biosynthetic process:hydrolase activity, acting on ester bonds	P:F	SCO_Chr|NP_630385.1 SAV_Chr|NP_822128.1 SAV_Chr|NP_821582.1 SBI_Chr|ADI06963.1 SGR_ Chr|YP_001827591.1 SCAB_Chr|YP_003493880.1 SGR_ Chr|YP_001821712.1 SAV_Chr|NP_824079.1 SBI_Chr|ADI04509.1	thioesterase II; thioesterase; thioesterase; thioesterase; putative thioesterase; putative thioesterase; putative thioesterase; thioesterase; thioesterase;
strep1892	9	5	SCO:1;SAV:2;SBI:2;SGR:2;SCAB:2	GO:0000166:GO:0005524:GO:0017111	nucleotide binding:ATP binding:nucleoside-triphosphatase activity	F:F:F	SCO_Chr|NP_630485.1 SGR_ Chr|YP_001828489.1 SAV_Chr|NP_828722.1 SBI_Chr|ADI12946.1 SCAB_Chr|YP_003490853.1 SAV_Chr|NP_821382.1 SBI_Chr|ADI12470.1 SCAB_Chr|YP_003490662.1 SGR_ Chr|YP_001822158.1	IS element ATP binding protein; putative IS element ATP-binding protein; transposase; transposase; putative IstB-like ATPase; IstB-like ATP-binding protein; IstB-like ATP-binding protein; putative ATP-binding protein; putative IS element ATP-binding protein;
strep1893	9	5	SCO:1;SAV:2;SBI:3;SGR:1;SCAB:2	GO:0000166:GO:0005524:GO:0006200:GO:0016887:GO:0017111	nucleotide binding:ATP binding:ATP catabolic process:ATPase activity:nucleoside-triphosphatase activity	F:F:P:F:F	SCO_Chr|NP_631589.1 SBI_Chr|ADI09937.1 SAV_Chr|NP_823610.1 SGR_ Chr|YP_001822439.1 SAV_Chr|NP_826030.1 SCAB_Chr|YP_003489425.1 SBI_Chr|ADI05094.1 SBI_Chr|ADI12581.1 SCAB_Chr|YP_003487245.1	ABC transporter ATP-binding protein; ABC transporter ATP-binding protein; ABC transporter ATP-binding protein; putative ABC transporter ATP-binding protein; ABC transporter ATP-binding protein; putative ABC transporter ATP-binding subunit; ABC transporter related protein; ABC transporter related protein; ATP-binding protein of ABC transporter;
strep1895	8	5	SCO:2;SAV:1;SBI:2;SGR:1;SCAB:2	GO:0004553:GO:0005975	hydrolase activity, hydrolyzing O-glycosyl compounds:carbohydrate metabolic process	F:P	SCO_Chr|NP_624621.1 SCO_Chr|NP_631095.1 SCAB_Chr|YP_003489282.1 SCAB_Chr|YP_003494446.1 SBI_Chr|ADI10423.1 SAV_Chr|NP_826159.1 SBI_Chr|ADI05007.1 SGR_ Chr|YP_001824638.1	beta-xylosidase; beta-D-xylosidase; putative beta-xylosidase; putative beta-D-xylosidase; xylan 1,4-beta-xylosidase; xylan 1,4-beta-xylosidase; glycoside hydrolase family 3 domain protein; putative beta-glucosidase;
strep1896	8	5	SCO:2;SAV:2;SBI:1;SGR:2;SCAB:1	GO:0003824:GO:0004802:GO:0008152:GO:0016740	catalytic activity:transketolase activity:metabolic process:transferase activity	F:F:P:F	SCO_Chr|NP_626200.1 SCO_Chr|NP_630738.1 SAV_Chr|NP_822942.1 SAV_Chr|NP_827491.1 SGR_ Chr|YP_001826419.1 SGR_ Chr|YP_001827100.1 SCAB_Chr|YP_003492525.1 SBI_Chr|ADI11160.1	transketolase; transketolase; transketolase; transketolase; transketolase; transketolase; transketolase A; transketolase;
strep1897	8	5	SCO:2;SAV:1;SBI:2;SGR:2;SCAB:1	GO:0000166:GO:0005524:GO:0006200:GO:0016887:GO:0017111	nucleotide binding:ATP binding:ATP catabolic process:ATPase activity:nucleoside-triphosphatase activity	F:F:P:F:F	SCO_Chr|NP_626692.1 SCO_Chr|NP_629416.1 SBI_Chr|ADI05973.1 SCAB_Chr|YP_003493518.1 SGR_ Chr|YP_001822190.1 SAV_Chr|NP_823513.1 SGR_ Chr|YP_001823565.1 SBI_Chr|ADI05245.1	hypothetical protein; hypothetical protein; hypothetical protein; hypothetical protein; hypothetical protein; MoxR-like ATPase; putative MoxR-like ATPase; hypothetical protein;
strep1899	8	5	SCO:2;SAV:2;SBI:2;SGR:1;SCAB:1				SCO_Chr|NP_627464.1 SCO_Chr|NP_629487.1 SAV_Chr|NP_824906.1 SAV_Chr|NP_825159.1 SGR_ Chr|YP_001824858.1 SBI_Chr|ADI08957.1 SCAB_Chr|YP_003488586.1 SBI_Chr|ADI08256.1	replication initiator protein; replication initiation protein; replication initiation protein; replication initiation protein; putative replication initiator protein; hypothetical protein; putative replication initiation protein; replication initiation protein;
strep1900	8	5	SCO:2;SAV:3;SBI:1;SGR:1;SCAB:1	GO:0003677:GO:0003700:GO:0005622:GO:0006350:GO:0006351:GO:0006355:GO:0030528:GO:0045449	DNA binding:sequence-specific DNA binding transcription factor activity:intracellular:transcription:transcription, DNA-dependent:regulation of transcription, DNA-dependent:transcription regulator activity:regulation of transcription	F:F:C:P:P:P:F:P	SCO_Chr|NP_627471.1 SCO_Chr|NP_629766.1 SAV_Chr|NP_824913.1 SAV_SAP1|NP_828787.1 SCAB_Chr|YP_003490286.1 SBI_Chr|ADI08264.1 SGR_ Chr|YP_001824868.1 SAV_Chr|NP_825166.1	korSA, regulatory protein; transcriptional regulator; regulatory protein KorSA; GntR family transcriptional regulator; transcriptional regulator; regulatory protein KorSA; GntR family transcriptional regulator; regulatory protein KorSA;
strep1901	8	5	SCO:2;SAV:2;SBI:1;SGR:1;SCAB:2	GO:0003824:GO:0003844:GO:0004553:GO:0005975:GO:0005978:GO:0016740:GO:0016757:GO:0043169	catalytic activity:1,4-alpha-glucan branching enzyme activity:hydrolase activity, hydrolyzing O-glycosyl compounds:carbohydrate metabolic process:glycogen biosynthetic process:transferase activity:transferase activity, transferring glycosyl groups:cation binding	F:F:F:P:P:F:F:F	SCO_Chr|NP_629578.1 SCO_Chr|NP_631386.1 SAV_Chr|NP_823981.1 SAV_Chr|NP_828575.1 SCAB_Chr|YP_003488460.1 SCAB_Chr|YP_003493812.1 SBI_Chr|ADI06809.1 SGR_ Chr|YP_001823613.1	glycogen branching enzyme; glycogen branching enzyme; glycogen branching enzyme; glycogen branching enzyme; putative 1,4-a-glucan branching protein; putative 1,4-a-glucan branching protein; glycogen branching enzyme; glycogen branching enzyme;
strep1902	8	5	SCO:2;SAV:2;SBI:1;SGR:1;SCAB:2	GO:0003824:GO:0005975:GO:0043169	catalytic activity:carbohydrate metabolic process:cation binding	F:P:F	SCO_Chr|NP_629580.1 SCO_Chr|NP_631388.1 SAV_Chr|NP_823979.1 SAV_Chr|NP_828572.1 SCAB_Chr|YP_003488458.1 SCAB_Chr|YP_003493814.1 SGR_ Chr|YP_001823611.1 SBI_Chr|ADI06807.1	trehalose synthase; trehalose synthase; trehalose synthase; trehalose synthase; putative alpha amylase; putative alpha amylase; putative trehalose synthase; trehalose synthase;
strep1903	8	5	SCO:2;SAV:2;SBI:1;SGR:1;SCAB:2	GO:0003824:GO:0005975:GO:0043169	catalytic activity:carbohydrate metabolic process:cation binding	F:P:F	SCO_Chr|NP_629581.1 SCO_Chr|NP_631389.1 SAV_Chr|NP_823978.1 SAV_Chr|NP_828571.1 SCAB_Chr|YP_003488457.1 SCAB_Chr|YP_003493815.1 SGR_ Chr|YP_001823610.1 SBI_Chr|ADI06806.1	alpha-amylase; alpha-amylase; alpha-amylase; alpha-amylase; putative alpha-amylase; putative alpha-amylase; putative alpha-amylase; alpha-amylase;
strep1904	8	5	SCO:2;SAV:2;SBI:1;SGR:2;SCAB:1	GO:0016874	ligase activity	F	SCO_Chr|NP_629669.1 SCO_Chr|NP_630382.1 SAV_Chr|NP_823479.1 SAV_Chr|NP_823879.1 SGR_ Chr|YP_001823456.1 SGR_ Chr|YP_001824793.1 SCAB_Chr|YP_003488341.1 SBI_Chr|ADI06648.1	carboxyl transferase; decarboxylase; methylmalonyl-CoA decarboxylase alpha subunit; methylmalonyl-CoA decarboxylase alpha subunit; putative methylmalonyl-CoA decarboxylase alpha subunit; putative methylmalonyl-CoA decarboxylase alpha subunit; putative carboxyl transferase; putative methylmalonyl-CoA decarboxylase alpha subunit;
strep1905	8	5	SCO:2;SAV:2;SBI:1;SGR:1;SCAB:2	GO:0003824:GO:0005506:GO:0008152:GO:0008299:GO:0016114:GO:0016491:GO:0044237:GO:0046429:GO:0046872:GO:0051536:GO:0051539:GO:0055114	catalytic activity:iron ion binding:metabolic process:isoprenoid biosynthetic process:terpenoid biosynthetic process:oxidoreductase activity:cellular metabolic process:4-hydroxy-3-methylbut-2-en-1-yl diphosphate synthase activity:metal ion binding:iron-sulfur cluster binding:4 iron, 4 sulfur cluster binding:oxidation reduction	F:F:P:P:P:F:P:F:F:F:F:P	SCO_Chr|NP_629824.1 SCO_Chr|NP_630839.1 SAV_Chr|NP_822823.1 SAV_Chr|NP_823737.1 SCAB_Chr|YP_003487021.1 SCAB_Chr|YP_003488211.1 SGR_ Chr|YP_001823333.1 SBI_Chr|ADI06532.1	4-hydroxy-3-methylbut-2-en-1-yl diphosphate synthase; 4-hydroxy-3-methylbut-2-en-1-yl diphosphate synthase; 4-hydroxy-3-methylbut-2-en-1-yl diphosphate synthase; 4-hydroxy-3-methylbut-2-en-1-yl diphosphate synthase; putative 4-hydroxy-3-methylbut-2-en-1-yl diphosphate synthase; putative GcpE2 (4-hydroxy-3-methylbut-2-en-1-yl diphosphate synthase 2); 4-hydroxy-3-methylbut-2-en-1-yl diphosphate syn…
strep1906	8	5	SCO:2;SAV:1;SBI:2;SGR:2;SCAB:1	GO:0005524:GO:0006200:GO:0016887:GO:0000166:GO:0017111	ATP binding:ATP catabolic process:ATPase activity:nucleotide binding:nucleoside-triphosphatase activity	F:P:F:F:F	SCO_Chr|NP_630598.1 SCO_Chr|NP_630792.1 SBI_Chr|ADI10792.1 SBI_Chr|ADI11445.1 SGR_ Chr|YP_001826285.1 SAV_Chr|NP_823273.1 SCAB_Chr|YP_003488612.1 SGR_ Chr|YP_001822519.1	uvrA-like protein; UvrA-like ABC transporter; uvrA-like protein; ABC transporter related protein; putative UvrA-like protein; uvrA-like protein; putative excision nuclease ABC subunit; putative excinuclease ABC subunit A;
strep1907	8	5	SCO:3;SAV:1;SBI:1;SGR:2;SCAB:1				SCO_Chr|NP_630684.1 SCO_Chr|NP_631454.1 SCO_Chr|NP_630617.1 SGR_ Chr|YP_001822565.1 SCAB_Chr|YP_003492461.1 SGR_ Chr|YP_001824648.1 SAV_Chr|NP_827431.1 SBI_Chr|ADI12139.1	hypothetical protein; hypothetical protein; hypothetical protein; hypothetical protein; hypothetical protein; hypothetical protein; hypothetical protein; hypothetical protein;
strep1908	8	5	SCO:2;SAV:2;SBI:1;SGR:1;SCAB:2	GO:0003824:GO:0004721:GO:0008152	catalytic activity:phosphoprotein phosphatase activity:metabolic process	F:F:P	SCO_SCP1|NP_639617.1 SCO_SCP1|NP_639921.1 SCAB_Chr|YP_003490840.1 SAV_Chr|NP_821495.1 SCAB_Chr|YP_003486394.1 SGR_ Chr|YP_001826557.1 SBI_Chr|ADI08743.1 SAV_Chr|NP_822131.1	hypothetical protein; hypothetical protein; putative regulatory phosphatase; magnesium or manganese-dependent protein phosphatase; hypothetical protein; hypothetical protein; protein serine/threonine phosphatase; magnesium or manganese-dependent protein phosphatase;
strep1909	8	5	SCO:3;SAV:1;SBI:2;SGR:1;SCAB:1	GO:0003677:GO:0003700:GO:0006350:GO:0006351:GO:0006355:GO:0016481:GO:0016566:GO:0030528:GO:0045449	DNA binding:sequence-specific DNA binding transcription factor activity:transcription:transcription, DNA-dependent:regulation of transcription, DNA-dependent:negative regulation of transcription:specific transcriptional repressor activity:transcription regulator activity:regulation of transcription	F:F:P:P:P:P:F:F:P	SCO_SCP1|NP_639618.1 SCO_SCP1|NP_639920.1 SCO_Chr|NP_626731.1 SGR_ Chr|YP_001821924.1 SBI_Chr|ADI05850.1 SAV_Chr|NP_821880.1 SCAB_Chr|YP_003491820.1 SBI_Chr|ADI12693.1	TetR family regulatory protein; TetR family regulatory protein; TetR family transcriptional regulator; TetR family transcriptional regulator; TetR family transcriptional regulator; TetR family transcriptional regulator; putative tetR family regulator; transcriptional regulator, TetR family protein;
strep1910	8	5	SCO:3;SAV:1;SBI:1;SGR:1;SCAB:2	GO:0016491:GO:0055114	oxidoreductase activity:oxidation reduction	F:P	SCO_SCP1|NP_639620.1 SCO_SCP1|NP_639918.1 SCO_Chr|NP_733526.1 SCAB_Chr|YP_003493364.1 SAV_Chr|NP_828313.1 SGR_ Chr|YP_001823473.1 SBI_Chr|ADI09200.1 SCAB_Chr|YP_003491828.1	putative oxidoreductase; putative oxidoreductase; reductase; hypothetical protein; reductase; putative reductase; FAD-dependent pyridine nucleotide-disulfide oxidoreductase; putative oxidoreductase;
strep1913	8	5	SCO:1;SAV:2;SBI:1;SGR:1;SCAB:3				SAV_Chr|NP_821221.1 SAV_Chr|NP_821235.1 SCAB_Chr|YP_003486685.1 SCAB_Chr|YP_003489061.1 SCO_Chr|NP_627906.1 SBI_Chr|ADI07096.1 SGR_ Chr|YP_001825537.1 SCAB_Chr|YP_003487743.1	IS200-like transposase; IS200-like transposase; putative transposase; putative transposase; transposase; putative transposase; putative transposase; putative transposase;
strep1915	8	5	SCO:1;SAV:2;SBI:2;SGR:1;SCAB:2	GO:0000166:GO:0005524:GO:0006200:GO:0016020:GO:0016887:GO:0017111	nucleotide binding:ATP binding:ATP catabolic process:membrane:ATPase activity:nucleoside-triphosphatase activity	F:F:P:C:F:F	SAV_Chr|NP_822334.1 SAV_Chr|NP_827648.1 SBI_Chr|ADI11309.1 SBI_Chr|ADI12608.1 SCAB_Chr|YP_003492673.1 SCAB_Chr|YP_003494004.1 SCO_Chr|NP_626075.1 SGR_ Chr|YP_001827202.1	ABC transporter ATP-binding protein; ABC transporter ATP-binding protein; putative ABC transporter ATP-binding protein; putative ABC transporter ATP-binding protein; putative ABC transporter ATP-binding subunit; putative ABC transporter ATP-binding protein; ABC transporter ATP-binding protein; putative ABC transporter ATP-binding protein;
strep1917	8	5	SCO:2;SAV:2;SBI:1;SGR:1;SCAB:2	GO:0006508:GO:0008233:GO:0008236	proteolysis:peptidase activity:serine-type peptidase activity	P:F:F	SAV_Chr|NP_824797.1 SAV_Chr|NP_826751.1 SCAB_Chr|YP_003490905.1 SCAB_Chr|YP_003491723.1 SCO_Chr|NP_626787.1 SGR_ Chr|YP_001825828.1 SCO_Chr|NP_627384.1 SBI_Chr|ADI07518.1	protease; protease; putative peptidase; putative protease; protease; putative protease; protease; putative protease;
strep1919	8	5	SCO:1;SAV:2;SBI:2;SGR:1;SCAB:2	GO:0000287:GO:0003824:GO:0008152:GO:0030976	magnesium ion binding:catalytic activity:metabolic process:thiamin pyrophosphate binding	F:F:P:F	SAV_Chr|NP_826518.1 SAV_Chr|NP_828323.1 SBI_Chr|ADI03917.1 SBI_Chr|ADI10143.1 SCAB_Chr|YP_003487594.1 SCAB_Chr|YP_003491452.1 SCO_Chr|NP_733719.1 SGR_ Chr|YP_001826349.1	IolD protein; IolD protein; thiamine pyrophosphate protein central region; putative amino acid synthase; putative amino acid synthase; putative thiamine pyrophosphate-dependent protein; acetolactate synthase; putative IolD protein;
strep1922	8	5	SCO:2;SAV:1;SBI:2;SGR:2;SCAB:1	GO:0004497:GO:0005506:GO:0009055:GO:0016491:GO:0020037:GO:0046872:GO:0055114	monooxygenase activity:iron ion binding:electron carrier activity:oxidoreductase activity:heme binding:metal ion binding:oxidation reduction	F:F:F:F:F:F:P	SBI_Chr|ADI03947.1 SBI_Chr|ADI08617.1 SCO_Chr|NP_624896.1 SGR_ Chr|YP_001825904.1 SCO_Chr|NP_631467.1 SAV_Chr|NP_825058.1 SGR_ Chr|YP_001824619.1 SCAB_Chr|YP_003490696.1	putative cytochrome P450; putative cytochrome P450; cytochrome P450; putative cytochrome P450; cytochrome P450-family protein; cytochrome P450 hydroxylase; putative cytochrome P450; putative P450-like monooxygenase;
strep1923	8	5	SCO:1;SAV:1;SBI:3;SGR:1;SCAB:2	GO:0003677:GO:0006350:GO:0045449:GO:0003700:GO:0005622:GO:0006351:GO:0006355:GO:0043565	DNA binding:transcription:regulation of transcription:sequence-specific DNA binding transcription factor activity:intracellular:transcription, DNA-dependent:regulation of transcription, DNA-dependent:sequence-specific DNA binding	F:P:P:F:C:P:P:F	SBI_Chr|ADI05343.1 SBI_Chr|ADI10505.1 SCO_Chr|NP_629169.1 SCAB_Chr|YP_003491408.1 SAV_Chr|NP_821917.1 SGR_ Chr|YP_001828328.1 SCAB_Chr|YP_003494083.1 SBI_Chr|ADI03316.1	AraC family transcriptional regulator; hypothetical protein; AraC family transcription regulator; hypothetical protein; AraC family transcription regulator; AraC family transcriptional regulator; putative AraC family regulator; AraC family transcriptional regulator;
strep1925	8	5	SCO:1;SAV:1;SBI:2;SGR:1;SCAB:3				SBI_Chr|ADI07815.1 SBI_Chr|ADI09515.1 SCAB_Chr|YP_003489340.1 SCAB_Chr|YP_003490095.1 SCO_Chr|NP_733645.1 SAV_Chr|NP_824315.1 SGR_ Chr|YP_001825843.1 SCAB_Chr|YP_003490818.1	hypothetical protein; hypothetical protein; hypothetical protein; hypothetical protein; hypothetical protein; hypothetical protein; hypothetical protein; hypothetical protein;
strep1926	8	5	SCO:1;SAV:1;SBI:3;SGR:2;SCAB:1	GO:0005524:GO:0006810:GO:0016020:GO:0042626	ATP binding:transport:membrane:ATPase activity, coupled to transmembrane movement of substances	F:P:C:F	SBI_Chr|ADI07932.1 SBI_Chr|ADI08156.1 SCO_Chr|NP_628572.1 SCAB_Chr|YP_003494143.1 SGR_ Chr|YP_001825542.1 SAV_Chr|NP_821869.1 SBI_Chr|ADI09539.1 SGR_ Chr|YP_001825831.1	putative ABC transporter integral membrane protein; putative ABC transporter integral membrane protein; ABC transporter integral membrane protein; putative ABC transporter integral membrane protein; putative ABC transporter permease protein; ABC transporter integral membrane protein; putative ABC transporter integral membrane protein; putative ABC transporter permease protein;
strep1927	8	5	SCO:1;SAV:2;SBI:3;SGR:1;SCAB:1	GO:0004672:GO:0004674:GO:0005524:GO:0006468:GO:0016301	protein kinase activity:protein serine/threonine kinase activity:ATP binding:protein amino acid phosphorylation:kinase activity	F:F:F:P:F	SBI_Chr|ADI09292.1 SBI_Chr|ADI10865.1 SCO_Chr|NP_631296.1 SAV_Chr|NP_822440.1 SGR_ Chr|YP_001828305.1 SBI_Chr|ADI04218.1 SAV_SAP1|NP_828780.1 SCAB_Chr|YP_003494291.1	transmembrane serine/threonine protein kinase D; transmembrane serine/threonine protein kinase D; serine/threonine-protein kinase; serine/threonine protein kinase; putative serine/threonine protein kinase; serine/threonine protein kinase; putative serine/threonine protein kinase; transmembrane serine/threonine protein kinase D;
strep1928	8	5	SCO:2;SAV:1;SBI:3;SGR:1;SCAB:1	GO:0009055:GO:0016491:GO:0046872:GO:0051536:GO:0051537:GO:0055114	electron carrier activity:oxidoreductase activity:metal ion binding:iron-sulfur cluster binding:2 iron, 2 sulfur cluster binding:oxidation reduction	F:F:F:F:F:P	SBI_Chr|ADI09579.1 SBI_Chr|ADI13124.1 SCO_Chr|NP_626473.1 SGR_ Chr|YP_001826808.1 SAV_Chr|NP_821330.1 SCO_Chr|NP_630753.1 SCAB_Chr|YP_003487240.1 SBI_Chr|ADI04539.1	iron-sulfur oxidoreductase subunit beta; iron-sulfur oxidoreductase subunit beta; iron-sulfur oxidoreductase; putative iron-sulfur oxidoreductase; iron-sulfur oxidoreductase; iron-sulfur oxidoreductase subunit beta; iron-sulfur oxidoreductase subunit beta; oxidoreductase;
strep1930	8	5	SCO:1;SAV:2;SBI:1;SGR:3;SCAB:1				SGR_ Chr|YP_001821545.1 SGR_ Chr|YP_001828616.1 SCO_Chr|NP_628062.1 SAV_Chr|NP_825497.1 SCAB_Chr|YP_003490182.1 SBI_Chr|ADI08507.1 SGR_ Chr|YP_001825216.1 SAV_SAP1|NP_828783.1	putative Tra3-like protein; putative Tra3-like protein; hypothetical protein; hypothetical protein; hypothetical protein; hypothetical protein; hypothetical protein; putative Tra3-like protein;
strep1932	8	5	SCO:1;SAV:2;SBI:2;SGR:1;SCAB:2	GO:0016020:GO:0016021	membrane:integral to membrane	C:C	SCAB_Chr|YP_003491443.1 SCAB_Chr|YP_003491863.1 SCO_Chr|NP_626697.1 SBI_Chr|ADI12847.1 SAV_Chr|NP_821273.1 SGR_ Chr|YP_001826342.1 SAV_Chr|NP_826511.1 SBI_Chr|ADI10127.1	putative integral membrane protein; putative integral membrane protein; integral membrane protein; integral membrane protein; integral membrane protein; putative transmembrane transport protein; hypothetical protein; hypothetical protein;
strep1934	8	5	SCO:3;SAV:1;SBI:1;SGR:2;SCAB:1	GO:0003824:GO:0005488:GO:0008152:GO:0016491:GO:0055114	catalytic activity:binding:metabolic process:oxidoreductase activity:oxidation reduction	F:F:P:F:P	SCO_Chr|NP_624593.1 SCO_SCP1|NP_639849.1 SGR_ Chr|YP_001822368.1 SCO_Chr|NP_630650.1 SCAB_Chr|YP_003487373.1 SAV_Chr|NP_823001.1 SGR_ Chr|YP_001822627.1 SBI_Chr|ADI05305.1	oxidoreductase; putative oxidoreductase, mmyg; putative oxidoreductase; oxidoreductase; putative oxidoreductase; oxidoreductase; putative oxidoreductase; oxidoreductase;
strep1935	8	5	SCO:2;SAV:1;SBI:1;SGR:2;SCAB:2	GO:0016021	integral to membrane	C	SCO_Chr|NP_625191.1 SCAB_Chr|YP_003494029.1 SCO_Chr|NP_626227.1 SAV_Chr|NP_827452.1 SCAB_Chr|YP_003492479.1 SBI_Chr|ADI11137.1 SGR_ Chr|YP_001827073.1 SGR_ Chr|YP_001827697.1	integral membrane protein; putative integral membrane protein; integral membrane export protein; integral membrane export protein; putative integral membrane export protein; integral membrane export protein; putative integral membrane export protein; putative integral membrane export protein;
strep1936	8	5	SCO:2;SAV:1;SBI:1;SGR:3;SCAB:1	GO:0005215:GO:0005886:GO:0006810:GO:0016020:GO:0016021	transporter activity:plasma membrane:transport:membrane:integral to membrane	F:C:P:C:C	SCO_Chr|NP_625293.1 SGR_ Chr|YP_001826140.1 SBI_Chr|ADI05623.1 SAV_Chr|NP_821776.1 SCO_Chr|NP_631272.1 SGR_ Chr|YP_001821784.1 SCAB_Chr|YP_003486735.1 SGR_ Chr|YP_001827906.1	Fe uptake system integral membrane protein; iron ABC transporter; ABC transporter iron(III)/siderophore permease protein; ABC transporter iron(III)/siderophore permease protein; FecCD-family membrane transport protein; iron ABC transporter; putative FecCD family membrane transport protein; iron ABC transporter;
strep1938	8	5	SCO:1;SAV:3;SBI:1;SGR:2;SCAB:1	GO:0003676:GO:0003677:GO:0005737:GO:0006355	nucleic acid binding:DNA binding:cytoplasm:regulation of transcription, DNA-dependent	F:F:C:P	SCO_Chr|NP_627939.1 SAV_Chr|NP_825624.1 SGR_ Chr|YP_001827007.1 SBI_Chr|ADI10048.1 SCAB_Chr|YP_003489958.1 SAV_Chr|NP_822068.1 SGR_ Chr|YP_001825024.1 SAV_Chr|NP_825953.1	cold shock protein; cold shock protein; putative cold shock protein; cold shock protein; cold shock protein; cold shock protein; putative cold shock protein; cold shock protein;
strep1939	8	5	SCO:1;SAV:2;SBI:2;SGR:1;SCAB:2	GO:0005488	binding	F	SCO_Chr|NP_628568.1 SAV_Chr|NP_825027.1 SCAB_Chr|YP_003490727.1 SBI_Chr|ADI07962.1 SGR_ Chr|YP_001824579.1 SAV_SAP1|NP_828786.1 SBI_Chr|ADI07013.1 SCAB_Chr|YP_003492056.1	hypothetical protein; transcriptional regulator; hypothetical protein; transcriptional regulator; hypothetical protein; putative DNA-binding protein; hypothetical protein; hypothetical protein;
strep1940	8	5	SCO:1;SAV:2;SBI:3;SGR:1;SCAB:1	GO:0003677:GO:0043565	DNA binding:sequence-specific DNA binding	F:F	SCO_Chr|NP_628706.1 SAV_Chr|NP_824602.1 SCAB_Chr|YP_003491434.1 SBI_Chr|ADI07967.1 SGR_ Chr|YP_001825460.1 SAV_Chr|NP_823974.1 SBI_Chr|ADI07444.1 SBI_Chr|ADI10348.1	hypothetical protein; DNA-binding protein; putative DNA-binding protein; DNA-binding protein; putative DNA-binding protein; DNA-binding protein; DNA-binding protein; putative DNA-binding protein;
strep1941	8	5	SCO:3;SAV:1;SBI:2;SGR:1;SCAB:1	GO:0003677:GO:0043565	DNA binding:sequence-specific DNA binding	F:F	SCO_Chr|NP_628837.1 SAV_Chr|NP_824317.1 SCO_Chr|NP_629274.1 SGR_ Chr|YP_001825845.1 SCO_Chr|NP_630705.1 SCAB_Chr|YP_003492129.1 SBI_Chr|ADI11195.1 SBI_Chr|ADI11297.1	hypothetical protein; DNA-binding protein; hypothetical protein; putative DNA-binding protein; hypothetical protein; hypothetical protein; hypothetical protein; hypothetical protein;
strep1942	8	5	SCO:1;SAV:2;SBI:3;SGR:1;SCAB:1	GO:0005215:GO:0006810	transporter activity:transport	F:P	SCO_Chr|NP_629613.1 SBI_Chr|ADI07498.1 SCAB_Chr|YP_003488402.1 SAV_Chr|NP_823944.1 SGR_ Chr|YP_001823132.1 SBI_Chr|ADI06729.1 SAV_Chr|NP_824266.1 SBI_Chr|ADI06277.1	oligopeptide-binding lipoprotein; oligopeptide-binding lipoprotein; putative oligopeptide-binding transport system protein; ABC transporter solute-binding protein; putative ABC transporter solute-binding protein; oligopeptide-binding lipoprotein; ABC transporter solute-binding protein; 4-phytase;
strep1943	8	5	SCO:2;SAV:2;SBI:1;SGR:1;SCAB:2	GO:0000166:GO:0005525	nucleotide binding:GTP binding	F:F	SCO_Chr|NP_629671.1 SCAB_Chr|YP_003488339.1 SAV_Chr|NP_823877.1 SGR_ Chr|YP_001823454.1 SBI_Chr|ADI06646.1 SCO_Chr|NP_629675.1 SAV_Chr|NP_823873.1 SCAB_Chr|YP_003488335.1	ATP/GTP binding protein; hypothetical protein; ATP/GTP-binding protein; putative ATP/GTP-binding protein; ATP-GTP binding protein; ATP-GTP binding protein; ATP/GTP-binding protein; hypothetical protein;
strep1944	8	5	SCO:3;SAV:1;SBI:1;SGR:1;SCAB:2	GO:0000155:GO:0000160:GO:0000166:GO:0004871:GO:0005524:GO:0007165:GO:0016021:GO:0016301:GO:0016310:GO:0016740:GO:0046983	two-component sensor activity:two-component signal transduction system (phosphorelay):nucleotide binding:signal transducer activity:ATP binding:signal transduction:integral to membrane:kinase activity:phosphorylation:transferase activity:protein dimerization activity	F:P:F:F:F:P:C:F:P:F:F	SCO_Chr|NP_629908.1 SAV_Chr|NP_828567.1 SGR_ Chr|YP_001822396.1 SCAB_Chr|YP_003494087.1 SCO_Chr|NP_630268.1 SCAB_Chr|YP_003486373.1 SCO_Chr|NP_630510.1 SBI_Chr|ADI06600.1	two-component sensor; two-component system sensor kinase; putative two-component system sensor kinase; putative two-component sensor; sensor kinase; putative sensor kinase; two-component system sensor protein; Histidine kinase;
strep1945	8	5	SCO:1;SAV:2;SBI:2;SGR:2;SCAB:1	GO:0005215:GO:0005886:GO:0006810:GO:0016020:GO:0016021	transporter activity:plasma membrane:transport:membrane:integral to membrane	F:C:P:C:C	SCO_Chr|NP_631588.1 SBI_Chr|ADI12582.1 SGR_ Chr|YP_001822526.1 SCAB_Chr|YP_003491534.1 SAV_Chr|NP_826595.1 SAV_Chr|NP_822734.1 SGR_ Chr|YP_001827848.1 SBI_Chr|ADI05371.1	ABC-transport protein, membrane protein; binding-protein-dependent transport systems inner membrane component; putative sulfonate ABC transporter permease protein; putative transporter transmembrane subunit; ABC transporter permease protein; ABC transporter permease protein; putative ABC transporter permease protein; putative ABC transporter permease protein;
strep1946	8	5	SCO:1;SAV:2;SBI:2;SGR:1;SCAB:2				SCO_SCP1|NP_639867.1 SCAB_Chr|YP_003489893.1 SAV_Chr|NP_822166.1 SBI_Chr|ADI11688.1 SGR_ Chr|YP_001826738.1 SAV_Chr|NP_823740.1 SCAB_Chr|YP_003488214.1 SBI_Chr|ADI04747.1	hypothetical protein; hypothetical protein; hypothetical protein; secreted protein; hypothetical protein; secreted protein; hypothetical protein; hypothetical protein;
strep1949	7	5	SCO:2;SAV:1;SBI:2;SGR:1;SCAB:1	GO:0003677:GO:0003700:GO:0006350:GO:0006351:GO:0006355:GO:0016481:GO:0016566:GO:0030528:GO:0045449	DNA binding:sequence-specific DNA binding transcription factor activity:transcription:transcription, DNA-dependent:regulation of transcription, DNA-dependent:negative regulation of transcription:specific transcriptional repressor activity:transcription regulator activity:regulation of transcription	F:F:P:P:P:P:F:F:P	SCO_Chr|NP_624491.1 SCO_Chr|NP_624827.1 SBI_Chr|ADI09304.1 SBI_Chr|ADI08726.1 SCAB_Chr|YP_003493792.1 SAV_Chr|NP_828343.1 SGR_ Chr|YP_001823477.1	transcriptional regulatory protein; regulatory protein; transcriptional regulator, TetR family protein; transcriptional regulator, TetR family protein; transcriptional regulator; TetR family transcriptional regulator; TetR family transcriptional regulator;
strep1950	7	5	SCO:2;SAV:1;SBI:1;SGR:1;SCAB:2	GO:0003824:GO:0005524:GO:0016301:GO:0016310:GO:0016772:GO:0050242	catalytic activity:ATP binding:kinase activity:phosphorylation:transferase activity, transferring phosphorus-containing groups:pyruvate, phosphate dikinase activity	F:F:F:P:F:F	SCO_Chr|NP_624541.1 SCO_Chr|NP_626736.1 SCAB_Chr|YP_003486805.1 SCAB_Chr|YP_003491774.1 SBI_Chr|ADI10373.1 SAV_Chr|NP_826831.1 SGR_ Chr|YP_001826560.1	pyruvate phosphate dikinase; pyruvate phosphate dikinase; pyruvate phosphate dikinase; putative pyruvate phosphate dikinase; pyruvate phosphate dikinase; pyruvate phosphate dikinase; pyruvate phosphate dikinase;
strep1956	7	5	SCO:2;SAV:2;SBI:1;SGR:1;SCAB:1	GO:0003824:GO:0005975:GO:0016740:GO:0016787:GO:0016810	catalytic activity:carbohydrate metabolic process:transferase activity:hydrolase activity:hydrolase activity, acting on carbon-nitrogen (but not peptide) bonds	F:P:F:F:F	SCO_Chr|NP_627186.1 SCO_Chr|NP_628716.1 SAV_Chr|NP_826292.1 SGR_ Chr|YP_001826085.1 SCAB_Chr|YP_003491149.1 SBI_Chr|ADI07290.1 SAV_Chr|NP_826006.1	bi-functional transferase/deacetylase; bi-functional transferase/deacetylase; bi-functional transferase/deacetylase; putative bi-functional transferase/deacetylase; putative bi-functional transferase/deacetylase; bi-functional transferase/deacetylase; polysaccharide deacetylase/glycosyl transferase;
strep1957	7	5	SCO:2;SAV:2;SBI:1;SGR:1;SCAB:1				SCO_Chr|NP_627467.1 SCO_Chr|NP_629482.1 SAV_Chr|NP_824909.1 SAV_Chr|NP_825162.1 SCAB_Chr|YP_003490291.1 SGR_ Chr|YP_001824863.1 SBI_Chr|ADI08259.1	SpdB protein; SpdB2 protein; mobile element transfer protein SpdB; mobile element transfer protein SpdB; putative mobile element transfer protein; putative mobile element transfer protein; mobile element transfer protein SpdB;
strep1958	7	5	SCO:2;SAV:2;SBI:1;SGR:1;SCAB:1				SCO_Chr|NP_627470.1 SCO_Chr|NP_629478.1 SCAB_Chr|YP_003490287.1 SAV_Chr|NP_825165.1 SBI_Chr|ADI08263.1 SGR_ Chr|YP_001824867.1 SAV_Chr|NP_824912.1	regulatory protein; regulatory protein; putative replication activator protein; replication activator protein Pra; replication activator protein Pra; putative replication activator protein Pra; replication activator protein Pra;
strep1959	7	5	SCO:2;SAV:1;SBI:1;SGR:1;SCAB:2	GO:0003824:GO:0016491:GO:0050660:GO:0051536:GO:0055114	catalytic activity:oxidoreductase activity:FAD or FADH2 binding:iron-sulfur cluster binding:oxidation reduction	F:F:F:F:P	SCO_Chr|NP_628537.1 SCO_Chr|NP_733680.1 SCAB_Chr|YP_003490700.1 SCAB_Chr|YP_003493422.1 SAV_Chr|NP_825053.1 SGR_ Chr|YP_001824614.1 SBI_Chr|ADI08008.1	oxidoreductase; oxidase; putative oxidase; putative oxidoreductase; oxidoreductase; putative oxidoreductase; oxidoreductase;
strep1960	7	5	SCO:2;SAV:1;SBI:1;SGR:1;SCAB:2	GO:0003824:GO:0008152:GO:0016491:GO:0016903:GO:0055114	catalytic activity:metabolic process:oxidoreductase activity:oxidoreductase activity, acting on the aldehyde or oxo group of donors:oxidation reduction	F:P:F:F:P	SCO_Chr|NP_628757.1 SCO_Chr|NP_630370.1 SCAB_Chr|YP_003489393.1 SCAB_Chr|YP_003491861.1 SAV_Chr|NP_826054.1 SBI_Chr|ADI09247.1 SGR_ Chr|YP_001824441.1	oxidoreductase; oxidoreductase alpha-subunit; putative oxidoreductase; putative thiamine-pyrophosphate-binding oxidoreductase subunit alpha; 2-oxoglutarate ferredoxin oxidoreductase, alpha subunit; putative ferrodoxin oxidoreductase alpha subunit; putative ferrodoxin oxidoreductase alpha subunit;
strep1962	7	5	SCO:2;SAV:1;SBI:2;SGR:1;SCAB:1	GO:0003824:GO:0005524:GO:0008152:GO:0009374:GO:0016874	catalytic activity:ATP binding:metabolic process:biotin binding:ligase activity	F:F:P:F:F	SCO_Chr|NP_629074.1 SCO_Chr|NP_733754.1 SBI_Chr|ADI07731.1 SBI_Chr|ADI09881.1 SAV_Chr|NP_824513.1 SCAB_Chr|YP_003489107.1 SGR_ Chr|YP_001824133.1	acyl-CoA carboxylase complex A subunit; acyl-CoA carboxylase complex A subunit; acyl-CoA carboxylase complex A subunit; putative acyl-CoA carboxylase alpha subunit; acyl-CoA carboxylase, alpha subunit; putative acyl-CoA carboxylase subunit alpha; putative acyl-CoA carboxylase alpha subunit;
strep1964	7	5	SCO:3;SAV:1;SBI:1;SGR:1;SCAB:1	GO:0003684:GO:0003887:GO:0006281	damaged DNA binding:DNA-directed DNA polymerase activity:DNA repair	F:F:P	SCO_SCP1|NP_639609.1 SCO_SCP1|NP_639929.1 SCO_Chr|NP_626011.1 SAV_Chr|NP_827732.1 SCAB_Chr|YP_003492754.1 SBI_Chr|ADI11395.1 SGR_ Chr|YP_001828204.1	hypothetical protein; hypothetical protein; hypothetical protein; hypothetical protein; hypothetical protein; hypothetical protein; hypothetical protein;
strep1970	7	5	SCO:3;SAV:1;SBI:1;SGR:1;SCAB:1	GO:0003677:GO:0043565	DNA binding:sequence-specific DNA binding	F:F	SCO_SCP1|NP_639635.1 SCO_SCP1|NP_639903.1 SCO_Chr|NP_628608.1 SAV_Chr|NP_824960.1 SCAB_Chr|YP_003490806.1 SGR_ Chr|YP_001825769.1 SBI_Chr|ADI09466.1	putative DNA-binding protein; putative DNA-binding protein; DNA-binding protein; DNA-binding protein; putative chitinase-promoter-binding protein; putative DNA-binding protein; putative DNA-binding protein;
strep1973	7	5	SCO:1;SAV:2;SBI:1;SGR:1;SCAB:2	GO:0003824:GO:0006629:GO:0008152:GO:0030729	catalytic activity:lipid metabolic process:metabolic process:acetoacetate-CoA ligase activity	F:P:P:F	SAV_Chr|NP_821737.1 SAV_Chr|NP_828146.1 SCAB_Chr|YP_003493127.1 SCAB_Chr|YP_003494520.1 SCO_Chr|NP_625676.1 SGR_ Chr|YP_001827648.1 SBI_Chr|ADI05110.1	acetoacetyl-CoA synthetase; acetoacetyl-CoA synthetase; acetoacetyl-CoA synthetase; putative AMP-binding protein; acetoacetyl-CoA synthetase; acetoacetyl-CoA synthetase; acetoacetyl-CoA synthetase;
strep1974	7	5	SCO:1;SAV:2;SBI:1;SGR:1;SCAB:2				SAV_Chr|NP_821790.1 SAV_Chr|NP_822074.1 SCO_Chr|NP_625167.1 SCAB_Chr|YP_003494416.1 SBI_Chr|ADI05429.1 SGR_ Chr|YP_001827739.1 SCAB_Chr|YP_003489777.1	hypothetical protein; hypothetical protein; integral-membrane protein; putative integral-membrane protein; hypothetical protein; hypothetical protein; putative integral membrane protein;
strep1975	7	5	SCO:1;SAV:3;SBI:1;SGR:1;SCAB:1	GO:0008745:GO:0009253	N-acetylmuramoyl-L-alanine amidase activity:peptidoglycan catabolic process	F:P	SAV_Chr|NP_822413.1 SAV_Chr|NP_828342.1 SAV_Chr|NP_825330.1 SCO_Chr|NP_631306.1 SCAB_Chr|YP_003493967.1 SBI_Chr|ADI04198.1 SGR_ Chr|YP_001822860.1	amidase; amidase; amidase; hypothetical protein; hypothetical protein; amidase; putative amidase;
strep1977	7	5	SCO:2;SAV:1;SBI:2;SGR:1;SCAB:1	GO:0003676:GO:0003677:GO:0003824:GO:0003887:GO:0005737:GO:0006260:GO:0008408:GO:0016740:GO:0016779	nucleic acid binding:DNA binding:catalytic activity:DNA-directed DNA polymerase activity:cytoplasm:DNA replication:3'-5' exonuclease activity:transferase activity:nucleotidyltransferase activity	F:F:F:F:C:P:F:F:F	SBI_Chr|ADI03232.1 SBI_Chr|ADI11018.1 SCO_Chr|NP_626324.1 SAV_Chr|NP_827319.1 SCAB_Chr|YP_003492361.1 SGR_ Chr|YP_001826952.1 SCO_SCP1|NP_639831.1	DNA polymerase III subunit alpha; DNA polymerase III subunit alpha; DNA polymerase III subunit alpha; DNA polymerase III subunit alpha; DNA polymerase III subunit alpha; DNA polymerase III subunit alpha; DNA polymerase III subunit alpha;
strep1978	7	5	SCO:1;SAV:1;SBI:3;SGR:1;SCAB:1	GO:0000155:GO:0000160:GO:0000166:GO:0004673:GO:0004871:GO:0005524:GO:0006950:GO:0007165:GO:0016020:GO:0016301:GO:0016310:GO:0016740:GO:0016772:GO:0018106	two-component sensor activity:two-component signal transduction system (phosphorelay):nucleotide binding:protein histidine kinase activity:signal transducer activity:ATP binding:response to stress:signal transduction:membrane:kinase activity:phosphorylation:transferase activity:transferase activity, transferring phosphorus-containing groups:peptidyl-histidine phosphorylation	F:P:F:F:F:F:P:P:C:F:P:F:F:P	SBI_Chr|ADI03412.1 SBI_Chr|ADI06380.1 SBI_Chr|ADI03418.1 SCO_Chr|NP_629993.1 SAV_Chr|NP_823572.1 SGR_ Chr|YP_001823173.1 SCAB_Chr|YP_003488074.1	two-component system sensor kinase for high-affinity potassium transport system; putative two-component system sensor kinase for high-affinity potassium transport system; Osmosensitive K channel His kinase sensor; turgor pressure sensor; two-component system sensor kinase for high-affinity potassium transport system; putative two-component system sensor kinase; putative turgor pressure sensor;
strep1980	7	5	SCO:1;SAV:1;SBI:3;SGR:1;SCAB:1	GO:0000156:GO:0000160:GO:0003677:GO:0006355	two-component response regulator activity:two-component signal transduction system (phosphorelay):DNA binding:regulation of transcription, DNA-dependent	F:P:F:P	SBI_Chr|ADI04275.1 SBI_Chr|ADI13117.1 SCO_Chr|NP_629542.1 SCAB_Chr|YP_003488502.1 SGR_ Chr|YP_001823647.1 SBI_Chr|ADI10500.1 SAV_Chr|NP_821247.1	two-component system response regulator; two-component system response regulator; two-component system response regulator; putative two-component system response regulator; putative two-component system response regulator; putative two-component system response regulator; two-component system response regulator;
strep1981	7	5	SCO:1;SAV:1;SBI:2;SGR:1;SCAB:2	GO:0004497:GO:0055114	monooxygenase activity:oxidation reduction	F:P	SBI_Chr|ADI04510.1 SBI_Chr|ADI11522.1 SCO_Chr|NP_630693.1 SAV_Chr|NP_822921.1 SCAB_Chr|YP_003487250.1 SGR_ Chr|YP_001824306.1 SCAB_Chr|YP_003485900.1	hypothetical protein; putative epoxidase; secreted protein; monooxygenase; hypothetical protein; hypothetical protein; putative FAD-binding protein;
strep1982	7	5	SCO:1;SAV:1;SBI:2;SGR:1;SCAB:2	GO:0003824:GO:0005488:GO:0008152:GO:0008270:GO:0016491:GO:0055114	catalytic activity:binding:metabolic process:zinc ion binding:oxidoreductase activity:oxidation reduction	F:F:P:F:F:P	SBI_Chr|ADI04515.1 SBI_Chr|ADI05957.1 SCAB_Chr|YP_003487457.1 SCAB_Chr|YP_003493460.1 SCO_Chr|NP_630556.1 SAV_Chr|NP_823087.1 SGR_ Chr|YP_001822682.1	putative oxidoreductase; crotonyl CoA reductase; crotonyl CoA reductase; putative oxidoreductase; crotonyl CoA reductase; crotonyl-CoA reductase; putative crotonyl CoA reductase;
strep1984	7	5	SCO:1;SAV:1;SBI:2;SGR:2;SCAB:1				SBI_Chr|ADI06640.1 SBI_Chr|ADI06644.1 SCO_Chr|NP_629673.1 SCAB_Chr|YP_003488337.1 SGR_ Chr|YP_001823448.1 SAV_Chr|NP_823875.1 SGR_ Chr|YP_001823452.1	hypothetical protein; hypothetical protein; hypothetical protein; hypothetical protein; hypothetical protein; hypothetical protein; hypothetical protein;
strep1985	7	5	SCO:1;SAV:1;SBI:3;SGR:1;SCAB:1	GO:0000166:GO:0005524:GO:0006200:GO:0016887:GO:0017111	nucleotide binding:ATP binding:ATP catabolic process:ATPase activity:nucleoside-triphosphatase activity	F:F:P:F:F	SBI_Chr|ADI07931.1 SBI_Chr|ADI08155.1 SBI_Chr|ADI09538.1 SCO_Chr|NP_628573.1 SCAB_Chr|YP_003494144.1 SAV_Chr|NP_821870.1 SGR_ Chr|YP_001825541.1	ABC transporter ATP-binding protein; ABC transporter ATP-binding protein; ABC transporter ATP-binding protein; ABC transporter ATP-binding protein; putative ABC transporter ATP-binding protein; ABC transporter ATP-binding protein; putative ABC transporter ATP-binding protein;
strep1987	7	5	SCO:1;SAV:1;SBI:2;SGR:2;SCAB:1	GO:0016740	transferase activity	F	SBI_Chr|ADI09837.1 SBI_Chr|ADI11513.1 SGR_ Chr|YP_001823639.1 SGR_ Chr|YP_001826216.1 SCO_Chr|NP_627065.1 SCAB_Chr|YP_003491297.1 SAV_Chr|NP_826396.1	glycosyl transferase; glycosyl transferase; putative glycosyl transferase; putative glycosyl transferase; glycosyl transferase; putative integral membrane protein; glycosyl transferase;
strep1988	7	5	SCO:1;SAV:1;SBI:2;SGR:1;SCAB:2	GO:0016021	integral to membrane	C	SBI_Chr|ADI11070.1 SBI_Chr|ADI11071.1 SCO_Chr|NP_625125.1 SAV_Chr|NP_825245.1 SCAB_Chr|YP_003490536.1 SGR_ Chr|YP_001825449.1 SCAB_Chr|YP_003490537.1	transmembrane transport protein; hypothetical protein; transmembrane transport protein; hypothetical protein; putative transmembrane transport protein; hypothetical protein; putative transmembrane transport protein;
strep1990	7	5	SCO:1;SAV:1;SBI:1;SGR:3;SCAB:1	GO:0005737:GO:0006807:GO:0009039:GO:0016151:GO:0016787:GO:0016810:GO:0019627:GO:0046872	cytoplasm:nitrogen compound metabolic process:urease activity:nickel ion binding:hydrolase activity:hydrolase activity, acting on carbon-nitrogen (but not peptide) bonds:urea metabolic process:metal ion binding	C:P:F:F:F:F:P:F	SGR_ Chr|YP_001821748.1 SGR_ Chr|YP_001827809.1 SCO_Chr|NP_625522.1 SBI_Chr|ADI11994.1 SCAB_Chr|YP_003493335.1 SAV_Chr|NP_828282.1 SGR_ Chr|YP_001822358.1	urease subunit alpha; urease subunit alpha; urease subunit alpha; urease subunit alpha; urease subunit alpha; urease subunit alpha; urease subunit alpha;
strep1991	7	5	SCO:1;SAV:1;SBI:1;SGR:2;SCAB:2	GO:0003677:GO:0003700:GO:0006350:GO:0006352:GO:0006355:GO:0016987:GO:0045449	DNA binding:sequence-specific DNA binding transcription factor activity:transcription:transcription initiation:regulation of transcription, DNA-dependent:sigma factor activity:regulation of transcription	F:F:P:P:P:F:P	SGR_ Chr|YP_001823146.1 SGR_ Chr|YP_001825779.1 SCO_Chr|NP_630051.1 SCAB_Chr|YP_003490833.1 SBI_Chr|ADI09189.1 SAV_Chr|NP_825065.1 SCAB_Chr|YP_003489034.1	RNA polymerase ECF-subfamily sigma factor; RNA polymerase ECF-subfamily sigma factor; sigma factor; putative sigma factor; putative sigma factor; ECF subfamily RNA polymerase sigma factor; putative sigma factor;
strep1994	7	5	SCO:2;SAV:1;SBI:1;SGR:1;SCAB:2	GO:0003824:GO:0004553:GO:0005975:GO:0008422:GO:0030245:GO:0043169	catalytic activity:hydrolase activity, hydrolyzing O-glycosyl compounds:carbohydrate metabolic process:beta-glucosidase activity:cellulose catabolic process:cation binding	F:F:P:F:P:F	SCAB_Chr|YP_003486026.1 SCAB_Chr|YP_003491338.1 SCO_Chr|NP_627028.1 SAV_Chr|NP_826430.1 SBI_Chr|ADI10010.1 SCO_Chr|NP_631601.1 SGR_ Chr|YP_001826250.1	putative beta-glucosidase; putative beta-glucosidase; cellobiose hydrolase; beta-glucosidase; putative beta-glucosidase; beta-glucosidase; putative beta-glucosidase;
strep1996	7	5	SCO:2;SAV:1;SBI:1;SGR:1;SCAB:2	GO:0000155:GO:0000160:GO:0005524:GO:0016021:GO:0046983	two-component sensor activity:two-component signal transduction system (phosphorelay):ATP binding:integral to membrane:protein dimerization activity	F:P:F:C:F	SCAB_Chr|YP_003486193.1 SCAB_Chr|YP_003486804.1 SCO_Chr|NP_624538.1 SBI_Chr|ADI12215.1 SCO_Chr|NP_628132.1 SAV_Chr|NP_825434.1 SGR_ Chr|YP_001825155.1	putative two component sensor kinase; putative two-component sensor; two-component sensor; putative two-component sensor; two component sensor; two-component system sensor kinase; putative two-component system sensor kinase;
strep1999	7	5	SCO:1;SAV:1;SBI:1;SGR:2;SCAB:2	GO:0008080:GO:0008152:GO:0016740	N-acetyltransferase activity:metabolic process:transferase activity	F:P:F	SCAB_Chr|YP_003486821.1 SCAB_Chr|YP_003487680.1 SCO_Chr|NP_626140.1 SGR_ Chr|YP_001827135.1 SBI_Chr|ADI08822.1 SAV_Chr|NP_824418.1 SGR_ Chr|YP_001825820.1	putative acetyltransferase; putative acetyltransferase; acetyltransferase; putative acetyltransferase; putative acetyltransferase; acetyltransferase; putative acetyltransferase;
strep2078	7	5	SCO:2;SAV:1;SBI:2;SGR:1;SCAB:1	GO:0000156:GO:0000160:GO:0003677:GO:0003700:GO:0005622:GO:0006350:GO:0006351:GO:0006355:GO:0043565:GO:0045449	two-component response regulator activity:two-component signal transduction system (phosphorelay):DNA binding:sequence-specific DNA binding transcription factor activity:intracellular:transcription:transcription, DNA-dependent:regulation of transcription, DNA-dependent:sequence-specific DNA binding:regulation of transcription	F:P:F:F:C:P:P:P:F:P	SCO_Chr|NP_624539.1 SCAB_Chr|YP_003486194.1 SBI_Chr|ADI12216.1 SCO_Chr|NP_628007.1 SAV_Chr|NP_825552.1 SGR_ Chr|YP_001825276.1 SBI_Chr|ADI08562.1	LuxR family two-component response regulator; putative luxR family two-component response regulator; LuxR family two-component response regulator; two-component system response transcriptional regulator; two-component system response regulator; putative two-component system response regulator; two-component system response regulator;
strep2079	7	5	SCO:1;SAV:2;SBI:1;SGR:1;SCAB:2				SCO_Chr|NP_624839.1 SCAB_Chr|YP_003486521.1 SAV_Chr|NP_827067.1 SBI_Chr|ADI12014.1 SGR_ Chr|YP_001824658.1 SAV_Chr|NP_826816.1 SCAB_Chr|YP_003494053.1	hypothetical protein; hypothetical protein; hypothetical protein; hypothetical protein; hypothetical protein; hypothetical protein; hypothetical protein;
strep2080	7	5	SCO:2;SAV:1;SBI:2;SGR:1;SCAB:1				SCO_Chr|NP_624842.1 SGR_ Chr|YP_001825303.1 SBI_Chr|ADI08598.1 SCO_Chr|NP_625439.1 SAV_Chr|NP_822744.1 SCAB_Chr|YP_003493496.1 SBI_Chr|ADI04810.1	lipoprotein; hypothetical protein; hypothetical protein; lipoprotein; lipoprotein; putative lipoprotein; putative lipoprotein;
strep2081	7	5	SCO:2;SAV:1;SBI:1;SGR:2;SCAB:1	GO:0000166:GO:0005524:GO:0006200:GO:0016887:GO:0017111	nucleotide binding:ATP binding:ATP catabolic process:ATPase activity:nucleoside-triphosphatase activity	F:F:P:F:F	SCO_Chr|NP_624946.1 SBI_Chr|ADI03528.1 SCO_Chr|NP_630793.1 SAV_Chr|NP_822865.1 SCAB_Chr|YP_003487071.1 SGR_ Chr|YP_001822517.1 SGR_ Chr|YP_001821818.1	ABC transporter ATP-binding protein; ABC transporter ATP-binding protein; ABC transporter; ABC transporter ATP-binding protein; putative ABC transporter; putative ABC transporter ATP-binding protein; putative ABC transporter ATP-binding protein;
strep2082	7	5	SCO:1;SAV:2;SBI:1;SGR:2;SCAB:1	GO:0006950	response to stress	P	SCO_Chr|NP_733509.1 SCAB_Chr|YP_003493648.1 SAV_Chr|NP_822071.1 SGR_ Chr|YP_001821853.1 SBI_Chr|ADI08712.1 SGR_ Chr|YP_001827991.1 SAV_Chr|NP_828563.1	tellurium resistance protein; tellurium resistance protein; tellurium resistance protein; putative TerD-family protein; tellurium resistance protein; putative TerD-family protein; tellurium resistance protein;
strep2084	7	5	SCO:1;SAV:1;SBI:1;SGR:1;SCAB:3	GO:0003824:GO:0008152	catalytic activity:metabolic process	F:P	SCO_Chr|NP_625072.1 SCAB_Chr|YP_003486647.1 SAV_Chr|NP_828649.1 SGR_ Chr|YP_001825330.1 SBI_Chr|ADI07402.1 SCAB_Chr|YP_003487808.1 SCAB_Chr|YP_003490462.1	hypothetical protein; hypothetical protein; hypothetical protein; hypothetical protein; hypothetical protein; hypothetical protein; hypothetical protein;
strep2085	7	5	SCO:1;SAV:2;SBI:1;SGR:1;SCAB:2	GO:0004497:GO:0005506:GO:0009055:GO:0016491:GO:0020037:GO:0046872:GO:0055114	monooxygenase activity:iron ion binding:electron carrier activity:oxidoreductase activity:heme binding:metal ion binding:oxidation reduction	F:F:F:F:F:F:P	SCO_Chr|NP_625076.1 SAV_Chr|NP_828645.1 SGR_ Chr|YP_001821776.1 SBI_Chr|ADI03543.1 SCAB_Chr|YP_003487480.1 SAV_Chr|NP_822787.1 SCAB_Chr|YP_003486872.1	cytochrome P450; cytochrome P450 hydroxylase; putative cytochrome P450; putative cytochrome P450; putative oxygenase; cytochrome P450; putative P450-like protein;
strep2086	7	5	SCO:2;SAV:1;SBI:1;SGR:2;SCAB:1	GO:0000166:GO:0005524:GO:0006200:GO:0016887:GO:0017111	nucleotide binding:ATP binding:ATP catabolic process:ATPase activity:nucleoside-triphosphatase activity	F:F:P:F:F	SCO_Chr|NP_625294.1 SGR_ Chr|YP_001826141.1 SBI_Chr|ADI05622.1 SAV_Chr|NP_821775.1 SCO_Chr|NP_631273.1 SGR_ Chr|YP_001821783.1 SCAB_Chr|YP_003486734.1	Fe uptake system permease; putative Fe uptake ABC transporter ATP-binding protein; ABC transporter iron(III)/siderophore transport system ATP-binding protein; ABC transporter iron(III)/siderophore transport system ATP-binding protein; iron ABC transporter ATP-binding protein; putative iron uptake ABC transporter ATP-binding protein; putative iron transport protein, ATP-binding protein;
strep2087	7	5	SCO:2;SAV:1;SBI:1;SGR:2;SCAB:1	GO:0003995:GO:0008152:GO:0016491:GO:0016627:GO:0055114	acyl-CoA dehydrogenase activity:metabolic process:oxidoreductase activity:oxidoreductase activity, acting on the CH-CH group of donors:oxidation reduction	F:P:F:F:P	SCO_Chr|NP_625405.1 SGR_ Chr|YP_001821942.1 SBI_Chr|ADI04863.1 SCO_Chr|NP_630214.1 SAV_Chr|NP_823299.1 SCAB_Chr|YP_003487658.1 SGR_ Chr|YP_001822900.1	oxidoreductase; putative oxidoreductase; acyl-CoA dehydrogenase; acyl-CoA dehydrogenase; acyl-CoA dehydrogenase; putative acyl-CoA dehydrogenase; putative acyl-CoA dehydrogenase;
strep2088	7	5	SCO:1;SAV:1;SBI:1;SGR:2;SCAB:2	GO:0005737:GO:0016813	cytoplasm:hydrolase activity, acting on carbon-nitrogen (but not peptide) bonds, in linear amidines	C:F	SCO_Chr|NP_625511.1 SAV_Chr|NP_828289.1 SCAB_Chr|YP_003493344.1 SBI_Chr|ADI10794.1 SGR_ Chr|YP_001826745.1 SCAB_Chr|YP_003486925.1 SGR_ Chr|YP_001822184.1	hypothetical protein; hypothetical protein; hypothetical protein; hypothetical protein; hypothetical protein; hypothetical protein; putative amidinotransferase;
strep2090	7	5	SCO:2;SAV:2;SBI:1;SGR:1;SCAB:1				SCO_Chr|NP_625659.1 SCAB_Chr|YP_003493143.1 SAV_Chr|NP_828164.1 SGR_ Chr|YP_001827664.1 SBI_Chr|ADI11862.1 SAV_SAP1|NP_828791.1 SCO_SCP1|NP_639669.1	hypothetical protein; hypothetical protein; hypothetical protein; hypothetical protein; hypothetical protein; hypothetical protein; hypothetical protein;
strep2091	7	5	SCO:2;SAV:1;SBI:1;SGR:2;SCAB:1	GO:0008080:GO:0008152:GO:0016740	N-acetyltransferase activity:metabolic process:transferase activity	F:P:F	SCO_Chr|NP_625899.1 SAV_Chr|NP_827884.1 SGR_ Chr|YP_001826289.1 SBI_Chr|ADI05159.1 SCO_Chr|NP_628585.1 SCAB_Chr|YP_003490755.1 SGR_ Chr|YP_001826090.1	acetyltransferase; acetyltransferase; putative acetyltransferase; putative acetyltransferase; acetyltransferase; putative acetyltransferase; putative acetyltransferase;
strep2092	7	5	SCO:2;SAV:2;SBI:1;SGR:1;SCAB:1				SCO_Chr|NP_626043.1 SCAB_Chr|YP_003492712.1 SAV_Chr|NP_827684.1 SBI_Chr|ADI11357.1 SGR_ Chr|YP_001827237.1 SCO_SCP1|NP_639828.1 SAV_SAP1|NP_828820.1	partitioning or sporulation protein; putative sporulation protein; partitioning or sporulation protein; putative sporulation protein; putative partitioning or sporulation protein; putative plasmid partitioning protein, para2; putative plasmid partitioning protein;
strep2093	7	5	SCO:1;SAV:1;SBI:2;SGR:1;SCAB:2	GO:0003677:GO:0003824:GO:0003905:GO:0006281:GO:0006284:GO:0006974:GO:0016787	DNA binding:catalytic activity:alkylbase DNA N-glycosylase activity:DNA repair:base-excision repair:response to DNA damage stimulus:hydrolase activity	F:F:F:P:P:P:F	SCO_Chr|NP_626063.1 SAV_Chr|NP_827662.1 SGR_ Chr|YP_001827217.1 SBI_Chr|ADI11324.1 SCAB_Chr|YP_003492691.1 SCAB_Chr|YP_003492688.1 SBI_Chr|ADI11330.1	3-methyladenine DNA glycosylase; 3-methyladenine DNA glycosylase; 3-methyladenine DNA glycosylase; putative DNA glycosylase; hypothetical protein; putative DNA glycosylase; 3-methyladenine DNA glycosylase;
strep2094	7	5	SCO:1;SAV:2;SBI:2;SGR:1;SCAB:1	GO:0004252:GO:0006508:GO:0008233	serine-type endopeptidase activity:proteolysis:peptidase activity	F:P:F	SCO_Chr|NP_626092.1 SAV_Chr|NP_827627.1 SBI_Chr|ADI11281.1 SGR_ Chr|YP_001827183.1 SCAB_Chr|YP_003492653.1 SAV_Chr|NP_827628.1 SBI_Chr|ADI11282.1	secreted subtilisin-like protease; subtilisin-like protease; secreted subtilisin-like protease; putative secreted subtilisin-like serine protease; putative ssp-like protease; subtilisin-like protease; putative ssp-like protease;
strep2095	7	5	SCO:2;SAV:2;SBI:1;SGR:1;SCAB:1	GO:0003677:GO:0043565	DNA binding:sequence-specific DNA binding	F:F	SCO_Chr|NP_626753.1 SAV_Chr|NP_826803.1 SGR_ Chr|YP_001826287.1 SCO_Chr|NP_628473.1 SCAB_Chr|YP_003490637.1 SBI_Chr|ADI07338.1 SAV_Chr|NP_826472.1	hypothetical protein; DNA-binding protein; putative DNA-binding protein; DNA-binding protein; hypothetical protein; DNA-binding protein; DNA-binding protein;
strep2096	7	5	SCO:1;SAV:1;SBI:3;SGR:1;SCAB:1				SCO_Chr|NP_627082.1 SCAB_Chr|YP_003486134.1 SAV_Chr|NP_825743.1 SGR_ Chr|YP_001828477.1 SBI_Chr|ADI03246.1 SBI_Chr|ADI04323.1 SBI_Chr|ADI12487.1	hypothetical protein; hypothetical protein; hypothetical protein; putative transcriptional regulator; transcriptional regulator; transcriptional regulator, HxlR family protein; hypothetical protein;
strep2097	7	5	SCO:3;SAV:1;SBI:1;SGR:1;SCAB:1				SCO_Chr|NP_627276.1 SCAB_Chr|YP_003491061.1 SCO_Chr|NP_627277.1 SAV_Chr|NP_826201.1 SCO_Chr|NP_631649.1 SGR_ Chr|YP_001821826.1 SBI_Chr|ADI11077.1	hypothetical protein; hypothetical protein; hypothetical protein; hypothetical protein; hypothetical protein; hypothetical protein; hypothetical protein;
strep2098	7	5	SCO:1;SAV:1;SBI:1;SGR:1;SCAB:3	GO:0005886:GO:0016020:GO:0016021	plasma membrane:membrane:integral to membrane	C:C:C	SCO_Chr|NP_627309.1 SGR_ Chr|YP_001825957.1 SCAB_Chr|YP_003493201.1 SBI_Chr|ADI07676.1 SCAB_Chr|YP_003491023.1 SAV_Chr|NP_824704.1 SCAB_Chr|YP_003494461.1	ABC transporter integral membrane protein; putative ABC transporter permease protein; putative ABC transporter integral membrane protein; ABC transporter integral membrane protein; putative ABC transporter transmembrane subunit; ABC transporter integral membrane protein; putative ABC transporter integral membrane protein;
strep2099	7	5	SCO:1;SAV:2;SBI:1;SGR:1;SCAB:2	GO:0005886:GO:0016020:GO:0016021	plasma membrane:membrane:integral to membrane	C:C:C	SCO_Chr|NP_627328.1 SAV_Chr|NP_824727.1 SGR_ Chr|YP_001825918.1 SCAB_Chr|YP_003491004.1 SBI_Chr|ADI07457.1 SAV_Chr|NP_828260.1 SCAB_Chr|YP_003493310.1	ABC transporter integral membrane protein; ABC transporter integral membrane protein; putative ABC transporter permease protein; putative ABC transporter transmembrane subunit; ABC transport system integral membrane protein; ABC transporter integral membrane protein; ABC transporter permease protein;
strep2101	7	5	SCO:2;SAV:1;SBI:1;SGR:2;SCAB:1	GO:0000166:GO:0005524:GO:0006200:GO:0016887:GO:0017111	nucleotide binding:ATP binding:ATP catabolic process:ATPase activity:nucleoside-triphosphatase activity	F:F:P:F:F	SCO_Chr|NP_627624.1 SCAB_Chr|YP_003489620.1 SAV_Chr|NP_825830.1 SGR_ Chr|YP_001825587.1 SCO_Chr|NP_628529.1 SGR_ Chr|YP_001824630.1 SBI_Chr|ADI08012.1	ABC transporter ATP-binding protein; putative ABC transporter ATP-binding subunit; ABC transporter ATP-binding protein; putative ABC transporter ATP-binding protein; ABC transporter ATP-binding protein; putative ABC transporter ATP-binding protein; ABC transport system ATP-binding protein;
strep2102	7	5	SCO:2;SAV:1;SBI:1;SGR:1;SCAB:2	GO:0006812:GO:0015299:GO:0016021:GO:0055085	cation transport:solute:hydrogen antiporter activity:integral to membrane:transmembrane transport	P:F:C:P	SCO_Chr|NP_627797.1 SCAB_Chr|YP_003487973.1 SGR_ Chr|YP_001825328.1 SCO_Chr|NP_629906.1 SAV_Chr|NP_828565.1 SBI_Chr|ADI05627.1 SCAB_Chr|YP_003494085.1	transmembrane transport protein; putative sodium/hydrogen exchange transmembrane transporter; putative sodium/proton antiporter; transmembrane transport protein; sodium/proton antiporter; putative transmembrane transport protein; putative transmembrane transport protein;
strep2103	7	5	SCO:2;SAV:1;SBI:2;SGR:1;SCAB:1	GO:0005886:GO:0016020:GO:0016021	plasma membrane:membrane:integral to membrane	C:C:C	SCO_Chr|NP_627944.1 SGR_ Chr|YP_001822952.1 SCO_Chr|NP_733616.1 SAV_Chr|NP_826608.1 SBI_Chr|ADI10220.1 SBI_Chr|ADI08308.1 SCAB_Chr|YP_003485909.1	integral membrane; putative ABC transporter permease protein; ABC transporter integral membrane subunit; hypothetical protein; hypothetical protein; putative ABC transporter permease protein; hypothetical protein;
strep2104	7	5	SCO:2;SAV:2;SBI:1;SGR:1;SCAB:1				SCO_Chr|NP_629386.1 SGR_ Chr|YP_001823786.1 SBI_Chr|ADI07080.1 SAV_Chr|NP_824192.1 SCAB_Chr|YP_003488675.1 SCO_SCP1|NP_639668.1 SAV_SAP1|NP_828790.1	hypothetical protein; WhiB family transcriptional regulator; WhiB-family transcriptional regulator; WhiB-family transcriptional regulator; hypothetical protein; putative regulatory protein; putative regulatory protein;
strep2105	7	5	SCO:1;SAV:2;SBI:2;SGR:1;SCAB:1	GO:0005215:GO:0005886:GO:0006810:GO:0016020:GO:0016021	transporter activity:plasma membrane:transport:membrane:integral to membrane	F:C:P:C:C	SCO_Chr|NP_629612.1 SBI_Chr|ADI06730.1 SCAB_Chr|YP_003488403.1 SAV_Chr|NP_823945.1 SGR_ Chr|YP_001823131.1 SAV_Chr|NP_824265.1 SBI_Chr|ADI06276.1	oligopeptide transport integral membrane protein; oligopeptide transport integral membrane protein; oligopeptide transport integral membrane protein; ABC transporter permease protein; putative ABC transporter permease protein; ABC transporter system integral membrane protein; oligopeptide transport integral membrane protein;
strep2106	7	5	SCO:1;SAV:2;SBI:2;SGR:1;SCAB:1	GO:0000166:GO:0003700:GO:0006351:GO:0006355	nucleotide binding:sequence-specific DNA binding transcription factor activity:transcription, DNA-dependent:regulation of transcription, DNA-dependent	F:F:P:P	SCO_Chr|NP_629684.1 SAV_Chr|NP_823865.1 SCAB_Chr|YP_003488327.1 SBI_Chr|ADI06635.1 SGR_ Chr|YP_001827399.1 SAV_Chr|NP_828502.1 SBI_Chr|ADI08343.1	transcriptional regulator; transcriptional regulator; putative MerR family transcriptional regulator; putative MerR family transcriptional regulator; MerR family transcriptional regulator; transcriptional regulator; predicted transcriptional regulator;
strep2107	7	5	SCO:1;SAV:2;SBI:1;SGR:1;SCAB:2	GO:0006810:GO:0015520:GO:0015904:GO:0016020:GO:0016021:GO:0046677:GO:0055085	transport:tetracycline:hydrogen antiporter activity:tetracycline transport:membrane:integral to membrane:response to antibiotic:transmembrane transport	P:F:P:C:C:P:P	SCO_Chr|NP_629934.1 SCAB_Chr|YP_003488126.1 SAV_Chr|NP_823631.1 SGR_ Chr|YP_001821981.1 SBI_Chr|ADI05991.1 SAV_Chr|NP_825064.1 SCAB_Chr|YP_003493681.1	transmembrane efflux protein; transmembrane efflux protein; transmembrane efflux protein; major facilitator superfamily permease; transmembrane efflux protein; transmembrane efflux protein; putative transmembrane efflux protein;
strep2108	7	5	SCO:2;SAV:2;SBI:1;SGR:1;SCAB:1	GO:0003824:GO:0009058:GO:0016769:GO:0030170:GO:0016740:GO:0008152:GO:0008890:GO:0016874	catalytic activity:biosynthetic process:transferase activity, transferring nitrogenous groups:pyridoxal phosphate binding:transferase activity:metabolic process:glycine C-acetyltransferase activity:ligase activity	F:P:F:F:F:P:F:F	SCO_Chr|NP_630011.1 SBI_Chr|ADI10769.1 SCO_Chr|NP_630872.1 SAV_Chr|NP_822803.1 SCAB_Chr|YP_003486997.1 SGR_ Chr|YP_001822955.1 SAV_Chr|NP_821275.1	8-amino-7-oxononanoate synthase; putative aminotransferase; 2-amino-3-ketobutyrate coenzyme A ligase; 2-amino-3-ketobutyrate coenzyme A ligase; 2-amino-3-ketobutyrate coprotein A ligase; 2-amino-3-ketobutyrate coenzyme A ligase; polyketide synthase;
strep2110	7	5	SCO:2;SAV:1;SBI:1;SGR:1;SCAB:2	GO:0003677:GO:0003700:GO:0006350:GO:0006352:GO:0006355:GO:0016987:GO:0045449	DNA binding:sequence-specific DNA binding transcription factor activity:transcription:transcription initiation:regulation of transcription, DNA-dependent:sigma factor activity:regulation of transcription	F:F:P:P:P:F:P	SCO_Chr|NP_630601.1 SCAB_Chr|YP_003487415.1 SAV_Chr|NP_823049.1 SBI_Chr|ADI04050.1 SGR_ Chr|YP_001827958.1 SCO_Chr|NP_631369.1 SCAB_Chr|YP_003494064.1	RNA polymerase sigma factor; putative sigma factor; RNA polymerase sigma factor; RNA polymerase sigma factor; putative RNA polymerase sigma factor; RNA polymerase sigma factor; sigma factor;
strep2111	7	5	SCO:3;SAV:1;SBI:1;SGR:1;SCAB:1	GO:0004497:GO:0008152:GO:0016491:GO:0055114	monooxygenase activity:metabolic process:oxidoreductase activity:oxidation reduction	F:P:F:P	SCO_Chr|NP_631279.1 SCAB_Chr|YP_003494412.1 SCO_Chr|NP_631699.1 SBI_Chr|ADI09540.1 SCO_Chr|NP_631743.1 SAV_Chr|NP_826936.1 SGR_ Chr|YP_001822411.1	monooxygenase; putative monooxygenase; oxidoreductase; oxidoreductase; oxidoreductase; monooxygenase; putative monooxygenase;
strep2112	7	5	SCO:2;SAV:1;SBI:1;SGR:2;SCAB:1	GO:0006813:GO:0016491:GO:0055085:GO:0055114	potassium ion transport:oxidoreductase activity:transmembrane transport:oxidation reduction	P:F:P:P	SCO_Chr|NP_631327.1 SCAB_Chr|YP_003494000.1 SAV_Chr|NP_822337.1 SGR_ Chr|YP_001822670.1 SCO_Chr|NP_631636.1 SGR_ Chr|YP_001824019.1 SBI_Chr|ADI04796.1	ion channel subunit; putative ion channel subunit; ion channel subunit; putative oxidoreductase; oxidoreductase; putative oxidoreductase; aldo/keto reductase;
strep2117	6	5	SCO:2;SAV:1;SBI:1;SGR:1;SCAB:1				SCO_Chr|NP_625128.1 SCO_Chr|NP_626534.1 SAV_Chr|NP_827092.1 SGR_ Chr|YP_001826740.1 SCAB_Chr|YP_003492153.1 SBI_Chr|ADI10779.1	alkaline phosphatase; alkaline phosphatase; alkaline phosphatase; putative alkaline phosphatase; putative alkaline phosphatase; alkaline phosphatase;
strep2119	6	5	SCO:2;SAV:1;SBI:1;SGR:1;SCAB:1	GO:0004553:GO:0005975:GO:0016787	hydrolase activity, hydrolyzing O-glycosyl compounds:carbohydrate metabolic process:hydrolase activity	F:P:F	SCO_Chr|NP_626989.1 SCO_Chr|NP_630397.1 SAV_Chr|NP_826479.1 SCAB_Chr|YP_003491390.1 SGR_ Chr|YP_001826307.1 SBI_Chr|ADI10071.1	beta-N-acetylglucosaminidase; secreted hydrolase; beta-N-acetylhexosaminidase; putative sugar hydrolase; putative beta-N-acetylglucosaminidase; putative sugar hydrolase;
strep2121	6	5	SCO:2;SAV:1;SBI:1;SGR:1;SCAB:1	GO:0004725:GO:0006470	protein tyrosine phosphatase activity:protein amino acid dephosphorylation	F:P	SCO_Chr|NP_627892.1 SCO_Chr|NP_630906.1 SCAB_Chr|YP_003489766.1 SAV_Chr|NP_824932.1 SGR_ Chr|YP_001823261.1 SBI_Chr|ADI07102.1	heavy metal reductase; arsenate reductase; putative heavy metal reductase; low molecular weight protein tyrosine phosphatase; putative heavy metal reductase; low molecular weight protein tyrosine phosphatase;
strep2122	6	5	SCO:2;SAV:1;SBI:1;SGR:1;SCAB:1	GO:0003824:GO:0008152:GO:0030976	catalytic activity:metabolic process:thiamin pyrophosphate binding	F:P:F	SCO_Chr|NP_628756.1 SCO_Chr|NP_630369.1 SAV_Chr|NP_826053.1 SCAB_Chr|YP_003489394.1 SGR_ Chr|YP_001824442.1 SBI_Chr|ADI09246.1	2-oxoglutarate ferredoxin oxidoreductase subunit beta; 2-oxoglutarate ferredoxin oxidoreductase subunit beta; 2-oxoglutarate ferredoxin oxidoreductase subunit beta; putative oxidoreductase; 2-oxoglutarate ferredoxin oxidoreductase subunit beta; 2-oxoglutarate ferredoxin oxidoreductase subunit beta;
strep2125	6	5	SCO:2;SAV:1;SBI:1;SGR:1;SCAB:1	GO:0003824:GO:0004455:GO:0005488:GO:0008152:GO:0008652:GO:0009082:GO:0016491:GO:0050662:GO:0055114	catalytic activity:ketol-acid reductoisomerase activity:binding:metabolic process:cellular amino acid biosynthetic process:branched chain family amino acid biosynthetic process:oxidoreductase activity:coenzyme binding:oxidation reduction	F:F:F:P:P:P:F:F:P	SCO_Chr|NP_629649.1 SCO_Chr|NP_631213.1 SCAB_Chr|YP_003488368.1 SAV_Chr|NP_823907.1 SBI_Chr|ADI06676.1 SGR_ Chr|YP_001823510.1	ketol-acid reductoisomerase; ketol-acid reductoisomerase; acetolactate synthase small subunit; ketol-acid reductoisomerase; ketol-acid reductoisomerase; ketol-acid reductoisomerase;
strep2126	6	5	SCO:2;SAV:1;SBI:1;SGR:1;SCAB:1	GO:0005215:GO:0006810:GO:0008643:GO:0016020:GO:0016021:GO:0022891:GO:0055085	transporter activity:transport:carbohydrate transport:membrane:integral to membrane:substrate-specific transmembrane transporter activity:transmembrane transport	F:P:P:C:C:F:P	SCO_Chr|NP_629713.1 SCO_Chr|NP_631212.1 SAV_Chr|NP_823833.1 SCAB_Chr|YP_003488295.1 SGR_ Chr|YP_001823412.1 SBI_Chr|ADI06604.1	sugar transporter; sugar transporter; L-arabinose permease; glucose transport protein GlcP; putative glucose transporter; putative glucose transporter;
strep2128	6	5	SCO:2;SAV:1;SBI:1;SGR:1;SCAB:1	GO:0003824:GO:0008152:GO:0016747:GO:0016740	catalytic activity:metabolic process:transferase activity, transferring acyl groups other than amino-acyl groups:transferase activity	F:P:F:F	SCO_Chr|NP_630804.1 SCO_Chr|NP_630860.1 SAV_Chr|NP_822857.1 SCAB_Chr|YP_003487064.1 SGR_ Chr|YP_001822506.1 SBI_Chr|ADI05764.1	acetyl-CoA acetyltransferase; acetyl-CoA acetyltransferase; acetyl-CoA acetyltransferase; putative thiolase/acety-coA transferase; acetyl-CoA acetyltransferase; acetyl-CoA acetyltransferase;
strep2129	6	5	SCO:2;SAV:1;SBI:1;SGR:1;SCAB:1	GO:0003824:GO:0005488:GO:0006629:GO:0006631:GO:0008152:GO:0016491:GO:0050662:GO:0055114	catalytic activity:binding:lipid metabolic process:fatty acid metabolic process:metabolic process:oxidoreductase activity:coenzyme binding:oxidation reduction	F:F:P:P:P:F:F:P	SCO_Chr|NP_630805.1 SCO_Chr|NP_630861.1 SCAB_Chr|YP_003487063.1 SAV_Chr|NP_822856.1 SGR_ Chr|YP_001822505.1 SBI_Chr|ADI05763.1	fatty acid oxidative multifunctional enzyme; fatty oxidation protein; putative fatty acid oxidative multifunctional protein; fatty acid oxidation complex alpha-subunit; putative fatty acid oxidation complex alpha-subunit; putative fatty acid oxidation complex alpha-subunit;
strep2134	6	5	SCO:1;SAV:2;SBI:1;SGR:1;SCAB:1	GO:0008152:GO:0016491:GO:0055114	metabolic process:oxidoreductase activity:oxidation reduction	P:F:P	SAV_Chr|NP_821964.1 SAV_Chr|NP_823786.1 SCO_Chr|NP_629787.1 SCAB_Chr|YP_003488247.1 SGR_ Chr|YP_001823357.1 SBI_Chr|ADI12859.1	aldehyde dehydrogenase; aldehyde dehydrogenase; aldehyde dehydrogenase; putative aldehyde dehydrogenase; putative aldehyde dehydrogenase; aldehyde dehydrogenase;
strep2135	6	5	SCO:1;SAV:2;SBI:1;SGR:1;SCAB:1	GO:0000166:GO:0004781:GO:0005524:GO:0008152:GO:0016740:GO:0016779:GO:0019419	nucleotide binding:sulfate adenylyltransferase (ATP) activity:ATP binding:metabolic process:transferase activity:nucleotidyltransferase activity:sulfate reduction	F:F:F:P:F:F:P	SAV_Chr|NP_823307.1 SAV_Chr|NP_823489.1 SCO_Chr|NP_630206.1 SCAB_Chr|YP_003487666.1 SBI_Chr|ADI06135.1 SGR_ Chr|YP_001822907.1	sulfate adenylyltransferase subunit 2; sulfate adenylyltransferase subunit 2; sulfate adenylyltransferase subunit 2; sulfate adenylyltransferase subunit 2; sulfate adenylyltransferase subunit 2; sulfate adenylyltransferase subunit 2;
strep2136	6	5	SCO:1;SAV:2;SBI:1;SGR:1;SCAB:1	GO:0003333:GO:0006865:GO:0015171:GO:0016020:GO:0055085	amino acid transmembrane transport:amino acid transport:amino acid transmembrane transporter activity:membrane:transmembrane transport	P:P:F:C:P	SAV_Chr|NP_823566.1 SAV_Chr|NP_825951.1 SCO_Chr|NP_630020.1 SCAB_Chr|YP_003488068.1 SGR_ Chr|YP_001823167.1 SBI_Chr|ADI06369.1	amino acid permease; amino acid permease; hypothetical protein; putative integral membrane protein; putative amino acid permease; putative integral membrane protein;
strep2137	6	5	SCO:1;SAV:2;SBI:1;SGR:1;SCAB:1	GO:0000166:GO:0005524:GO:0005737:GO:0005886:GO:0006605:GO:0006810:GO:0006886:GO:0015031:GO:0016020:GO:0017038:GO:0055085	nucleotide binding:ATP binding:cytoplasm:plasma membrane:protein targeting:transport:intracellular protein transport:protein transport:membrane:protein import:transmembrane transport	F:F:C:C:P:P:P:P:C:P:P	SAV_Chr|NP_823741.1 SAV_Chr|NP_826248.1 SCO_Chr|NP_627227.1 SCAB_Chr|YP_003491107.1 SGR_ Chr|YP_001826043.1 SBI_Chr|ADI09622.1	preprotein translocase subunit SecA; preprotein translocase subunit SecA; preprotein translocase subunit SecA; preprotein translocase; preprotein translocase subunit SecA; preprotein translocase subunit SecA;
strep2138	6	5	SCO:1;SAV:2;SBI:1;SGR:1;SCAB:1	GO:0008289	lipid binding	F	SAV_Chr|NP_824546.1 SAV_Chr|NP_824547.1 SCO_Chr|NP_629038.1 SCAB_Chr|YP_003489139.1 SGR_ Chr|YP_001824166.1 SBI_Chr|ADI07777.1	lipoprotein; simple sugar transport system substrate-binding protein; lipoprotein; putative lipoprotein; putative lipoprotein; putative lipoprotein;
strep2141	6	5	SCO:1;SAV:2;SBI:1;SGR:1;SCAB:1	GO:0000166:GO:0004370:GO:0005524:GO:0005975:GO:0006071:GO:0006072:GO:0016301:GO:0016310:GO:0016740:GO:0016773	nucleotide binding:glycerol kinase activity:ATP binding:carbohydrate metabolic process:glycerol metabolic process:glycerol-3-phosphate metabolic process:kinase activity:phosphorylation:transferase activity:phosphotransferase activity, alcohol group as acceptor	F:F:F:P:P:P:F:P:F:F	SAV_Chr|NP_827840.1 SAV_Chr|NP_828139.1 SCO_Chr|NP_625935.1 SCAB_Chr|YP_003492850.1 SGR_ Chr|YP_001827356.1 SBI_Chr|ADI11583.1	glycerol kinase; glycerol kinase; glycerol kinase; putative glycerol kinase; putative glycerol kinase; putative glycerol kinase;
strep2142	6	5	SCO:1;SAV:1;SBI:2;SGR:1;SCAB:1				SBI_Chr|ADI03148.1 SBI_Chr|ADI09509.1 SCO_Chr|NP_625077.1 SCAB_Chr|YP_003486656.1 SAV_Chr|NP_828641.1 SGR_ Chr|YP_001822858.1	hypothetical protein; hypothetical protein; hypothetical protein; hypothetical protein; hypothetical protein; hypothetical protein;
strep2143	6	5	SCO:1;SAV:1;SBI:2;SGR:1;SCAB:1	GO:0000166:GO:0000287:GO:0003824:GO:0005524:GO:0005886:GO:0006754:GO:0006810:GO:0006811:GO:0006813:GO:0008152:GO:0008556:GO:0015662:GO:0016020:GO:0016021:GO:0016787:GO:0016820:GO:0046872	nucleotide binding:magnesium ion binding:catalytic activity:ATP binding:plasma membrane:ATP biosynthetic process:transport:ion transport:potassium ion transport:metabolic process:potassium-transporting ATPase activity:ATPase activity, coupled to transmembrane movement of ions, phosphorylative mechanism:membrane:integral to membrane:hydrolase activity:hydrolase activity, acting on acid anhydrides,…	F:F:F:F:C:P:P:P:P:P:F:F:C:C:F:F:F	SBI_Chr|ADI03415.1 SBI_Chr|ADI12388.1 SCO_Chr|NP_627909.1 SAV_Chr|NP_822093.1 SCAB_Chr|YP_003486482.1 SGR_ Chr|YP_001824190.1	potassium-transporting ATPase subunit B; potassium-transporting ATPase subunit B; potassium-transporting ATPase subunit B; potassium-transporting ATPase subunit B; putative cation transport system component; potassium-transporting ATPase subunit B;
strep2144	6	5	SCO:1;SAV:1;SBI:2;SGR:1;SCAB:1	GO:0009055:GO:0016491	electron carrier activity:oxidoreductase activity	F:F	SBI_Chr|ADI03439.1 SBI_Chr|ADI11509.1 SCO_Chr|NP_631359.1 SGR_ Chr|YP_001827329.1 SCAB_Chr|YP_003492815.1 SAV_Chr|NP_827797.1	fumarate reductase/succinate dehydrogenase flavoprotein domain protein; putative FAD-binding dehydrogenase; putative FAD-binding dehydrogenase; putative FAD-binding dehydrogenase; putative FAD-binding protein; putative FAD-binding dehydrogenase;
strep2145	6	5	SCO:1;SAV:1;SBI:2;SGR:1;SCAB:1	GO:0003824:GO:0005488:GO:0008152	catalytic activity:binding:metabolic process	F:F:P	SBI_Chr|ADI03512.1 SBI_Chr|ADI05460.1 SCO_Chr|NP_625735.1 SCAB_Chr|YP_003493063.1 SAV_Chr|NP_828069.1 SGR_ Chr|YP_001827582.1	amine oxidase; putative flavin-binding oxidoreductase; amino oxidase; putative flavin-binding oxidoreductase; amino oxidase; putative amino oxidase;
strep2147	6	5	SCO:1;SAV:1;SBI:2;SGR:1;SCAB:1	GO:0003824:GO:0004616:GO:0005488:GO:0006098:GO:0008152:GO:0016491:GO:0050661:GO:0050662:GO:0055114	catalytic activity:phosphogluconate dehydrogenase (decarboxylating) activity:binding:pentose-phosphate shunt:metabolic process:oxidoreductase activity:NADP or NADPH binding:coenzyme binding:oxidation reduction	F:F:F:P:P:F:F:F:P	SBI_Chr|ADI04026.1 SBI_Chr|ADI05053.1 SCO_Chr|NP_625271.1 SAV_Chr|NP_828425.1 SCAB_Chr|YP_003486919.1 SGR_ Chr|YP_001822281.1	6-phosphogluconate dehydrogenase; 6-phosphogluconate dehydrogenase; 6-phosphogluconate dehydrogenase; 6-phosphogluconate dehydrogenase; 6-phosphogluconate 1-dehydrogenase; 6-phosphogluconate dehydrogenase;
strep2148	6	5	SCO:1;SAV:1;SBI:2;SGR:1;SCAB:1	GO:0005488	binding	F	SBI_Chr|ADI04120.1 SBI_Chr|ADI04637.1 SCO_Chr|NP_627506.1 SCAB_Chr|YP_003489514.1 SAV_Chr|NP_825941.1 SGR_ Chr|YP_001825319.1	NADPH-dependent FMN reductase; NADPH-dependent FMN reductase; oxidoreductase; putative oxidoreductase; NAD(P)H-dependent FMN reductase; putative NAD(P)H-dependent FMN reductase;
strep2150	6	5	SCO:1;SAV:1;SBI:2;SGR:1;SCAB:1	GO:0008080:GO:0008152:GO:0016740	N-acetyltransferase activity:metabolic process:transferase activity	F:P:F	SBI_Chr|ADI04748.1 SBI_Chr|ADI06691.1 SCO_Chr|NP_629638.1 SAV_Chr|NP_823918.1 SCAB_Chr|YP_003488379.1 SGR_ Chr|YP_001823524.1	acetyltransferase; putative acetyltransferase; acetyltransferase; acetyltransferase; putative acetyltransferase; putative acetyltransferase;
strep2151	6	5	SCO:1;SAV:1;SBI:2;SGR:1;SCAB:1	GO:0005576:GO:0016998	extracellular region:cell wall macromolecule catabolic process	C:P	SBI_Chr|ADI04843.1 SBI_Chr|ADI05250.1 SCO_Chr|NP_733519.1 SAV_Chr|NP_828426.1 SCAB_Chr|YP_003486918.1 SGR_ Chr|YP_001822257.1	hypothetical protein; hypothetical protein; secreted protein; peptidase; hypothetical protein; M23 family secreted peptidase;
strep2153	6	5	SCO:1;SAV:1;SBI:2;SGR:1;SCAB:1	GO:0005524	ATP binding	F	SBI_Chr|ADI05201.1 SBI_Chr|ADI05698.1 SCO_Chr|NP_626242.1 SAV_Chr|NP_827428.1 SCAB_Chr|YP_003492458.1 SGR_ Chr|YP_001822568.1	regulatory protein; hypothetical protein; hypothetical protein; regulatory protein; hypothetical protein; regulatory protein;
strep2154	6	5	SCO:1;SAV:1;SBI:2;SGR:1;SCAB:1	GO:0000156:GO:0000160:GO:0003677:GO:0003700:GO:0005488:GO:0005622:GO:0006350:GO:0006351:GO:0006355:GO:0043565:GO:0045449:GO:0000166:GO:0017111	two-component response regulator activity:two-component signal transduction system (phosphorelay):DNA binding:sequence-specific DNA binding transcription factor activity:binding:intracellular:transcription:transcription, DNA-dependent:regulation of transcription, DNA-dependent:sequence-specific DNA binding:regulation of transcription:nucleotide binding:nucleoside-triphosphatase activity	F:P:F:F:F:C:P:P:P:F:P:F:F	SBI_Chr|ADI05915.1 SBI_Chr|ADI06684.1 SCO_Chr|NP_629641.1 SAV_Chr|NP_823915.1 SCAB_Chr|YP_003488376.1 SGR_ Chr|YP_001823521.1	LuxR family transcriptional regulator; LuxR family transcriptional regulator; regulatory protein; LuxR family transcriptional regulator; putative LuxR family regulator; LuxR family transcriptional regulator;
strep2156	6	5	SCO:1;SAV:1;SBI:2;SGR:1;SCAB:1	GO:0000166:GO:0003824:GO:0003883:GO:0005524:GO:0006221:GO:0006541:GO:0016874	nucleotide binding:catalytic activity:CTP synthase activity:ATP binding:pyrimidine nucleotide biosynthetic process:glutamine metabolic process:ligase activity	F:F:F:F:P:P:F	SBI_Chr|ADI05940.1 SBI_Chr|ADI11353.1 SCO_Chr|NP_626047.1 SAV_Chr|NP_827680.1 SCAB_Chr|YP_003492708.1 SGR_ Chr|YP_001827233.1	CTP synthetase; CTP synthetase; CTP synthetase; CTP synthetase; putative CTP synthetase; CTP synthetase;
strep2158	6	5	SCO:1;SAV:1;SBI:2;SGR:1;SCAB:1	GO:0000166:GO:0003677:GO:0003916:GO:0003918:GO:0005524:GO:0005694:GO:0006265:GO:0016853	nucleotide binding:DNA binding:DNA topoisomerase activity:DNA topoisomerase (ATP-hydrolyzing) activity:ATP binding:chromosome:DNA topological change:isomerase activity	F:F:F:F:F:C:P:F	SBI_Chr|ADI06417.1 SBI_Chr|ADI12629.1 SCO_Chr|NP_629945.1 SCAB_Chr|YP_003488110.1 SAV_Chr|NP_823618.1 SGR_ Chr|YP_001823210.1	DNA topoisomerase IV subunit B; DNA topoisomerase IV subunit B; DNA topoisomerase IV subunit B; GyrB-like gyrase subunit; DNA topoisomerase IV subunit B; DNA topoisomerase IV subunit B;
strep2161	6	5	SCO:1;SAV:1;SBI:2;SGR:1;SCAB:1	GO:0008080:GO:0008152:GO:0016740	N-acetyltransferase activity:metabolic process:transferase activity	F:P:F	SBI_Chr|ADI06829.1 SBI_Chr|ADI08651.1 SCO_Chr|NP_628660.1 SAV_Chr|NP_825991.1 SGR_ Chr|YP_001825719.1 SCAB_Chr|YP_003489465.1	GCN5-related N-acetyltransferase; GCN5-related N-acetyltransferase; acetyltransferase; acetyltransferase; putative acetyltransferase; putative acetyltransferase;
strep2162	6	5	SCO:1;SAV:1;SBI:2;SGR:1;SCAB:1				SBI_Chr|ADI06977.1 SBI_Chr|ADI07591.1 SCO_Chr|NP_629956.1 SAV_Chr|NP_823602.1 SCAB_Chr|YP_003488104.1 SGR_ Chr|YP_001824731.1	hypothetical protein; hypothetical protein; hypothetical protein; hypothetical protein; hypothetical protein; hypothetical protein;
strep2163	6	5	SCO:1;SAV:1;SBI:2;SGR:1;SCAB:1				SBI_Chr|ADI07486.1 SBI_Chr|ADI10322.1 SCO_Chr|NP_627362.1 SGR_ Chr|YP_001825877.1 SAV_Chr|NP_824759.1 SCAB_Chr|YP_003490969.1	hypothetical protein; hypothetical protein; secreted protein; hypothetical protein; hypothetical protein; hypothetical protein;
strep2164	6	5	SCO:1;SAV:1;SBI:2;SGR:1;SCAB:1	GO:0016787	hydrolase activity	F	SBI_Chr|ADI08271.1 SBI_Chr|ADI08965.1 SCO_Chr|NP_733703.1 SCAB_Chr|YP_003487467.1 SAV_Chr|NP_823096.1 SGR_ Chr|YP_001822701.1	NUDIX hydrolase; NUDIX hydrolase; hypothetical protein; hypothetical protein; hypothetical protein; hypothetical protein;
strep2165	6	5	SCO:1;SAV:1;SBI:2;SGR:1;SCAB:1	GO:0004177:GO:0006508:GO:0008235:GO:0009987:GO:0016787:GO:0030145:GO:0046872	aminopeptidase activity:proteolysis:metalloexopeptidase activity:cellular process:hydrolase activity:manganese ion binding:metal ion binding	F:P:F:P:F:F:F	SBI_Chr|ADI08399.1 SBI_Chr|ADI12198.1 SCO_Chr|NP_628153.1 SCAB_Chr|YP_003490272.1 SAV_Chr|NP_825407.1 SGR_ Chr|YP_001825133.1	aminopeptidase P; aminopeptidase P; Xaa-Pro aminopeptidase; Xaa-Pro aminopeptidase; aminopeptidase P; putative Xaa-Pro aminopeptidase;
strep2166	6	5	SCO:1;SAV:1;SBI:2;SGR:1;SCAB:1	GO:0000166:GO:0003677:GO:0003916:GO:0003918:GO:0005524:GO:0005694:GO:0006265:GO:0016853	nucleotide binding:DNA binding:DNA topoisomerase activity:DNA topoisomerase (ATP-hydrolyzing) activity:ATP binding:chromosome:DNA topological change:isomerase activity	F:F:F:F:F:C:P:F	SBI_Chr|ADI08508.1 SBI_Chr|ADI12630.1 SCO_Chr|NP_628061.1 SAV_Chr|NP_825498.1 SCAB_Chr|YP_003490181.1 SGR_ Chr|YP_001825217.1	DNA gyrase subunit B; DNA gyrase subunit B; DNA gyrase subunit B; DNA gyrase subunit B; DNA gyrase subunit B; DNA gyrase subunit B;
strep2168	6	5	SCO:1;SAV:1;SBI:2;SGR:1;SCAB:1				SBI_Chr|ADI09791.1 SBI_Chr|ADI09792.1 SCO_Chr|NP_627148.1 SCAB_Chr|YP_003491209.1 SAV_Chr|NP_826330.1 SGR_ Chr|YP_001826129.1	putative integral membrane protein; hypothetical protein; hypothetical protein; putative integral membrane protein; hypothetical protein; hypothetical protein;
strep2170	6	5	SCO:1;SAV:1;SBI:2;SGR:1;SCAB:1	GO:0000166:GO:0003677:GO:0003824:GO:0004518:GO:0005524:GO:0005737:GO:0006200:GO:0006281:GO:0006289:GO:0006974:GO:0009380:GO:0009381:GO:0009432:GO:0016887:GO:0046872	nucleotide binding:DNA binding:catalytic activity:nuclease activity:ATP binding:cytoplasm:ATP catabolic process:DNA repair:nucleotide-excision repair:response to DNA damage stimulus:excinuclease repair complex:excinuclease ABC activity:SOS response:ATPase activity:metal ion binding	F:F:F:F:F:C:P:P:P:P:C:F:P:F:F	SBI_Chr|ADI11141.1 SBI_Chr|ADI12891.1 SCO_Chr|NP_626222.1 SCAB_Chr|YP_003492489.1 SAV_Chr|NP_827462.1 SGR_ Chr|YP_001827076.1	excinuclease ABC subunit A; excinuclease ABC subunit A; excinuclease ABC subunit A; putative ABC excision nuclease subunit A; excinuclease ABC subunit A; excinuclease ABC subunit A;
strep2171	6	5	SCO:1;SAV:1;SBI:2;SGR:1;SCAB:1	GO:0005215:GO:0006810:GO:0016020:GO:0055085	transporter activity:transport:membrane:transmembrane transport	F:P:C:P	SBI_Chr|ADI11844.1 SBI_Chr|ADI12435.1 SCO_Chr|NP_627041.1 SAV_Chr|NP_823779.1 SCAB_Chr|YP_003494147.1 SGR_ Chr|YP_001822068.1	putative MFS transporter; major facilitator transporter; drug efflux protein; multi-drug efflux transporter; putative drug efflux protein; major facilitator superfamily permease;
strep2181	6	5	SCO:1;SAV:1;SBI:1;SGR:2;SCAB:1	GO:0009055	electron carrier activity	F	SGR_ Chr|YP_001822720.1 SGR_ Chr|YP_001828035.1 SCO_Chr|NP_625376.1 SAV_Chr|NP_822656.1 SBI_Chr|ADI05149.1 SCAB_Chr|YP_003493744.1	putative electron transfer flavoprotein beta subunit; putative electron transfer flavoprotein beta subunit; electron transfer flavoprotein subunit beta; electron transfer flavoprotein, beta subunit; putative electron transfer flavoprotein beta subunit; putative electron transfer flavoprotein subunit beta;
strep2182	6	5	SCO:1;SAV:1;SBI:1;SGR:2;SCAB:1	GO:0009055:GO:0050660	electron carrier activity:FAD or FADH2 binding	F:F	SGR_ Chr|YP_001822721.1 SGR_ Chr|YP_001828036.1 SCO_Chr|NP_625375.1 SAV_Chr|NP_822655.1 SCAB_Chr|YP_003493745.1 SBI_Chr|ADI05148.1	putative electron transfer flavoprotein alpha subunit; putative electron transfer flavoprotein alpha subunit; electron transfer flavoprotein subunit alpha; electron transfer flavoprotein, alpha subunit; putative electron transfer flavoprotein subunit alpha; electron transfer flavoprotein, alpha subunit;
strep2184	6	5	SCO:1;SAV:1;SBI:1;SGR:2;SCAB:1	GO:0016491:GO:0055114	oxidoreductase activity:oxidation reduction	F:P	SGR_ Chr|YP_001822945.1 SGR_ Chr|YP_001823795.1 SCO_Chr|NP_733514.1 SCAB_Chr|YP_003494045.1 SAV_Chr|NP_822773.1 SBI_Chr|ADI11238.1	putative oxidoreductase; putative oxidoreductase; aldo/keto reductase; putative oxidoreductase; oxidoreductase; aldo/keto reductase;
strep2185	6	5	SCO:1;SAV:1;SBI:1;SGR:2;SCAB:1				SGR_ Chr|YP_001823638.1 SGR_ Chr|YP_001826215.1 SCO_Chr|NP_627066.1 SAV_Chr|NP_826395.1 SCAB_Chr|YP_003491296.1 SBI_Chr|ADI09836.1	putative secreted protein; putative secreted protein; secreted protein; secreted protein; hypothetical protein; putative secreted protein;
strep2188	6	5	SCO:1;SAV:1;SBI:1;SGR:2;SCAB:1	GO:0055085	transmembrane transport	P	SGR_ Chr|YP_001824557.1 SGR_ Chr|YP_001826691.1 SCO_Chr|NP_630877.1 SBI_Chr|ADI11930.1 SAV_Chr|NP_828206.1 SCAB_Chr|YP_003493266.1	major facilitator superfamily permease; major facilitator superfamily permease; integral membrane efflux protein; transmembrane efflux protein; transmembrane efflux protein; putative MFS integral membrane transport protein;
strep2189	6	5	SCO:1;SAV:1;SBI:1;SGR:2;SCAB:1				SGR_ Chr|YP_001825875.1 SGR_ Chr|YP_001825876.1 SCO_Chr|NP_627363.1 SAV_Chr|NP_824760.1 SCAB_Chr|YP_003490968.1 SBI_Chr|ADI06516.1	hypothetical protein; hypothetical protein; secreted protein; hypothetical protein; hypothetical protein; hypothetical protein;
strep2190	6	5	SCO:1;SAV:1;SBI:1;SGR:2;SCAB:1	GO:0005215:GO:0005886:GO:0006810:GO:0016020:GO:0016021	transporter activity:plasma membrane:transport:membrane:integral to membrane	F:C:P:C:C	SGR_ Chr|YP_001826080.1 SGR_ Chr|YP_001827926.1 SCO_Chr|NP_626057.1 SAV_Chr|NP_827668.1 SCAB_Chr|YP_003492697.1 SBI_Chr|ADI11336.1	iron ABC transporter; iron ABC transporter; iron-siderophore uptake system transmembrane protein; ferrichrome ABC transport system permease protein; putative iron-siderophore uptake system transmembrane component; putative iron-siderophore uptake system transmembrane component;
strep2193	6	5	SCO:1;SAV:1;SBI:1;SGR:1;SCAB:2	GO:0003824:GO:0008152:GO:0016853	catalytic activity:metabolic process:isomerase activity	F:P:F	SCAB_Chr|YP_003485861.1 SCAB_Chr|YP_003493901.1 SCO_Chr|NP_627079.1 SAV_Chr|NP_826386.1 SGR_ Chr|YP_001826198.1 SBI_Chr|ADI09827.1	putative 2-hydroxyhepta-2,4-diene-1,7-dioate isomerase; putative hydrolase; 2-hydroxyhepta-2,4-diene-1,7-dioate isomerase; 2-hydroxyhepta-2,4-diene-1,7-dioate isomerase; putative 2-hydroxyhepta-2,4-diene-1,7-dioate isomerase; 2-hydroxyhepta-2,4-diene-1,7-dioate isomerase;
strep2195	6	5	SCO:1;SAV:1;SBI:1;SGR:1;SCAB:2				SCAB_Chr|YP_003485936.1 SCAB_Chr|YP_003493289.1 SCO_Chr|NP_625582.1 SAV_Chr|NP_828236.1 SGR_ Chr|YP_001827766.1 SBI_Chr|ADI11946.1	hypothetical protein; hypothetical protein; hypothetical protein; hypothetical protein; hypothetical protein; hypothetical protein;
strep2197	6	5	SCO:1;SAV:1;SBI:1;SGR:1;SCAB:2				SCAB_Chr|YP_003486071.1 SCAB_Chr|YP_003492072.1 SCO_Chr|NP_626582.1 SGR_ Chr|YP_001826680.1 SBI_Chr|ADI10677.1 SAV_Chr|NP_827017.1	putative integral membrane protein; putative integral membrane protein; integral membrane protein; putative integral membrane protein; integral membrane protein; integral membrane protein;
strep2198	6	5	SCO:1;SAV:1;SBI:1;SGR:1;SCAB:2	GO:0003941:GO:0006094:GO:0051539	L-serine ammonia-lyase activity:gluconeogenesis:4 iron, 4 sulfur cluster binding	F:P:F	SCAB_Chr|YP_003486446.1 SCAB_Chr|YP_003488411.1 SCO_Chr|NP_629605.1 SAV_Chr|NP_823952.1 SGR_ Chr|YP_001823560.1 SBI_Chr|ADI06738.1	L-serine dehydratase 1; L-serine ammonia-lyase; L-serine dehydratase; L-serine dehydratase; putative L-serine dehydratase; L-serine dehydratase;
strep2199	6	5	SCO:1;SAV:1;SBI:1;SGR:1;SCAB:2	GO:0003824:GO:0004372:GO:0005737:GO:0006544:GO:0006563:GO:0006730:GO:0008168:GO:0016740:GO:0030170:GO:0032259	catalytic activity:glycine hydroxymethyltransferase activity:cytoplasm:glycine metabolic process:L-serine metabolic process:one-carbon metabolic process:methyltransferase activity:transferase activity:pyridoxal phosphate binding:methylation	F:F:C:P:P:P:F:F:F:P	SCAB_Chr|YP_003486447.1 SCAB_Chr|YP_003488410.1 SCO_Chr|NP_629606.1 SAV_Chr|NP_823951.1 SGR_ Chr|YP_001823559.1 SBI_Chr|ADI06737.1	serine hydroxymethyltransferase; putative serine hydroxymethyltransferase; serine hydroxymethyltransferase; serine hydroxymethyltransferase; serine hydroxymethyltransferase; serine hydroxymethyltransferase;
strep2200	6	5	SCO:1;SAV:1;SBI:1;SGR:1;SCAB:2	GO:0003824:GO:0005488:GO:0008152:GO:0008270:GO:0016491:GO:0055114	catalytic activity:binding:metabolic process:zinc ion binding:oxidoreductase activity:oxidation reduction	F:F:P:F:F:P	SCAB_Chr|YP_003486472.1 SCAB_Chr|YP_003486601.1 SCO_Chr|NP_625045.1 SGR_ Chr|YP_001827336.1 SBI_Chr|ADI08093.1 SAV_Chr|NP_828129.1	alcohol dehydrogenase class III; putative oxidoreductase; oxidoreductase; putative zinc-containing dehydrogenase; putative zinc-containing dehydrogenase; alcohol dehydrogenase;
strep2202	6	5	SCO:1;SAV:1;SBI:1;SGR:1;SCAB:2	GO:0004553:GO:0005975:GO:0030245:GO:0030246:GO:0030247	hydrolase activity, hydrolyzing O-glycosyl compounds:carbohydrate metabolic process:cellulose catabolic process:carbohydrate binding:polysaccharide binding	F:P:P:F:F	SCAB_Chr|YP_003487397.1 SCAB_Chr|YP_003494467.1 SCO_Chr|NP_630629.1 SAV_Chr|NP_823029.1 SBI_Chr|ADI10019.1 SGR_ Chr|YP_001828440.1	putative cellulase; putative cellulase; secreted cellulase; cellulose 1,4-beta-cellobiosidase; cellulose 1,4-beta-cellobiosidase; putative secreted cellulase;
strep2203	6	5	SCO:1;SAV:1;SBI:1;SGR:1;SCAB:2	GO:0016787	hydrolase activity	F	SCAB_Chr|YP_003488184.1 SCAB_Chr|YP_003494225.1 SCO_Chr|NP_629870.1 SAV_Chr|NP_823691.1 SGR_ Chr|YP_001823287.1 SBI_Chr|ADI06481.1	putative lactamase-b family hydrolase; putative hydrolase (metallo-beta-lactamase superfamily); hypothetical protein; metallo-beta-lactamase superfamily hydrolase; metallo-beta-lactamase family hydrolase; metallo-beta-lactamase family hydrolase;
strep2204	6	5	SCO:1;SAV:1;SBI:1;SGR:1;SCAB:2	GO:0003824:GO:0005975:GO:0016787:GO:0016810	catalytic activity:carbohydrate metabolic process:hydrolase activity:hydrolase activity, acting on carbon-nitrogen (but not peptide) bonds	F:P:F:F	SCAB_Chr|YP_003489934.1 SCAB_Chr|YP_003494311.1 SCO_Chr|NP_630282.1 SAV_Chr|NP_823236.1 SGR_ Chr|YP_001823733.1 SBI_Chr|ADI09730.1	putative hydrolase; putative polysaccharide deacetylase; deacetylase; deacetylase; putative deacetylase; putative deacetylase;
strep2206	6	5	SCO:1;SAV:1;SBI:1;SGR:1;SCAB:2				SCAB_Chr|YP_003490954.1 SCAB_Chr|YP_003491181.1 SCO_SCP1|NP_639678.1 SAV_Chr|NP_828692.1 SBI_Chr|ADI09740.1 SGR_ Chr|YP_001825101.1	hypothetical protein; putative mobile element trasfer protein; putative integral membrane plasmid transfer protein; mobile element transfer protein SpdB; putative mobile element trasfer protein; putative mobile element transfer protein;
strep2245	6	5	SCO:1;SAV:1;SBI:2;SGR:1;SCAB:1	GO:0003824:GO:0004560:GO:0005975:GO:0006004:GO:0016787:GO:0043169	catalytic activity:alpha-L-fucosidase activity:carbohydrate metabolic process:fucose metabolic process:hydrolase activity:cation binding	F:F:P:P:F:F	SCO_Chr|NP_624608.1 SCAB_Chr|YP_003493808.1 SAV_Chr|NP_822928.1 SBI_Chr|ADI04434.1 SGR_ Chr|YP_001822942.1 SBI_Chr|ADI05817.1	glycosyl hydrolase; putative glycosyl hydrolase; glycosyl hydrolase; glycoside hydrolase family alpha-L-fucosidase; putative alpha-L-fucosidase; Alpha-L-fucosidase;
strep2246	6	5	SCO:1;SAV:1;SBI:2;SGR:1;SCAB:1	GO:0004497	monooxygenase activity	F	SCO_Chr|NP_624628.1 SGR_ Chr|YP_001828461.1 SBI_Chr|ADI03907.1 SCAB_Chr|YP_003486868.1 SAV_Chr|NP_824170.1 SBI_Chr|ADI12794.1	monooxygenase; putative monooxygenase; putative monooxygenase; putative monooxygenase; monooxygenase; monooxygenase;
strep2247	6	5	SCO:1;SAV:1;SBI:2;SGR:1;SCAB:1	GO:0008830:GO:0009103	dTDP-4-dehydrorhamnose 3,5-epimerase activity:lipopolysaccharide biosynthetic process	F:P	SCO_Chr|NP_624722.1 SBI_Chr|ADI12679.1 SCAB_Chr|YP_003488027.1 SAV_Chr|NP_822124.1 SGR_ Chr|YP_001822141.1 SBI_Chr|ADI09989.1	epimerase; dTDP-4-dehydrorhamnose 3,5-epimerase; putative dTDP-4-dehydrorhamnose 3,5-epimerase; dTDP-4-keto-6-deoxyhexose 3,5-epimerase; putative epimerase; dTDP-4-dehydrorhamnose 3,5-epimerase;
strep2248	6	5	SCO:1;SAV:1;SBI:1;SGR:1;SCAB:2	GO:0003677:GO:0003700:GO:0006350:GO:0006352:GO:0006355:GO:0016987:GO:0045449	DNA binding:sequence-specific DNA binding transcription factor activity:transcription:transcription initiation:regulation of transcription, DNA-dependent:sigma factor activity:regulation of transcription	F:F:P:P:P:F:P	SCO_Chr|NP_624735.1 SAV_Chr|NP_821838.1 SCAB_Chr|YP_003486714.1 SGR_ Chr|YP_001822277.1 SBI_Chr|ADI12536.1 SCAB_Chr|YP_003493632.1	RNA polymerase sigma factor; ECF subfamily RNA polymerase sigma factor; putative sigma factor; RNA polymerase ECF-subfamily sigma factor; putative sigma factor; putative sigma factor;
strep2249	6	5	SCO:2;SAV:1;SBI:1;SGR:1;SCAB:1				SCO_Chr|NP_624787.1 SBI_Chr|ADI06302.1 SCO_Chr|NP_625180.1 SCAB_Chr|YP_003486844.1 SAV_Chr|NP_828531.1 SGR_ Chr|YP_001822169.1	hypothetical protein; hypothetical protein; hypothetical protein; hypothetical protein; pirin-like protein; putative pirin-like protein;
strep2250	6	5	SCO:1;SAV:1;SBI:2;SGR:1;SCAB:1	GO:0008152:GO:0008168:GO:0016740:GO:0032259	metabolic process:methyltransferase activity:transferase activity:methylation	P:F:F:P	SCO_Chr|NP_624957.1 SGR_ Chr|YP_001828099.1 SCAB_Chr|YP_003491382.1 SBI_Chr|ADI07293.1 SAV_Chr|NP_822729.1 SBI_Chr|ADI04039.1	methyltransferase; putative methyltransferase; putative methyltransferase; methyltransferase; methyltransferase; methyltransferase;
strep2251	6	5	SCO:1;SAV:1;SBI:1;SGR:1;SCAB:2	GO:0008152	metabolic process	P	SCO_Chr|NP_625040.1 SCAB_Chr|YP_003486589.1 SBI_Chr|ADI07893.1 SGR_ Chr|YP_001824157.1 SAV_Chr|NP_826143.1 SCAB_Chr|YP_003489293.1	secreted protein; hypothetical protein; hypothetical protein; hypothetical protein; hypothetical protein; hypothetical protein;
strep2252	6	5	SCO:1;SAV:1;SBI:1;SGR:1;SCAB:2	GO:0016787	hydrolase activity	F	SCO_Chr|NP_625044.1 SCAB_Chr|YP_003486600.1 SGR_ Chr|YP_001827337.1 SBI_Chr|ADI08094.1 SAV_Chr|NP_828128.1 SCAB_Chr|YP_003486450.1	hydrolase; putative hydrolase; putative hydrolase; beta-lactamase domain protein; metallo-beta-lactamase; putative hydrolase;
strep2253	6	5	SCO:1;SAV:2;SBI:1;SGR:1;SCAB:1	GO:0003824:GO:0005488:GO:0008152:GO:0008270:GO:0016491:GO:0055114	catalytic activity:binding:metabolic process:zinc ion binding:oxidoreductase activity:oxidation reduction	F:F:P:F:F:P	SCO_Chr|NP_625082.1 SAV_Chr|NP_828629.1 SCAB_Chr|YP_003487303.1 SBI_Chr|ADI07537.1 SGR_ Chr|YP_001822376.1 SAV_Chr|NP_822375.1	zinc-binding oxidoreductase; dehydrogenase; putative zinc-binding oxidoreductase; alcohol dehydrogenase; putative zinc-binding oxidoreductase; dehydrogenase;
strep2255	6	5	SCO:1;SAV:2;SBI:1;SGR:1;SCAB:1				SCO_Chr|NP_625096.1 SAV_Chr|NP_828610.1 SCAB_Chr|YP_003486676.1 SBI_Chr|ADI08636.1 SGR_ Chr|YP_001821777.1 SAV_Chr|NP_821952.1	hypothetical protein; hypothetical protein; hypothetical protein; hypothetical protein; hypothetical protein; hypothetical protein;
strep2256	6	5	SCO:1;SAV:1;SBI:1;SGR:2;SCAB:1				SCO_Chr|NP_625100.1 SCAB_Chr|YP_003486680.1 SAV_Chr|NP_828604.1 SGR_ Chr|YP_001826795.1 SBI_Chr|ADI05503.1 SGR_ Chr|YP_001827541.1	hypothetical protein; hypothetical protein; hypothetical protein; hypothetical protein; hypothetical protein; hypothetical protein;
strep2257	6	5	SCO:2;SAV:1;SBI:1;SGR:1;SCAB:1	GO:0003677:GO:0003700:GO:0006350:GO:0006352:GO:0006355:GO:0016987:GO:0045449	DNA binding:sequence-specific DNA binding transcription factor activity:transcription:transcription initiation:regulation of transcription, DNA-dependent:sigma factor activity:regulation of transcription	F:F:P:P:P:F:P	SCO_Chr|NP_625164.1 SGR_ Chr|YP_001827740.1 SCO_Chr|NP_625166.1 SCAB_Chr|YP_003489778.1 SAV_Chr|NP_822073.1 SBI_Chr|ADI05427.1	ECF family RNA polymerase sigma factor; RNA polymerase ECF-subfamily sigma factor; ECF family RNA polymerase sigma factor; putative sigma factor; ECF subfamily RNA polymerase sigma factor; ECF subfamily RNA polymerase sigma factor;
strep2258	6	5	SCO:1;SAV:2;SBI:1;SGR:1;SCAB:1	GO:0003824:GO:0008152	catalytic activity:metabolic process	F:P	SCO_Chr|NP_625195.1 SAV_Chr|NP_823051.1 SBI_Chr|ADI09217.1 SGR_ Chr|YP_001826773.1 SCAB_Chr|YP_003492468.1 SAV_Chr|NP_827439.1	oxidoreductase; oxidoreductase; hypothetical protein; hypothetical protein; hypothetical protein; hypothetical protein;
strep2259	6	5	SCO:2;SAV:1;SBI:1;SGR:1;SCAB:1	GO:0004784:GO:0006801:GO:0046872:GO:0055114	superoxide dismutase activity:superoxide metabolic process:metal ion binding:oxidation reduction	F:P:F:P	SCO_Chr|NP_625295.1 SCAB_Chr|YP_003491530.1 SCO_Chr|NP_626869.1 SAV_Chr|NP_826590.1 SGR_ Chr|YP_001826418.1 SBI_Chr|ADI05625.1	superoxide dismutase; superoxide dismutase; superoxide dismutase; superoxide dismutase; Fe-Zn-superoxide dismutase; superoxide dismutase;
strep2260	6	5	SCO:1;SAV:1;SBI:2;SGR:1;SCAB:1	GO:0005215:GO:0006810:GO:0016020:GO:0016021:GO:0055085	transporter activity:transport:membrane:integral to membrane:transmembrane transport	F:P:C:C:P	SCO_Chr|NP_625306.1 SAV_Chr|NP_822593.1 SBI_Chr|ADI04240.1 SGR_ Chr|YP_001822708.1 SCAB_Chr|YP_003490983.1 SBI_Chr|ADI06296.1	integral membrane transport protein; transporter; transporter; major facilitator superfamily permease; putative integral membrane transport protein; putative integral membrane transport protein;
strep2261	6	5	SCO:1;SAV:1;SBI:1;SGR:2;SCAB:1	GO:0005529:GO:0005975:GO:0016853	sugar binding:carbohydrate metabolic process:isomerase activity	F:P:F	SCO_Chr|NP_625337.1 SCAB_Chr|YP_003493765.1 SAV_Chr|NP_822621.1 SGR_ Chr|YP_001821796.1 SBI_Chr|ADI04083.1 SGR_ Chr|YP_001823094.1	hypothetical protein; hypothetical protein; putave phosphosugar isomerase; hypothetical protein; phosphosugar isomerase-like protein; hypothetical protein;
strep2262	6	5	SCO:2;SAV:1;SBI:1;SGR:1;SCAB:1				SCO_Chr|NP_625354.1 SGR_ Chr|YP_001822581.1 SCO_Chr|NP_625461.1 SAV_Chr|NP_828356.1 SCAB_Chr|YP_003493474.1 SBI_Chr|ADI04832.1	transcriptional repressor; ROK family transcriptional regulator; xylose repressor; xylose repressor; putative xylose repressor; xylose repressor;
strep2263	6	5	SCO:1;SAV:1;SBI:1;SGR:1;SCAB:2	GO:0010181	FMN binding	F	SCO_SCP1|NP_639836.1 SCAB_Chr|YP_003488042.1 SAV_Chr|NP_825007.1 SGR_ Chr|YP_001824554.1 SBI_Chr|ADI09411.1 SCAB_Chr|YP_003490746.1	putative oxidoreductase, mmyf; putative monooxygenase component; NADPH-flavin oxidoreductase; putative oxidoreductase; putative oxidoreductase; putative oxidoreductase;
strep2264	6	5	SCO:1;SAV:2;SBI:1;SGR:1;SCAB:1				SCO_Chr|NP_625418.1 SCAB_Chr|YP_003493938.1 SAV_Chr|NP_821628.1 SBI_Chr|ADI12211.1 SAV_Chr|NP_821635.1 SGR_ Chr|YP_001828176.1	hypothetical protein; hypothetical protein; hypothetical protein; hypothetical protein; hypothetical protein; hypothetical protein;
strep2265	6	5	SCO:1;SAV:1;SBI:1;SGR:1;SCAB:2	GO:0003677:GO:0003700:GO:0006350:GO:0006351:GO:0006355:GO:0016481:GO:0016566:GO:0045449	DNA binding:sequence-specific DNA binding transcription factor activity:transcription:transcription, DNA-dependent:regulation of transcription, DNA-dependent:negative regulation of transcription:specific transcriptional repressor activity:regulation of transcription	F:F:P:P:P:P:F:P	SCO_Chr|NP_625428.1 SGR_ Chr|YP_001827947.1 SAV_Chr|NP_822717.1 SCAB_Chr|YP_003493688.1 SBI_Chr|ADI03215.1 SCAB_Chr|YP_003493794.1	TetR family transcriptional regulator; TetR family transcriptional regulator; TetR family transcriptional regulator; putative tetR family transcriptional regulator; transcriptional regulator, TetR family protein; putative TetR family transcriptional regulator;
strep2267	6	5	SCO:1;SAV:1;SBI:1;SGR:2;SCAB:1	GO:0005524:GO:0006200:GO:0016887	ATP binding:ATP catabolic process:ATPase activity	F:P:F	SCO_Chr|NP_625473.1 SGR_ Chr|YP_001822404.1 SCAB_Chr|YP_003493800.1 SBI_Chr|ADI04997.1 SAV_Chr|NP_822160.1 SGR_ Chr|YP_001821794.1	hypothetical protein; hypothetical protein; hypothetical protein; hypothetical protein; hypothetical protein; hypothetical protein;
strep2268	6	5	SCO:2;SAV:1;SBI:1;SGR:1;SCAB:1	GO:0003677:GO:0043565	DNA binding:sequence-specific DNA binding	F:F	SCO_Chr|NP_625490.1 SCAB_Chr|YP_003493365.1 SAV_Chr|NP_828314.1 SGR_ Chr|YP_001822015.1 SCO_Chr|NP_628901.1 SBI_Chr|ADI12208.1	regulatory protein; putative regulatory protein; regulatory protein; putative transcriptional regulator; hypothetical protein; hypothetical protein;
strep2269	6	5	SCO:1;SAV:1;SBI:1;SGR:1;SCAB:2	GO:0008152:GO:0016491:GO:0055114	metabolic process:oxidoreductase activity:oxidation reduction	P:F:P	SCO_Chr|NP_625493.1 SCAB_Chr|YP_003493361.1 SAV_Chr|NP_828310.1 SGR_ Chr|YP_001828274.1 SBI_Chr|ADI10331.1 SCAB_Chr|YP_003494332.1	succinic semialdehyde dehydrogenase; putative aldehyde dehydrogenase; succinic semialdehyde dehydrogenase; succinic semialdehyde dehydrogenase; putative aldehyde dehydrogenase; putative aldehyde dehydrogenase;
strep2270	6	5	SCO:1;SAV:2;SBI:1;SGR:1;SCAB:1	GO:0003824:GO:0008152:GO:0008483:GO:0016740:GO:0030170	catalytic activity:metabolic process:transaminase activity:transferase activity:pyridoxal phosphate binding	F:P:F:F:F	SCO_Chr|NP_625512.1 SAV_Chr|NP_828288.1 SCAB_Chr|YP_003493343.1 SGR_ Chr|YP_001824215.1 SBI_Chr|ADI07853.1 SAV_Chr|NP_824597.1	ornithine aminotransferase; ornithine aminotransferase; ornithine aminotransferase; putative ornithine aminotransferase; ornithine aminotransferase; ornithine aminotransferase;
strep2271	6	5	SCO:1;SAV:2;SBI:1;SGR:1;SCAB:1	GO:0003700:GO:0005622:GO:0006351:GO:0006355:GO:0043565	sequence-specific DNA binding transcription factor activity:intracellular:transcription, DNA-dependent:regulation of transcription, DNA-dependent:sequence-specific DNA binding	F:C:P:P:F	SCO_Chr|NP_625585.1 SAV_Chr|NP_828233.1 SCAB_Chr|YP_003493286.1 SGR_ Chr|YP_001827763.1 SBI_Chr|ADI06828.1 SAV_Chr|NP_821763.1	transcriptional regulatory protein; transcription regulator AsnC; putative transcriptional regulator; AsnC family transcriptional regulator; transcription regulator AsnC; transcription regulator AsnC;
strep2272	6	5	SCO:1;SAV:1;SBI:1;SGR:2;SCAB:1	GO:0004252:GO:0006508:GO:0008233:GO:0042802:GO:0043086	serine-type endopeptidase activity:proteolysis:peptidase activity:identical protein binding:negative regulation of catalytic activity	F:P:F:F:P	SCO_Chr|NP_625640.1 SGR_ Chr|YP_001828314.1 SAV_Chr|NP_823977.1 SCAB_Chr|YP_003488456.1 SBI_Chr|ADI06805.1 SGR_ Chr|YP_001823971.1	secreted serine protease; putative secreted subtilisin-like serine protease; secreted serine protease; putative serine protease; secreted serine protease; putative secreted subtilisin-like serine protease;
strep2273	6	5	SCO:1;SAV:2;SBI:1;SGR:1;SCAB:1	GO:0019028	viral capsid	C	SCO_Chr|NP_626007.1 SAV_Chr|NP_827736.1 SGR_ Chr|YP_001827285.1 SBI_Chr|ADI04907.1 SAV_Chr|NP_823344.1 SCAB_Chr|YP_003487697.1	secreted cellulose-binding protein; cellulose-binding protein; putative cellulose-binding protein; secreted cellulose-binding protein; secreted cellulose-binding protein; putative chitin/cellulose-binding protein;
strep2274	6	5	SCO:1;SAV:1;SBI:1;SGR:2;SCAB:1	GO:0005215:GO:0005886:GO:0006810:GO:0016020:GO:0016021	transporter activity:plasma membrane:transport:membrane:integral to membrane	F:C:P:C:C	SCO_Chr|NP_626058.1 SAV_Chr|NP_827667.1 SCAB_Chr|YP_003492696.1 SBI_Chr|ADI11335.1 SGR_ Chr|YP_001821966.1 SGR_ Chr|YP_001826079.1	iron-siderophore uptake system transmembrane protein; ferrichrome ABC transport system permease protein; putative iron-siderophore uptake system transmembrane component; ferrichrome ABC transport system permease protein; iron ABC transporter; iron ABC transporter;
strep2275	6	5	SCO:1;SAV:2;SBI:1;SGR:1;SCAB:1	GO:0003824:GO:0005488:GO:0008152:GO:0016491	catalytic activity:binding:metabolic process:oxidoreductase activity	F:F:P:F	SCO_Chr|NP_626083.1 SCAB_Chr|YP_003492664.1 SAV_Chr|NP_827639.1 SGR_ Chr|YP_001827194.1 SBI_Chr|ADI11300.1 SAV_Chr|NP_823471.1	enoyl-(acyl carrier protein) reductase; putative enoyl-(acyl-carrier-protein) reductase; enoyl-(acyl carrier protein) reductase; enoyl-(acyl carrier protein) reductase; enoyl-(acyl-carrier-protein) reductase; enoyl-(acyl carrier protein) reductase;
strep2276	6	5	SCO:2;SAV:1;SBI:1;SGR:1;SCAB:1	GO:0003677:GO:0003700:GO:0006350:GO:0006351:GO:0006355:GO:0016481:GO:0016566:GO:0045449	DNA binding:sequence-specific DNA binding transcription factor activity:transcription:transcription, DNA-dependent:regulation of transcription, DNA-dependent:negative regulation of transcription:specific transcriptional repressor activity:regulation of transcription	F:F:P:P:P:P:F:P	SCO_Chr|NP_626170.1 SAV_Chr|NP_827528.1 SCO_Chr|NP_629219.1 SGR_ Chr|YP_001824134.1 SBI_Chr|ADI07734.1 SCAB_Chr|YP_003489108.1	transcriptional regulator; TetR family transcriptional regulator; TetR family transcriptional regulator; TetR family transcriptional regulator; TetR family transcriptional regulator; putative tetR family transcriptional regulator;
strep2277	6	5	SCO:1;SAV:1;SBI:1;SGR:1;SCAB:2	GO:0003723:GO:0030529	RNA binding:ribonucleoprotein complex	F:C	SCO_Chr|NP_626171.1 SAV_Chr|NP_827526.1 SCAB_Chr|YP_003492560.1 SGR_ Chr|YP_001827124.1 SCAB_Chr|YP_003494366.1 SBI_Chr|ADI04905.1	hypothetical protein; ribonucleoprotein-related protein; hypothetical protein; hypothetical protein; hypothetical protein; hypothetical protein;
strep2278	6	5	SCO:1;SAV:1;SBI:2;SGR:1;SCAB:1	GO:0003855:GO:0009073:GO:0016829	3-dehydroquinate dehydratase activity:aromatic amino acid family biosynthetic process:lyase activity	F:P:F	SCO_Chr|NP_626225.1 SCAB_Chr|YP_003492483.1 SAV_Chr|NP_827456.1 SBI_Chr|ADI05492.1 SGR_ Chr|YP_001827552.1 SBI_Chr|ADI10399.1	3-dehydroquinate dehydratase; dehydroquinate dehydratase; 3-dehydroquinate dehydratase; 3-dehydroquinate dehydratase; 3-dehydroquinate dehydratase; 3-dehydroquinate dehydratase;
strep2279	6	5	SCO:1;SAV:1;SBI:2;SGR:1;SCAB:1				SCO_Chr|NP_626240.1 SAV_Chr|NP_827430.1 SCAB_Chr|YP_003492460.1 SGR_ Chr|YP_001822566.1 SBI_Chr|ADI05696.1 SBI_Chr|ADI12140.1	AbaA-like protein; AbaA-like protein; putative AbaA-like protein; putative AbaA-like protein; AbaA-like protein; putative AbaA-like protein;
strep2280	6	5	SCO:1;SAV:1;SBI:1;SGR:1;SCAB:2	GO:0003824:GO:0008152:GO:0016740	catalytic activity:metabolic process:transferase activity	F:P:F	SCO_Chr|NP_626292.1 SAV_Chr|NP_827358.1 SCAB_Chr|YP_003492391.1 SGR_ Chr|YP_001826988.1 SBI_Chr|ADI05232.1 SCAB_Chr|YP_003486356.1	hypothetical protein; acyl-CoA transferase/carnitine dehydratase; putative CoA-transferase; putative acyl-CoA transferase; L-carnitine dehydratase/bile acid-inducible protein F; putative Acyl-CoA transferase/carnitine dehydratase protein;
strep2281	6	5	SCO:1;SAV:1;SBI:1;SGR:2;SCAB:1				SCO_Chr|NP_626392.1 SAV_Chr|NP_827238.1 SBI_Chr|ADI10945.1 SCAB_Chr|YP_003492283.1 SGR_ Chr|YP_001827929.1 SGR_ Chr|YP_001826879.1	secreted protein; NLP/P60-family protein; secreted protein; hypothetical protein; NLP/P60 family secreted protein; NLP/P60 family secreted protein;
strep2283	6	5	SCO:2;SAV:1;SBI:1;SGR:1;SCAB:1	GO:0003824:GO:0005488:GO:0008152:GO:0044237:GO:0050662	catalytic activity:binding:metabolic process:cellular metabolic process:coenzyme binding	F:F:P:P:F	SCO_Chr|NP_626465.1 SAV_Chr|NP_827170.1 SCAB_Chr|YP_003492216.1 SBI_Chr|ADI06304.1 SGR_ Chr|YP_001823768.1 SCO_SCP1|NP_639835.1	reductase; reductase; putative NAD-dependent protein; putative reductase; putative reductase; hypothetical protein;
strep2284	6	5	SCO:1;SAV:1;SBI:1;SGR:2;SCAB:1				SCO_Chr|NP_733565.1 SCAB_Chr|YP_003492185.1 SAV_Chr|NP_827127.1 SGR_ Chr|YP_001826774.1 SBI_Chr|ADI08618.1 SGR_ Chr|YP_001822580.1	secreted protein; hypothetical protein; secreted protein; putative secreted protein; secreted protein; hypothetical protein;
strep2285	6	5	SCO:1;SAV:1;SBI:1;SGR:1;SCAB:2				SCO_Chr|NP_626489.1 SAV_Chr|NP_827128.1 SCAB_Chr|YP_003492186.1 SGR_ Chr|YP_001822579.1 SBI_Chr|ADI08619.1 SCAB_Chr|YP_003494031.1	membrane protein; hypothetical protein; hypothetical protein; hypothetical protein; hypothetical protein; hypothetical protein;
strep2286	6	5	SCO:2;SAV:1;SBI:1;SGR:1;SCAB:1	GO:0003824:GO:0005488:GO:0008152	catalytic activity:binding:metabolic process	F:F:P	SCO_Chr|NP_626510.1 SAV_Chr|NP_827112.1 SCAB_Chr|YP_003492172.1 SGR_ Chr|YP_001826759.1 SBI_Chr|ADI10811.1 SCO_SCP1|NP_639839.1	oxidoreductase; NADPH-dependent F420 reductase; putative F420-dependent NADP reductase; putative oxidoreductase; NADPH-dependent F420 reductase; hypothetical protein;
strep2287	6	5	SCO:2;SAV:1;SBI:1;SGR:1;SCAB:1				SCO_Chr|NP_626581.1 SCAB_Chr|YP_003490809.1 SCO_Chr|NP_628605.1 SAV_Chr|NP_824957.1 SGR_ Chr|YP_001825772.1 SBI_Chr|ADI09469.1	integral membrane protein; putative integral membrane protein; integral membrane protein; integral membrane protein; putative integral membrane protein; integral membrane protein;
strep2288	6	5	SCO:1;SAV:1;SBI:1;SGR:2;SCAB:1				SCO_Chr|NP_626613.1 SAV_Chr|NP_826982.1 SCAB_Chr|YP_003491981.1 SGR_ Chr|YP_001826647.1 SBI_Chr|ADI10599.1 SGR_ Chr|YP_001827704.1	hypothetical protein; hypothetical protein; putative integral membrane protein; hypothetical protein; hypothetical protein; hypothetical protein;
strep2289	6	5	SCO:1;SAV:1;SBI:1;SGR:2;SCAB:1				SCO_Chr|NP_626670.1 SGR_ Chr|YP_001822557.1 SAV_Chr|NP_826917.1 SCAB_Chr|YP_003491920.1 SGR_ Chr|YP_001827982.1 SBI_Chr|ADI12053.1	regulatory protein; putative transcriptional regulator; regulatory protein; hypothetical protein; putative transcriptional regulator; regulatory protein;
strep2290	6	5	SCO:1;SAV:1;SBI:2;SGR:1;SCAB:1				SCO_Chr|NP_626720.1 SAV_Chr|NP_826842.1 SCAB_Chr|YP_003491793.1 SGR_ Chr|YP_001826571.1 SBI_Chr|ADI08193.1 SBI_Chr|ADI11037.1	reductase; reductase; putative reductase; putative NADPH-dependent FMN reductase; putative NADPH-dependent FMN reductase; flavoprotein;
strep2292	6	5	SCO:2;SAV:1;SBI:1;SGR:1;SCAB:1	GO:0007047:GO:0007049:GO:0008360:GO:0008834:GO:0009252:GO:0016740:GO:0016765:GO:0051301	cellular cell wall organization:cell cycle:regulation of cell shape:di-trans,poly-cis-decaprenylcistransferase activity:peptidoglycan biosynthetic process:transferase activity:transferase activity, transferring alkyl or aryl (other than methyl) groups:cell division	P:P:P:F:P:F:F:P	SCO_Chr|NP_626749.1 SCAB_Chr|YP_003491754.1 SAV_Chr|NP_826806.1 SBI_Chr|ADI10351.1 SGR_ Chr|YP_001826527.1 SCO_SCP1|NP_639818.1	undecaprenyl phosphate synthetase; undecaprenyl phosphate synthetase; undecaprenyl diphosphate synthase; di-trans,poly-cis-decaprenylcistransferase; putative undecaprenyl phosphate synthetase; putative bifunctional undecaprenyl pyrophosphate synthetase/phytoene synthase;
strep2293	6	5	SCO:2;SAV:1;SBI:1;SGR:1;SCAB:1	GO:0016787	hydrolase activity	F	SCO_Chr|NP_626756.1 SAV_Chr|NP_822063.1 SBI_Chr|ADI09143.1 SCAB_Chr|YP_003493778.1 SCO_Chr|NP_631690.1 SGR_ Chr|YP_001828456.1	secreted protein; hydrolase; hydrolase; hypothetical protein; secreted hydrolase; putative hydrolase;
strep2294	6	5	SCO:1;SAV:1;SBI:2;SGR:1;SCAB:1				SCO_Chr|NP_733578.1 SAV_Chr|NP_826627.1 SCAB_Chr|YP_003491556.1 SBI_Chr|ADI10875.1 SGR_ Chr|YP_001826438.1 SBI_Chr|ADI10230.1	hypothetical protein; hypothetical protein; hypothetical protein; hypothetical protein; hypothetical protein; hypothetical protein;
strep2295	6	5	SCO:1;SAV:1;SBI:1;SGR:1;SCAB:2	GO:0003333:GO:0006810:GO:0006865:GO:0015171:GO:0016020:GO:0016021:GO:0055085	amino acid transmembrane transport:transport:amino acid transport:amino acid transmembrane transporter activity:membrane:integral to membrane:transmembrane transport	P:P:P:F:C:C:P	SCO_Chr|NP_626864.1 SAV_Chr|NP_826602.1 SCAB_Chr|YP_003491540.1 SGR_ Chr|YP_001826426.1 SBI_Chr|ADI10213.1 SCAB_Chr|YP_003491840.1	amino acid permease; gamma-aminobutyrate permease; putative amino acid transporter; putative gamma-aminobutyrate permease; putative transporter; putative transporter;
strep2298	6	5	SCO:1;SAV:1;SBI:1;SGR:1;SCAB:2	GO:0005737:GO:0005975:GO:0008643:GO:0016853	cytoplasm:carbohydrate metabolic process:carbohydrate transport:isomerase activity	C:P:P:F	SCO_Chr|NP_626980.1 SAV_Chr|NP_826493.1 SGR_ Chr|YP_001822605.1 SBI_Chr|ADI10117.1 SCAB_Chr|YP_003491428.1 SCAB_Chr|YP_003487052.1	D-ribose pyranase; D-ribose pyranase; D-ribose pyranase; D-ribose pyranase; putative carbohydrate transport protein; high affinity ribose transport protein RbsD;
strep2299	6	5	SCO:1;SAV:2;SBI:1;SGR:1;SCAB:1	GO:0008703:GO:0009231	5-amino-6-(5-phosphoribosylamino)uracil reductase activity:riboflavin biosynthetic process	F:P	SCO_Chr|NP_627042.1 SBI_Chr|ADI07019.1 SCAB_Chr|YP_003491432.1 SAV_Chr|NP_821646.1 SGR_ Chr|YP_001825681.1 SAV_Chr|NP_824420.1	hypothetical protein; hypothetical protein; hypothetical protein; hypothetical protein; hypothetical protein; hypothetical protein;
strep2300	6	5	SCO:1;SAV:2;SBI:1;SGR:1;SCAB:1	GO:0004497:GO:0005506:GO:0009055:GO:0016491:GO:0020037:GO:0046872:GO:0055114	monooxygenase activity:iron ion binding:electron carrier activity:oxidoreductase activity:heme binding:metal ion binding:oxidation reduction	F:F:F:F:F:F:P	SCO_Chr|NP_627112.1 SAV_Chr|NP_821283.1 SCAB_Chr|YP_003487702.1 SBI_Chr|ADI10708.1 SGR_ Chr|YP_001822134.1 SAV_Chr|NP_824881.1	cytochrome P450; cytochrome P450 hydroxylase; P450-like protein; cytochrome P450-family protein; putative cytochrome P450; cytochrome P450;
strep2301	6	5	SCO:1;SAV:1;SBI:2;SGR:1;SCAB:1	GO:0004601:GO:0016209:GO:0016491:GO:0055114	peroxidase activity:antioxidant activity:oxidoreductase activity:oxidation reduction	F:F:F:P	SCO_Chr|NP_627113.1 SBI_Chr|ADI03446.1 SAV_Chr|NP_821963.1 SGR_ Chr|YP_001824546.1 SCAB_Chr|YP_003489997.1 SBI_Chr|ADI08600.1	hypothetical protein; hypothetical protein; hypothetical protein; hypothetical protein; hypothetical protein; hypothetical protein;
strep2302	6	5	SCO:2;SAV:1;SBI:1;SGR:1;SCAB:1	GO:0005351:GO:0005886:GO:0006810:GO:0008643:GO:0008982:GO:0009401:GO:0016020:GO:0016021	sugar:hydrogen symporter activity:plasma membrane:transport:carbohydrate transport:protein-N(PI)-phosphohistidine-sugar phosphotransferase activity:phosphoenolpyruvate-dependent sugar phosphotransferase system:membrane:integral to membrane	F:C:P:P:F:P:C:C	SCO_Chr|NP_627132.1 SAV_Chr|NP_826345.1 SGR_ Chr|YP_001826148.1 SCO_Chr|NP_627133.1 SBI_Chr|ADI09806.1 SCAB_Chr|YP_003491225.1	PTS transmembrane protein; phosphotransferase system IIC component; putative phosphotransferase system IIC component; PTS transmembrane protein; PTS transmembrane component; putative PTS transmembrane component;
strep2303	6	5	SCO:1;SAV:2;SBI:1;SGR:1;SCAB:1	GO:0000166:GO:0003677:GO:0005524:GO:0016787:GO:0017111:GO:0003676:GO:0004386	nucleotide binding:DNA binding:ATP binding:hydrolase activity:nucleoside-triphosphatase activity:nucleic acid binding:helicase activity	F:F:F:F:F:F:F	SCO_Chr|NP_627162.1 SAV_Chr|NP_826317.1 SCAB_Chr|YP_003491197.1 SBI_Chr|ADI09767.1 SGR_ Chr|YP_001826113.1 SAV_SAP1|NP_828767.1	hypothetical protein; protein involving differentiation; hypothetical protein; protein involving differentiation; hypothetical protein; putative NHN endonuclease;
strep2304	6	5	SCO:1;SAV:1;SBI:1;SGR:2;SCAB:1	GO:0003700:GO:0005622:GO:0006351:GO:0006355:GO:0043565	sequence-specific DNA binding transcription factor activity:intracellular:transcription, DNA-dependent:regulation of transcription, DNA-dependent:sequence-specific DNA binding	F:C:P:P:F	SCO_Chr|NP_627207.1 SAV_Chr|NP_826269.1 SCAB_Chr|YP_003491128.1 SGR_ Chr|YP_001827466.1 SBI_Chr|ADI08735.1 SGR_ Chr|YP_001822294.1	integral membrane protein; integral membrane protein; putative integral membrane protein; putative integral membrane protein; AsnC family transcriptional regulator; hypothetical protein;
strep2305	6	5	SCO:2;SAV:1;SBI:1;SGR:1;SCAB:1				SCO_Chr|NP_627265.1 SCAB_Chr|YP_003491070.1 SBI_Chr|ADI07618.1 SCO_Chr|NP_627267.1 SAV_Chr|NP_826210.1 SGR_ Chr|YP_001826005.1	hypothetical protein; hypothetical protein; putative transcriptional regulator; secreted protein; transcriptional regulator; putative transcriptional regulator;
strep2306	6	5	SCO:1;SAV:1;SBI:1;SGR:1;SCAB:2	GO:0000030:GO:0006493:GO:0016020	mannosyltransferase activity:protein amino acid O-linked glycosylation:membrane	F:P:C	SCO_Chr|NP_627370.1 SAV_Chr|NP_824769.1 SCAB_Chr|YP_003490959.1 SGR_ Chr|YP_001825858.1 SBI_Chr|ADI07495.1 SCAB_Chr|YP_003493560.1	integral membrane protein; integral membrane protein; putative integral membrane protein; putative integral membrane protein; integral membrane protein; putative glycosyl transferase;
strep2307	6	5	SCO:1;SAV:1;SBI:2;SGR:1;SCAB:1	GO:0005216:GO:0005886:GO:0006810:GO:0006811:GO:0016020:GO:0016021	ion channel activity:plasma membrane:transport:ion transport:membrane:integral to membrane	F:C:P:P:C:C	SCO_Chr|NP_627404.1 SCAB_Chr|YP_003490882.1 SAV_Chr|NP_824858.1 SBI_Chr|ADI09599.1 SGR_ Chr|YP_001824427.1 SBI_Chr|ADI08857.1	mechanosensitive channel; putative mechanosensitive ion channel; mechanosensitive channel; mechanosensitive channel; putative large-conductance mechanosensitive channel protein; large-conductance mechanosensitive channel;
strep2309	6	5	SCO:2;SAV:1;SBI:1;SGR:1;SCAB:1				SCO_Chr|NP_627468.1 SBI_Chr|ADI08260.1 SCO_Chr|NP_629481.1 SGR_ Chr|YP_001824864.1 SAV_Chr|NP_824910.1 SCAB_Chr|YP_003490289.1	SpdA protein; putative mobile element transfer protein; SpdA2 protein; putative mobile element transfer protein; mobile element transfer protein SpdA; putative mobile element transfer protein;
strep2310	6	5	SCO:2;SAV:1;SBI:1;SGR:1;SCAB:1	GO:0003677:GO:0003700:GO:0006350:GO:0006352:GO:0006355:GO:0016987:GO:0045449	DNA binding:sequence-specific DNA binding transcription factor activity:transcription:transcription initiation:regulation of transcription, DNA-dependent:sigma factor activity:regulation of transcription	F:F:P:P:P:F:P	SCO_Chr|NP_627533.1 SAV_Chr|NP_825912.1 SCAB_Chr|YP_003489543.1 SGR_ Chr|YP_001825663.1 SBI_Chr|ADI09126.1 SCO_SCP1|NP_639689.1	RNA polymerase sigma factor; ECF subfamily RNA polymerase sigma factor; AdsA-like sigma factor; ECF subfamily RNA polymerase sigma factor; AdsA-like sigma factor; ecf family sigma factor;
strep2311	6	5	SCO:1;SAV:1;SBI:2;SGR:1;SCAB:1	GO:0000166:GO:0003677:GO:0003700:GO:0006351:GO:0006355:GO:0016481:GO:0030528	nucleotide binding:DNA binding:sequence-specific DNA binding transcription factor activity:transcription, DNA-dependent:regulation of transcription, DNA-dependent:negative regulation of transcription:transcription regulator activity	F:F:F:P:P:P:F	SCO_Chr|NP_627619.1 SAV_Chr|NP_825834.1 SCAB_Chr|YP_003489616.1 SBI_Chr|ADI09033.1 SGR_ Chr|YP_001823546.1 SBI_Chr|ADI07850.1	transcriptional regulator; MerR family transcriptional regulator; putative antibiotic resistance transcriptional activator; MerR family transcriptional regulator; MerR family transcriptional regulator; putative transcriptional regulator;
strep2312	6	5	SCO:1;SAV:1;SBI:1;SGR:2;SCAB:1	GO:0008152:GO:0016491:GO:0055114	metabolic process:oxidoreductase activity:oxidation reduction	P:F:P	SCO_Chr|NP_627626.1 SCAB_Chr|YP_003489623.1 SAV_Chr|NP_825827.1 SGR_ Chr|YP_001827579.1 SBI_Chr|ADI09021.1 SGR_ Chr|YP_001825583.1	aldehyde dehydrogenase; putative aldehyde dehydrogenase; aldehyde dehydrogenase; putative aldehyde dehydrogenase; aldehyde dehydrogenase; putative aldehyde dehydrogenase;
strep2313	6	5	SCO:2;SAV:1;SBI:1;SGR:1;SCAB:1	GO:0003677:GO:0003700:GO:0006350:GO:0006352:GO:0006355:GO:0016987:GO:0045449	DNA binding:sequence-specific DNA binding transcription factor activity:transcription:transcription initiation:regulation of transcription, DNA-dependent:sigma factor activity:regulation of transcription	F:F:P:P:P:F:P	SCO_Chr|NP_627776.1 SCAB_Chr|YP_003489760.1 SAV_Chr|NP_825761.1 SGR_ Chr|YP_001824852.1 SBI_Chr|ADI08931.1 SCO_SCP1|NP_639734.1	regulatory protein; putative regulatory protein; WhiB-family transcriptional regulator; WhiB family transcriptional regulator; putative regulatory protein; putative regulatory protein;
strep2314	6	5	SCO:1;SAV:1;SBI:1;SGR:1;SCAB:2				SCO_Chr|NP_627802.1 SCAB_Chr|YP_003487974.1 SGR_ Chr|YP_001825037.1 SAV_Chr|NP_828520.1 SBI_Chr|ADI08658.1 SCAB_Chr|YP_003486856.1	secreted protein; putative band7/flotillin protein; hypothetical protein; hypothetical protein; band 7 protein; hypothetical protein;
strep2315	6	5	SCO:1;SAV:1;SBI:1;SGR:1;SCAB:2	GO:0003700:GO:0005622:GO:0006351:GO:0006355	sequence-specific DNA binding transcription factor activity:intracellular:transcription, DNA-dependent:regulation of transcription, DNA-dependent	F:C:P:P	SCO_Chr|NP_627888.1 SCAB_Chr|YP_003488050.1 SBI_Chr|ADI07104.1 SGR_ Chr|YP_001823259.1 SAV_Chr|NP_824934.1 SCAB_Chr|YP_003489768.1	transcriptional regulator; putative ArsR family transcriptional regulator; arsenic resistance operon repressor ArsR; ArsR family transcriptional regulator; transcription regulator ArsR; putative ArsR arsenic resistance operon repressor;
strep2317	6	5	SCO:1;SAV:1;SBI:1;SGR:1;SCAB:2	GO:0003824:GO:0005488:GO:0008152:GO:0044237:GO:0050662:GO:0005975:GO:0016857	catalytic activity:binding:metabolic process:cellular metabolic process:coenzyme binding:carbohydrate metabolic process:racemase and epimerase activity, acting on carbohydrates and derivatives	F:F:P:P:F:P:F	SCO_Chr|NP_627930.1 SCAB_Chr|YP_003486178.1 SBI_Chr|ADI05072.1 SAV_Chr|NP_825751.1 SGR_ Chr|YP_001828217.1 SCAB_Chr|YP_003486763.1	epimerase; putative epimerase; UDP-glucose 4-epimerase; UDP-glucose 4-epimerase; putative UDP-glucose 4-epimerase; putative epimerase/dehydratase;
strep2318	6	5	SCO:1;SAV:1;SBI:1;SGR:2;SCAB:1	GO:0008834:GO:0016765	di-trans,poly-cis-decaprenylcistransferase activity:transferase activity, transferring alkyl or aryl (other than methyl) groups	F:F	SCO_Chr|NP_628046.1 SGR_ Chr|YP_001823503.1 SBI_Chr|ADI07309.1 SAV_Chr|NP_824413.1 SCAB_Chr|YP_003489015.1 SGR_ Chr|YP_001824018.1	undecaprenyl pyrophosphate synthase; putative undecaprenyl pyrophosphate synthetase; putative undecaprenyl diphosphate synthase; undecaprenyl diphosphate synthase; undecaprenyl pyrophosphate synthetase; putative undecaprenyl diphosphate synthase;
strep2319	6	5	SCO:2;SAV:1;SBI:1;SGR:1;SCAB:1	GO:0003677:GO:0003887:GO:0005737:GO:0006260:GO:0008408:GO:0016740:GO:0016779	DNA binding:DNA-directed DNA polymerase activity:cytoplasm:DNA replication:3'-5' exonuclease activity:transferase activity:nucleotidyltransferase activity	F:F:C:P:F:F:F	SCO_Chr|NP_628065.1 SCAB_Chr|YP_003490185.1 SAV_Chr|NP_825494.1 SGR_ Chr|YP_001825213.1 SBI_Chr|ADI08504.1 SCO_SCP1|NP_639692.1	DNA polymerase III subunit beta; DNA polymerase III subunit beta; DNA polymerase III subunit beta; DNA polymerase III subunit beta; DNA polymerase III subunit beta; DNA polymerase III subunit beta;
strep2320	6	5	SCO:2;SAV:1;SBI:1;SGR:1;SCAB:1				SCO_Chr|NP_628072.1 SAV_Chr|NP_825486.1 SCAB_Chr|YP_003490193.1 SGR_ Chr|YP_001825205.1 SBI_Chr|ADI08496.1 SCO_SCP2|NP_639750.1	partitioning or sporulation protein; partitioning or sporulation protein; putative chromosome partitioning protein; putative partitioning or sporulation protein; partitioning or sporulation protein; putative partitioning protein para;
strep2321	6	5	SCO:1;SAV:2;SBI:1;SGR:1;SCAB:1	GO:0003824:GO:0005488:GO:0008152:GO:0016491:GO:0055114	catalytic activity:binding:metabolic process:oxidoreductase activity:oxidation reduction	F:F:P:F:P	SCO_Chr|NP_628138.1 SAV_Chr|NP_825429.1 SGR_ Chr|YP_001825150.1 SCAB_Chr|YP_003490248.1 SBI_Chr|ADI03851.1 SAV_Chr|NP_822119.1	short chain dehydrogenase; short chain dehydrogenase; short chain dehydrogenase; putative oxidoreductase; reductase; reductase;
strep2323	6	5	SCO:1;SAV:1;SBI:2;SGR:1;SCAB:1				SCO_Chr|NP_628330.1 SBI_Chr|ADI03161.1 SGR_ Chr|YP_001822251.1 SAV_Chr|NP_822140.1 SCAB_Chr|YP_003494432.1 SBI_Chr|ADI03368.1	hypothetical protein; hypothetical protein; putative transcriptional regulator; transcriptional regulator; hypothetical protein; hypothetical protein;
strep2324	6	5	SCO:1;SAV:2;SBI:1;SGR:1;SCAB:1				SCO_Chr|NP_628361.1 SAV_Chr|NP_825202.1 SGR_ Chr|YP_001825487.1 SBI_Chr|ADI11900.1 SCAB_Chr|YP_003493833.1 SAV_Chr|NP_822491.1	hypothetical protein; L-asparaginase II; putative L-asparaginase II; hypothetical protein; hypothetical protein; L-asparaginase II;
strep2326	6	5	SCO:1;SAV:1;SBI:1;SGR:1;SCAB:2	GO:0000155:GO:0000160:GO:0004871:GO:0006355:GO:0007165:GO:0009190:GO:0016849	two-component sensor activity:two-component signal transduction system (phosphorelay):signal transducer activity:regulation of transcription, DNA-dependent:signal transduction:cyclic nucleotide biosynthetic process:phosphorus-oxygen lyase activity	F:P:F:P:P:P:F	SCO_Chr|NP_628453.1 SAV_Chr|NP_825121.1 SCAB_Chr|YP_003490618.1 SGR_ Chr|YP_001825564.1 SBI_Chr|ADI08079.1 SCAB_Chr|YP_003489719.1	hypothetical protein; hypothetical protein; hypothetical protein; hypothetical protein; hypothetical protein; hypothetical protein;
strep2327	6	5	SCO:2;SAV:1;SBI:1;SGR:1;SCAB:1	GO:0003824:GO:0008152:GO:0010181:GO:0016491	catalytic activity:metabolic process:FMN binding:oxidoreductase activity	F:P:F:F	SCO_Chr|NP_628469.1 SAV_Chr|NP_825106.1 SCAB_Chr|YP_003490632.1 SGR_ Chr|YP_001824977.1 SBI_Chr|ADI11039.1 SCO_SCP1|NP_639840.1	oxidoreduxtase; oxidoreductase; putative oxidoreduxtase; putative oxidoreductase; oxidoreductase; putative enoyl reductase, mmye;
strep2328	6	5	SCO:1;SAV:1;SBI:1;SGR:2;SCAB:1	GO:0003824:GO:0005622:GO:0008664:GO:0016070	catalytic activity:intracellular:2'-5'-RNA ligase activity:RNA metabolic process	F:C:F:P	SCO_Chr|NP_628509.1 SAV_Chr|NP_825069.1 SCAB_Chr|YP_003490685.1 SBI_Chr|ADI08018.1 SGR_ Chr|YP_001828435.1 SGR_ Chr|YP_001824673.1	hypothetical protein; hypothetical protein; putative tRNA ligase; hypothetical protein; hypothetical protein; hypothetical protein;
strep2329	6	5	SCO:1;SAV:1;SBI:2;SGR:1;SCAB:1				SCO_Chr|NP_628540.1 SGR_ Chr|YP_001828364.1 SBI_Chr|ADI11868.1 SAV_Chr|NP_825828.1 SCAB_Chr|YP_003489622.1 SBI_Chr|ADI09022.1	hypothetical protein; hypothetical protein; hypothetical protein; hypothetical protein; hypothetical protein; hypothetical protein;
strep2330	6	5	SCO:1;SAV:1;SBI:2;SGR:1;SCAB:1	GO:0003677	DNA binding	F	SCO_Chr|NP_628560.1 SBI_Chr|ADI07095.1 SGR_ Chr|YP_001826265.1 SAV_Chr|NP_823188.1 SCAB_Chr|YP_003486205.1 SBI_Chr|ADI10832.1	hypothetical protein; transcriptional regulator, HxlR family protein; putative transcriptional regulator; transcriptional regulator; putative DNA-binding protein; transcriptional regulator protein-like protein;
strep2331	6	5	SCO:1;SAV:1;SBI:2;SGR:1;SCAB:1				SCO_Chr|NP_628574.1 SAV_Chr|NP_821871.1 SBI_Chr|ADI07930.1 SCAB_Chr|YP_003494145.1 SGR_ Chr|YP_001825540.1 SBI_Chr|ADI08154.1	hypothetical protein; hypothetical protein; hypothetical protein; hypothetical protein; hypothetical protein; hypothetical protein;
strep2332	6	5	SCO:1;SAV:1;SBI:2;SGR:1;SCAB:1	GO:0000156:GO:0000160:GO:0003677:GO:0005488:GO:0005524:GO:0005622:GO:0006350:GO:0006355:GO:0006915:GO:0006952:GO:0045449	two-component response regulator activity:two-component signal transduction system (phosphorelay):DNA binding:binding:ATP binding:intracellular:transcription:regulation of transcription, DNA-dependent:apoptosis:defense response:regulation of transcription	F:P:F:F:F:C:P:P:P:P:P	SCO_Chr|NP_628593.1 SCAB_Chr|YP_003490773.1 SAV_Chr|NP_824981.1 SGR_ Chr|YP_001824524.1 SBI_Chr|ADI09441.1 SBI_Chr|ADI09442.1	regulatory protein; regulatory protein; transcriptional regulator; transcriptional regulator; regulatory protein; regulatory protein;
strep2333	6	5	SCO:1;SAV:1;SBI:2;SGR:1;SCAB:1				SCO_Chr|NP_628609.1 SAV_Chr|NP_824961.1 SCAB_Chr|YP_003490805.1 SGR_ Chr|YP_001825768.1 SBI_Chr|ADI05993.1 SBI_Chr|ADI09465.1	hypothetical protein; hypothetical protein; hypothetical protein; hypothetical protein; hypothetical protein; hypothetical protein;
strep2335	6	5	SCO:1;SAV:1;SBI:1;SGR:1;SCAB:2	GO:0008152:GO:0008168:GO:0016740:GO:0032259	metabolic process:methyltransferase activity:transferase activity:methylation	P:F:F:P	SCO_Chr|NP_628668.1 SAV_Chr|NP_823240.1 SCAB_Chr|YP_003487537.1 SBI_Chr|ADI10106.1 SGR_ Chr|YP_001823265.1 SCAB_Chr|YP_003493526.1	methyltransferase; methyltransferase; putative methyltransferase; ubiquinone/menaquinone biosynthesis methylase; putative methyltransferase; putative methyltransferase;
strep2336	6	5	SCO:1;SAV:2;SBI:1;SGR:1;SCAB:1	GO:0003677:GO:0003700:GO:0006350:GO:0006352:GO:0006355:GO:0016987:GO:0045449	DNA binding:sequence-specific DNA binding transcription factor activity:transcription:transcription initiation:regulation of transcription, DNA-dependent:sigma factor activity:regulation of transcription	F:F:P:P:P:F:P	SCO_Chr|NP_628915.1 SCAB_Chr|YP_003489274.1 SAV_Chr|NP_826164.1 SBI_Chr|ADI08781.1 SGR_ Chr|YP_001824304.1 SAV_Chr|NP_822370.1	hypothetical protein; putative sigma-like transcription regulator; ECF subfamily RNA polymerase sigma factor; putative RNA polymerase sigma-24 subunit, ECF subfamily protein; RNA polymerase ECF-subfamily sigma factor; ECF subfamily RNA polymerase sigma factor;
strep2337	6	5	SCO:1;SAV:1;SBI:2;SGR:1;SCAB:1	GO:0004497:GO:0008152:GO:0016491:GO:0055114	monooxygenase activity:metabolic process:oxidoreductase activity:oxidation reduction	F:P:F:P	SCO_Chr|NP_629024.1 SAV_Chr|NP_824557.1 SCAB_Chr|YP_003489152.1 SBI_Chr|ADI07799.1 SGR_ Chr|YP_001824446.1 SBI_Chr|ADI06847.1	hypothetical protein; hypothetical protein; putative monooxygenase; hypothetical protein; hypothetical protein; monooxygenase FAD-binding protein;
strep2338	6	5	SCO:1;SAV:1;SBI:1;SGR:2;SCAB:1				SCO_Chr|NP_629030.1 SAV_Chr|NP_824554.1 SCAB_Chr|YP_003489148.1 SBI_Chr|ADI07784.1 SGR_ Chr|YP_001824179.1 SGR_ Chr|YP_001824175.1	hypothetical protein; hypothetical protein; hypothetical protein; hypothetical protein; hypothetical protein; hypothetical protein;
strep2339	6	5	SCO:1;SAV:1;SBI:2;SGR:1;SCAB:1	GO:0016491:GO:0055114	oxidoreductase activity:oxidation reduction	F:P	SCO_Chr|NP_629095.1 SBI_Chr|ADI11188.1 SAV_Chr|NP_825153.1 SCAB_Chr|YP_003490476.1 SGR_ Chr|YP_001822367.1 SBI_Chr|ADI06088.1	oxidoreductase; oxidoreductase; oxidoreductase; putative aldo/keto reductase; putative oxidoreductase; predicted oxidoreductase, aryl-alcohol dehydrogenase like protein;
strep2342	6	5	SCO:1;SAV:1;SBI:1;SGR:2;SCAB:1	GO:0000166:GO:0005524:GO:0006200:GO:0006810:GO:0015197:GO:0015833:GO:0016887:GO:0017111	nucleotide binding:ATP binding:ATP catabolic process:transport:peptide transporter activity:peptide transport:ATPase activity:nucleoside-triphosphatase activity	F:F:P:P:F:P:F:F	SCO_Chr|NP_629269.1 SAV_Chr|NP_824322.1 SCAB_Chr|YP_003488799.1 SGR_ Chr|YP_001823922.1 SBI_Chr|ADI07251.1 SGR_ Chr|YP_001823927.1	peptide transport system ATP-binding protein; peptide ABC transporter ATP-binding protein; putative oligopeptide ABC transporter; putative peptide ABC transporter ATP-binding protein; putative peptide ABC transporter ATP-binding protein; putative peptide ABC transporter ATP-binding protein;
strep2343	6	5	SCO:1;SAV:1;SBI:1;SGR:2;SCAB:1	GO:0000166:GO:0005524:GO:0006200:GO:0006810:GO:0015197:GO:0015833:GO:0016887:GO:0017111	nucleotide binding:ATP binding:ATP catabolic process:transport:peptide transporter activity:peptide transport:ATPase activity:nucleoside-triphosphatase activity	F:F:P:P:F:P:F:F	SCO_Chr|NP_629270.1 SCAB_Chr|YP_003488798.1 SAV_Chr|NP_824321.1 SGR_ Chr|YP_001823921.1 SBI_Chr|ADI07250.1 SGR_ Chr|YP_001823926.1	peptide transport system ATP-binding protein; putative oligopeptide ABC transporter; peptide ABC transporter ATP-binding protein; putative peptide ABC transporter ATP-binding protein; putative peptide ABC transporter ATP-binding protein; putative peptide ABC transporter ATP-binding protein;
strep2344	6	5	SCO:1;SAV:1;SBI:2;SGR:1;SCAB:1	GO:0008233	peptidase activity	F	SCO_Chr|NP_629328.1 SAV_Chr|NP_824256.1 SCAB_Chr|YP_003488740.1 SGR_ Chr|YP_001823857.1 SBI_Chr|ADI07171.1 SBI_Chr|ADI07172.1	peptidase; protease; putative peptidase; putative protease; protease; protease;
strep2345	6	5	SCO:1;SAV:1;SBI:2;SGR:1;SCAB:1	GO:0005215:GO:0005886:GO:0006810:GO:0016020:GO:0055085	transporter activity:plasma membrane:transport:membrane:transmembrane transport	F:C:P:C:P	SCO_Chr|NP_629376.1 SAV_Chr|NP_824201.1 SCAB_Chr|YP_003488684.1 SBI_Chr|ADI07089.1 SGR_ Chr|YP_001826195.1 SBI_Chr|ADI03858.1	permease; sodium/proline symporter; putative transporter; sodium/proline symporter; putative sodium:solute symporter; putative Na+/metabolite cotransporter;
strep2346	6	5	SCO:1;SAV:1;SBI:2;SGR:1;SCAB:1	GO:0008745:GO:0009253	N-acetylmuramoyl-L-alanine amidase activity:peptidoglycan catabolic process	F:P	SCO_Chr|NP_629394.1 SAV_Chr|NP_824184.1 SCAB_Chr|YP_003488667.1 SBI_Chr|ADI07073.1 SGR_ Chr|YP_001826360.1 SBI_Chr|ADI05787.1	hypothetical protein; hypothetical protein; hypothetical protein; hypothetical protein; hypothetical protein; hypothetical protein;
strep2347	6	5	SCO:1;SAV:1;SBI:1;SGR:2;SCAB:1	GO:0000155:GO:0000160:GO:0000166:GO:0004673:GO:0004871:GO:0005524:GO:0007165:GO:0016020:GO:0016021:GO:0016301:GO:0016740:GO:0018106	two-component sensor activity:two-component signal transduction system (phosphorelay):nucleotide binding:protein histidine kinase activity:signal transducer activity:ATP binding:signal transduction:membrane:integral to membrane:kinase activity:transferase activity:peptidyl-histidine phosphorylation	F:P:F:F:F:F:P:C:C:F:F:P	SCO_Chr|NP_629446.1 SAV_Chr|NP_824126.1 SCAB_Chr|YP_003488617.1 SGR_ Chr|YP_001823712.1 SBI_Chr|ADI12187.1 SGR_ Chr|YP_001824979.1	sensor-like histidine kinase; two-component system sensor kinase; putative histidine kinase sensor; putative two-component system sensor kinase; integral membrane sensor signal transduction histidine kinase; putative two-component system sensor kinase;
strep2348	6	5	SCO:1;SAV:2;SBI:1;SGR:1;SCAB:1				SCO_Chr|NP_629533.1 SCAB_Chr|YP_003488511.1 SAV_Chr|NP_824037.1 SGR_ Chr|YP_001823655.1 SBI_Chr|ADI04140.1 SAV_Chr|NP_822109.1	ABC transporter integral membrane subunit; putative ABC transporter integral membrane subunit; ABC transporter integral membrane protein; putative ABC transporter permease protein; ABC transporter integral membrane protein; ABC transporter integral membrane protein;
strep2349	6	5	SCO:1;SAV:2;SBI:1;SGR:1;SCAB:1	GO:0000166:GO:0005524:GO:0006200:GO:0016887:GO:0017111	nucleotide binding:ATP binding:ATP catabolic process:ATPase activity:nucleoside-triphosphatase activity	F:F:P:F:F	SCO_Chr|NP_629534.1 SAV_Chr|NP_824036.1 SCAB_Chr|YP_003488510.1 SGR_ Chr|YP_001823654.1 SBI_Chr|ADI04141.1 SAV_Chr|NP_822108.1	ABC transporter ATP-binding subunit; ABC transporter ATP-binding protein; putative ABC transporter ATP-binding subunit; putative ABC transporter ATP-binding protein; ABC transporter ATP-binding protein; ABC transporter ATP-binding protein;
strep2350	6	5	SCO:1;SAV:1;SBI:2;SGR:1;SCAB:1	GO:0005215:GO:0005886:GO:0006810:GO:0016020:GO:0016021	transporter activity:plasma membrane:transport:membrane:integral to membrane	F:C:P:C:C	SCO_Chr|NP_629614.1 SBI_Chr|ADI06728.1 SCAB_Chr|YP_003488401.1 SAV_Chr|NP_823943.1 SGR_ Chr|YP_001823130.1 SBI_Chr|ADI06275.1	oligopeptide transport system integral membrane protein; oligopeptide transport system integral membrane protein; putative binding-protein-dependent oligopeptide transporter; ABC transporter permease protein; putative ABC transporter permease protein; binding-protein-dependent transport systems inner membrane component;
strep2351	6	5	SCO:1;SAV:1;SBI:2;SGR:1;SCAB:1	GO:0016020:GO:0016021	membrane:integral to membrane	C:C	SCO_Chr|NP_629637.1 SCAB_Chr|YP_003488380.1 SGR_ Chr|YP_001823525.1 SBI_Chr|ADI06688.1 SAV_Chr|NP_824585.1 SBI_Chr|ADI07834.1	integral membrane export protein; putative integral membrane export protein; putative transmembrane transport protein; putative integral membrane export protein; integral membrane export protein; integral membrane export protein;
strep2352	6	5	SCO:2;SAV:1;SBI:1;SGR:1;SCAB:1	GO:0003824:GO:0004367:GO:0005488:GO:0005737:GO:0005975:GO:0006072:GO:0008152:GO:0008654:GO:0009331:GO:0016491:GO:0016614:GO:0016616:GO:0046168:GO:0047952:GO:0050662:GO:0051287:GO:0055114	catalytic activity:glycerol-3-phosphate dehydrogenase [NAD+] activity:binding:cytoplasm:carbohydrate metabolic process:glycerol-3-phosphate metabolic process:metabolic process:phospholipid biosynthetic process:glycerol-3-phosphate dehydrogenase complex:oxidoreductase activity:oxidoreductase activity, acting on CH-OH group of donors:oxidoreductase activity, acting on the CH-OH group of donors, NAD…	F:F:F:C:P:P:P:P:C:F:F:F:P:F:F:F:P	SCO_Chr|NP_629694.1 SAV_Chr|NP_823856.1 SCAB_Chr|YP_003488317.1 SGR_ Chr|YP_001823434.1 SBI_Chr|ADI06625.1 SCO_SCP1|NP_639735.1	NAD(P)H-dependent glycerol-3-phosphate dehydrogenase; NAD(P)H-dependent glycerol-3-phosphate dehydrogenase; glycerol-3-phosphate dehydrogenase; NAD(P)H-dependent glycerol-3-phosphate dehydrogenase; NAD(P)H-dependent glycerol-3-phosphate dehydrogenase; putative oxidoreductase subunit;
strep2353	6	5	SCO:1;SAV:1;SBI:1;SGR:2;SCAB:1	GO:0006508:GO:0008236:GO:0016020:GO:0016021	proteolysis:serine-type peptidase activity:membrane:integral to membrane	P:F:C:C	SCO_Chr|NP_629732.1 SCAB_Chr|YP_003488275.1 SAV_Chr|NP_823813.1 SGR_ Chr|YP_001828373.1 SBI_Chr|ADI06582.1 SGR_ Chr|YP_001823394.1	signal peptidase I; putative signal peptidase; signal peptidase; putative signal peptidase I; putative signal peptidase I; putative signal peptidase I;
strep2354	6	5	SCO:2;SAV:1;SBI:1;SGR:1;SCAB:1	GO:0009607:GO:0016021	response to biotic stimulus:integral to membrane	P:C	SCO_Chr|NP_629793.1 SAV_Chr|NP_823770.1 SCO_Chr|NP_629794.1 SBI_Chr|ADI06553.1 SCAB_Chr|YP_003488242.1 SGR_ Chr|YP_001823352.1	integral membrane protein; hypothetical protein; integral membrane protein; integral membrane protein; hypothetical protein; hypothetical protein;
strep2355	6	5	SCO:1;SAV:2;SBI:1;SGR:1;SCAB:1				SCO_Chr|NP_629806.1 SCAB_Chr|YP_003488230.1 SGR_ Chr|YP_001823339.1 SBI_Chr|ADI06548.1 SAV_Chr|NP_823756.1 SAV_Chr|NP_823757.1	regulatory protein; putative regulatory protein; putative PucR-like transcriptional regulator; regulatory protein; regulatory protein; regulatory protein;
strep2356	6	5	SCO:1;SAV:1;SBI:1;SGR:1;SCAB:2	GO:0006813:GO:0008324	potassium ion transport:cation transmembrane transporter activity	P:F	SCO_Chr|NP_629907.1 SAV_Chr|NP_828566.1 SCAB_Chr|YP_003494086.1 SBI_Chr|ADI05626.1 SGR_ Chr|YP_001825329.1 SCAB_Chr|YP_003490346.1	hypothetical protein; hypothetical protein; hypothetical protein; hypothetical protein; hypothetical protein; hypothetical protein;
strep2357	6	5	SCO:1;SAV:1;SBI:2;SGR:1;SCAB:1	GO:0000155:GO:0000160:GO:0000166:GO:0004673:GO:0004871:GO:0005524:GO:0006355:GO:0007165:GO:0016301:GO:0016310:GO:0016740:GO:0016772:GO:0018106	two-component sensor activity:two-component signal transduction system (phosphorelay):nucleotide binding:protein histidine kinase activity:signal transducer activity:ATP binding:regulation of transcription, DNA-dependent:signal transduction:kinase activity:phosphorylation:transferase activity:transferase activity, transferring phosphorus-containing groups:peptidyl-histidine phosphorylation	F:P:F:F:F:F:P:P:F:P:F:F:P	SCO_Chr|NP_629952.1 SCAB_Chr|YP_003488106.1 SAV_Chr|NP_823606.1 SGR_ Chr|YP_001823206.1 SBI_Chr|ADI06412.1 SBI_Chr|ADI09936.1	two-component sensor; putative two-component sensor; two-component system sensor kinase; putative two-component system sensor kinase; two-component system sensor kinase; putative two-component sensor;
strep2359	6	5	SCO:2;SAV:1;SBI:1;SGR:1;SCAB:1	GO:0009058:GO:0016788	biosynthetic process:hydrolase activity, acting on ester bonds	P:F	SCO_Chr|NP_630015.1 SGR_ Chr|YP_001824099.1 SCO_SCP1|NP_639851.1 SCAB_Chr|YP_003491873.1 SBI_Chr|ADI12369.1 SAV_Chr|NP_822031.1	thioesterase; putative thioesterase; putative thioesterase, mmyt; putative oxidoreductase; thioesterase; thioesterase;
strep2360	6	5	SCO:1;SAV:1;SBI:2;SGR:1;SCAB:1				SCO_Chr|NP_630123.1 SGR_ Chr|YP_001823010.1 SAV_Chr|NP_823423.1 SBI_Chr|ADI06232.1 SBI_Chr|ADI10890.1 SCAB_Chr|YP_003489935.1	solute-binding protein; putative ABC transporter solute-binding protein; ABC transporter solute-binding protein; ABC transporter solute-binding protein; hypothetical protein; hypothetical protein;
strep2361	6	5	SCO:1;SAV:2;SBI:1;SGR:1;SCAB:1	GO:0005215:GO:0006810:GO:0016021:GO:0055085	transporter activity:transport:integral to membrane:transmembrane transport	F:P:C:P	SCO_Chr|NP_733685.1 SCAB_Chr|YP_003487740.1 SGR_ Chr|YP_001827720.1 SAV_Chr|NP_823387.1 SBI_Chr|ADI09113.1 SAV_Chr|NP_825898.1	transmembrane transport protein; putative integral membrane protein; putative sulfate transporter; sulfate transporter; transmembrane transport protein; sulfate transporter;
strep2362	6	5	SCO:1;SAV:2;SBI:1;SGR:1;SCAB:1	GO:0005215:GO:0005886:GO:0006810:GO:0016020:GO:0016021	transporter activity:plasma membrane:transport:membrane:integral to membrane	F:C:P:C:C	SCO_Chr|NP_630173.1 SAV_Chr|NP_823359.1 SCAB_Chr|YP_003493660.1 SBI_Chr|ADI07664.1 SAV_Chr|NP_824684.1 SGR_ Chr|YP_001825611.1	ABC transporter permease; ABC transporter permease; ABC transport permease; ABC transporter permease; ABC transporter permease; putative ABC transporter permease protein;
strep2363	6	5	SCO:1;SAV:1;SBI:1;SGR:2;SCAB:1	GO:0008152:GO:0016740:GO:0016758:GO:0016999:GO:0005975:GO:0030259	metabolic process:transferase activity:transferase activity, transferring hexosyl groups:antibiotic metabolic process:carbohydrate metabolic process:lipid glycosylation	P:F:F:P:P:P	SCO_Chr|NP_630198.1 SCAB_Chr|YP_003487678.1 SGR_ Chr|YP_001822924.1 SBI_Chr|ADI12566.1 SAV_Chr|NP_822120.1 SGR_ Chr|YP_001822584.1	antibiotic resistance macrolide glycosyltransferase; putative antibiotic resistance macrolide glycosyltransferase; putative glycosyl transferase; glycosyl transferase; glycosyl transferase; putative glycosyl transferase;
strep2364	6	5	SCO:1;SAV:1;SBI:2;SGR:1;SCAB:1	GO:0016020:GO:0016021	membrane:integral to membrane	C:C	SCO_Chr|NP_630199.1 SAV_Chr|NP_823317.1 SCAB_Chr|YP_003487674.1 SBI_Chr|ADI06154.1 SGR_ Chr|YP_001821718.1 SBI_Chr|ADI07933.1	integral membrane protein; integral membrane protein; putative integral membrane protein; putative integral membrane protein; putative transmembrane transport protein; MMPL domain protein;
strep2365	6	5	SCO:1;SAV:2;SBI:1;SGR:1;SCAB:1				SCO_Chr|NP_630320.1 SCAB_Chr|YP_003487539.1 SAV_Chr|NP_823185.1 SBI_Chr|ADI10509.1 SGR_ Chr|YP_001823016.1 SAV_Chr|NP_822948.1	phosphatase; putative phosphatase; mutase; putative phosphatase; putative phosphatase; mutase;
strep2366	6	5	SCO:2;SAV:1;SBI:1;SGR:1;SCAB:1				SCO_Chr|NP_630366.1 SGR_ Chr|YP_001828401.1 SCAB_Chr|YP_003486946.1 SAV_Chr|NP_823445.1 SCO_SCP1|NP_639853.1 SBI_Chr|ADI12047.1	ScbA protein; A-factor biosynthesis enzyme; putative AfsA/ScbA-like protein; gamma-butyrolactone biosynthesis protein; putative lactone biosynthesis protein, mmfl; putative AfsA/ScbA-like protein;
strep2368	6	5	SCO:2;SAV:1;SBI:1;SGR:1;SCAB:1	GO:0016491:GO:0050660:GO:0055114	oxidoreductase activity:FAD or FADH2 binding:oxidation reduction	F:F:P	SCO_Chr|NP_630578.1 SAV_Chr|NP_823068.1 SCAB_Chr|YP_003487438.1 SBI_Chr|ADI04873.1 SCO_Chr|NP_631374.1 SGR_ Chr|YP_001827833.1	dehydrogenase; NADH dehydrogenase; putative transmembrane NADH dehydrogenase; NADH dehydrogenase; oxidoreductase; putative oxidoreductase;
strep2369	6	5	SCO:1;SAV:2;SBI:1;SGR:1;SCAB:1	GO:0003824:GO:0004143:GO:0007205:GO:0008152:GO:0016020	catalytic activity:diacylglycerol kinase activity:activation of protein kinase C activity by G-protein coupled receptor protein signaling pathway:metabolic process:membrane	F:F:P:P:C	SCO_Chr|NP_630593.1 SCAB_Chr|YP_003487423.1 SAV_Chr|NP_823055.1 SGR_ Chr|YP_001822657.1 SBI_Chr|ADI05192.1 SAV_Chr|NP_828665.1	hypothetical protein; hypothetical protein; hypothetical protein; hypothetical protein; hypothetical protein; hypothetical protein;
strep2370	6	5	SCO:1;SAV:1;SBI:1;SGR:1;SCAB:2	GO:0016787	hydrolase activity	F	SCO_Chr|NP_630747.1 SAV_Chr|NP_822925.1 SCAB_Chr|YP_003487253.1 SGR_ Chr|YP_001822178.1 SBI_Chr|ADI04868.1 SCAB_Chr|YP_003493881.1	hypothetical protein; SimX4-like protein; hypothetical protein; putative phosphoesterase; SimX4-like protein; hypothetical protein;
strep2372	6	5	SCO:1;SAV:1;SBI:1;SGR:1;SCAB:2				SCO_Chr|NP_630820.1 SAV_Chr|NP_822842.1 SCAB_Chr|YP_003487042.1 SGR_ Chr|YP_001822493.1 SBI_Chr|ADI05621.1 SCAB_Chr|YP_003494413.1	hypothetical protein; 4-methyl-5(B-hydroxyethyl)-thiazole monophosphate biosynthesis enzyme; hypothetical protein; hypothetical protein; ThiJ/PfpI domain-containing protein; hypothetical protein;
strep2373	6	5	SCO:1;SAV:1;SBI:2;SGR:1;SCAB:1	GO:0006812:GO:0008324:GO:0016020:GO:0055085	cation transport:cation transmembrane transporter activity:membrane:transmembrane transport	P:F:C:P	SCO_Chr|NP_630824.1 SCAB_Chr|YP_003487037.1 SGR_ Chr|YP_001822487.1 SBI_Chr|ADI05743.1 SAV_Chr|NP_828224.1 SBI_Chr|ADI12872.1	efflux protein; putative efflux protein; putative cation efflux protein; putative efflux protein; cation efflux system protein; cation efflux system protein;
strep2374	6	5	SCO:1;SAV:2;SBI:1;SGR:1;SCAB:1	GO:0008152:GO:0016853:GO:0016861	metabolic process:isomerase activity:intramolecular oxidoreductase activity, interconverting aldoses and ketoses	P:F:F	SCO_Chr|NP_631041.1 SAV_Chr|NP_828324.1 SBI_Chr|ADI10142.1 SGR_ Chr|YP_001826348.1 SCAB_Chr|YP_003491451.1 SAV_Chr|NP_826517.1	hypothetical protein; IolB protein; hypothetical protein; putative IolB protein; hypothetical protein; IolB protein;
strep2375	6	5	SCO:1;SAV:2;SBI:1;SGR:1;SCAB:1	GO:0003824:GO:0008152	catalytic activity:metabolic process	F:P	SCO_Chr|NP_631042.1 SAV_Chr|NP_828325.1 SBI_Chr|ADI10141.1 SCAB_Chr|YP_003491450.1 SGR_ Chr|YP_001826347.1 SAV_Chr|NP_826516.1	hypothetical protein; hypothetical protein; hypothetical protein; hypothetical protein; hypothetical protein; hypothetical protein;
strep2376	6	5	SCO:1;SAV:2;SBI:1;SGR:1;SCAB:1	GO:0016301:GO:0016310	kinase activity:phosphorylation	F:P	SCO_Chr|NP_631043.1 SBI_Chr|ADI10140.1 SAV_Chr|NP_828326.1 SCAB_Chr|YP_003491449.1 SGR_ Chr|YP_001826346.1 SAV_Chr|NP_826515.1	carbohydrate kinase; carbohydrate kinase; IolC protein; putative carbohydrate kinase; putative IolC protein; IolC protein;
strep2377	6	5	SCO:1;SAV:2;SBI:1;SGR:1;SCAB:1				SCO_Chr|NP_631047.1 SAV_Chr|NP_828330.1 SBI_Chr|ADI10136.1 SCAB_Chr|YP_003491448.1 SGR_ Chr|YP_001826345.1 SAV_Chr|NP_826514.1	hypothetical protein; IolE protein; IolE protein; hypothetical protein; putative IolE protein; IolE protein;
strep2378	6	5	SCO:1;SAV:2;SBI:1;SGR:1;SCAB:1				SCO_Chr|NP_631132.1 SAV_Chr|NP_822463.1 SCAB_Chr|YP_003493854.1 SGR_ Chr|YP_001822750.1 SBI_Chr|ADI04087.1 SAV_Chr|NP_823026.1	hypothetical protein; secreted protein; hypothetical protein; hypothetical protein; secreted protein; secreted protein;
strep2379	6	5	SCO:2;SAV:1;SBI:1;SGR:1;SCAB:1	GO:0005506:GO:0015671:GO:0016491:GO:0019825:GO:0020037:GO:0055114	iron ion binding:oxygen transport:oxidoreductase activity:oxygen binding:heme binding:oxidation reduction	F:P:F:F:F:P	SCO_Chr|NP_631155.1 SCAB_Chr|YP_003494099.1 SBI_Chr|ADI03392.1 SCO_Chr|NP_631477.1 SGR_ Chr|YP_001823778.1 SAV_Chr|NP_827130.1	flavohemoprotein; flavohemoprotein; flavohemoprotein; flavohemoprotein; putative flavohemoprotein; flavohemoprotein;
strep2380	6	5	SCO:1;SAV:1;SBI:1;SGR:1;SCAB:2	GO:0003677:GO:0003700:GO:0005622:GO:0006350:GO:0006351:GO:0006355:GO:0045449	DNA binding:sequence-specific DNA binding transcription factor activity:intracellular:transcription:transcription, DNA-dependent:regulation of transcription, DNA-dependent:regulation of transcription	F:F:C:P:P:P:P	SCO_Chr|NP_631258.1 SCAB_Chr|YP_003493400.1 SGR_ Chr|YP_001828219.1 SBI_Chr|ADI11085.1 SAV_Chr|NP_822274.1 SCAB_Chr|YP_003494054.1	transcriptional regulator; putative MarR family transcriptional regulator; MarR family transcriptional regulator; MarR family transcriptional regulator; MarR family transcriptional regulator; putative MarR family regulator;
strep2381	6	5	SCO:1;SAV:1;SBI:1;SGR:1;SCAB:2	GO:0016787	hydrolase activity	F	SCO_Chr|NP_631267.1 SGR_ Chr|YP_001821881.1 SCAB_Chr|YP_003493429.1 SCAB_Chr|YP_003487370.1 SAV_Chr|NP_823292.1 SBI_Chr|ADI04113.1	secreted glycosyl hydrolase; hypothetical protein; putative glycosyl hydrolase; putative glycosyl hydrolase; glycosyl hydrolase; glycosyl hydrolase;
strep2382	6	5	SCO:1;SAV:1;SBI:2;SGR:1;SCAB:1	GO:0016787	hydrolase activity	F	SCO_Chr|NP_631301.1 SAV_Chr|NP_822431.1 SCAB_Chr|YP_003493958.1 SGR_ Chr|YP_001828327.1 SBI_Chr|ADI09758.1 SBI_Chr|ADI04214.1	hydrolase; hydrolase; putative hydrolase; putative hydrolase; putative hydrolase; putative hydrolase;
strep2383	6	5	SCO:2;SAV:1;SBI:1;SGR:1;SCAB:1	GO:0016491:GO:0016702:GO:0055114	oxidoreductase activity:oxidoreductase activity, acting on single donors with incorporation of molecular oxygen, incorporation of two atoms of oxygen:oxidation reduction	F:F:P	SCO_Chr|NP_631410.1 SAV_Chr|NP_822287.1 SCAB_Chr|YP_003490344.1 SCO_Chr|NP_631553.1 SGR_ Chr|YP_001824503.1 SBI_Chr|ADI06110.1	dioxygenase; taurine catabolism dioxygenase; putative dioxygenase; dioxygenase; putative taurine catabolism dioxygenase; Taurine dioxygenase;
strep2384	6	5	SCO:1;SAV:1;SBI:2;SGR:1;SCAB:1	GO:0003677:GO:0003700:GO:0006350:GO:0006351:GO:0006355:GO:0016481:GO:0016566:GO:0030528:GO:0045449	DNA binding:sequence-specific DNA binding transcription factor activity:transcription:transcription, DNA-dependent:regulation of transcription, DNA-dependent:negative regulation of transcription:specific transcriptional repressor activity:transcription regulator activity:regulation of transcription	F:F:P:P:P:P:F:F:P	SCO_Chr|NP_631627.1 SAV_Chr|NP_821256.1 SGR_ Chr|YP_001821778.1 SCAB_Chr|YP_003491951.1 SBI_Chr|ADI08637.1 SBI_Chr|ADI03753.1	transcriptional regulator; TetR family transcriptional regulator; TetR family transcriptional regulator; putative transcriptional regulator; putative transcriptional regulator; putative transcriptional regulator;
strep2386	6	5	SCO:1;SAV:1;SBI:1;SGR:1;SCAB:2	GO:0016884	carbon-nitrogen ligase activity, with glutamine as amido-N-donor	F	SCO_Chr|NP_631643.1 SGR_ Chr|YP_001822738.1 SBI_Chr|ADI07806.1 SCAB_Chr|YP_003486157.1 SAV_Chr|NP_828521.1 SCAB_Chr|YP_003486854.1	amidase; amidase; amidase; putative amidase; amidase; amidase AmiA;
strep2387	6	5	SCO:1;SAV:1;SBI:1;SGR:1;SCAB:2	GO:0008703:GO:0009231	5-amino-6-(5-phosphoribosylamino)uracil reductase activity:riboflavin biosynthetic process	F:P	SCO_Chr|NP_631701.1 SAV_Chr|NP_823169.1 SBI_Chr|ADI10674.1 SCAB_Chr|YP_003487396.1 SGR_ Chr|YP_001827670.1 SCAB_Chr|YP_003486127.1	secreted protein; hypothetical protein; hypothetical protein; hypothetical protein; hypothetical protein; hypothetical protein;
strep2388	6	5	SCO:1;SAV:1;SBI:1;SGR:1;SCAB:2	GO:0003677:GO:0043565	DNA binding:sequence-specific DNA binding	F:F	SCO_Chr|NP_631762.1 SAV_Chr|NP_821216.1 SCAB_Chr|YP_003490605.1 SGR_ Chr|YP_001821994.1 SBI_Chr|ADI05777.1 SCAB_Chr|YP_003493998.1	hypothetical protein; hypothetical protein; hypothetical protein; hypothetical protein; hypothetical protein; hypothetical protein;
strep2389	6	5	SCO:1;SAV:1;SBI:1;SGR:1;SCAB:2				SCO_Chr|NP_631763.1 SCAB_Chr|YP_003493582.1 SAV_Chr|NP_823254.1 SGR_ Chr|YP_001821993.1 SBI_Chr|ADI05776.1 SCAB_Chr|YP_003493997.1	hypothetical protein; hypothetical protein; hypothetical protein; hypothetical protein; hypothetical protein; hypothetical protein;
strep2505	5	5	SCO:1;SAV:1;SBI:1;SGR:1;SCAB:1	GO:0009055:GO:0016491:GO:0050662:GO:0055114:GO:0008752:GO:0010181:GO:0016652	electron carrier activity:oxidoreductase activity:coenzyme binding:oxidation reduction:FMN reductase activity:FMN binding:oxidoreductase activity, acting on NADH or NADPH, NAD or NADP as acceptor	F:F:F:P:F:F:F	SCO_Chr|NP_624404.1 SBI_Chr|ADI09301.1 SAV_Chr|NP_825521.1 SCAB_Chr|YP_003490152.1 SGR_ Chr|YP_001824802.1	hydrolase; hydrolase; acyl carrier protein phosphodiesterase; putative dehydrogenase flavoprotein; putative ACP phosphodiesterase;
strep2507	5	5	SCO:1;SAV:1;SBI:1;SGR:1;SCAB:1	GO:0008415:GO:0016740	acyltransferase activity:transferase activity	F:F	SBI_Chr|ADI13131.1 SCO_Chr|NP_625255.1 SAV_Chr|NP_828432.1 SCAB_Chr|YP_003486913.1 SGR_ Chr|YP_001822237.1	diacylglycerol O-acyltransferase; hypothetical protein; hypothetical protein; hypothetical protein; hypothetical protein;
strep2511	5	5	SCO:1;SAV:1;SBI:1;SGR:1;SCAB:1				SCO_Chr|NP_624502.1 SCAB_Chr|YP_003486197.1 SAV_Chr|NP_822449.1 SBI_Chr|ADI04481.1 SGR_ Chr|YP_001827308.1	regulator; putative regulator; regulatory protein; regulatory protein; hypothetical protein;
strep2513	5	5	SCO:1;SAV:1;SBI:1;SGR:1;SCAB:1	GO:0003824:GO:0005488:GO:0008152:GO:0008270:GO:0016491:GO:0055114	catalytic activity:binding:metabolic process:zinc ion binding:oxidoreductase activity:oxidation reduction	F:F:P:F:F:P	SCO_Chr|NP_624534.1 SCAB_Chr|YP_003486809.1 SGR_ Chr|YP_001822133.1 SAV_Chr|NP_822532.1 SBI_Chr|ADI04681.1	alcohol dehydrogenase; putative alcohol dehydrogenase; putative alcohol dehydrogenase; alcohol dehydrogenase; alcohol dehydrogenase;
strep2516	5	5	SCO:1;SAV:1;SBI:1;SGR:1;SCAB:1	GO:0003824:GO:0016829:GO:0016831:GO:0008152	catalytic activity:lyase activity:carboxy-lyase activity:metabolic process	F:F:F:P	SCO_Chr|NP_624642.1 SGR_ Chr|YP_001822285.1 SCAB_Chr|YP_003491041.1 SAV_Chr|NP_824674.1 SBI_Chr|ADI07658.1	decarboxylase; putative decarboxylase; putative decarboxylase; lysine/ornithine decarboxylase; diaminopimelate decarboxylase;
strep2519	5	5	SCO:1;SAV:1;SBI:1;SGR:1;SCAB:1				SCO_Chr|NP_624736.1 SCAB_Chr|YP_003486713.1 SAV_Chr|NP_821837.1 SGR_ Chr|YP_001822278.1 SBI_Chr|ADI11043.1	membrane protei; hypothetical protein; hypothetical protein; hypothetical protein; hypothetical protein;
strep2520	5	5	SCO:1;SAV:1;SBI:1;SGR:1;SCAB:1	GO:0003824:GO:0005975	catalytic activity:carbohydrate metabolic process	F:P	SCO_Chr|NP_624762.1 SGR_ Chr|YP_001824705.1 SAV_Chr|NP_828115.1 SBI_Chr|ADI05129.1 SCAB_Chr|YP_003493108.1	LamB/YcsF family protein; LamB/YcsF family protein; LamB/YcsF family protein; LamB/YcsF family protein; hypothetical protein;
strep2521	5	5	SCO:1;SAV:1;SBI:1;SGR:1;SCAB:1	GO:0003700:GO:0003755:GO:0006351:GO:0006355:GO:0006457	sequence-specific DNA binding transcription factor activity:peptidyl-prolyl cis-trans isomerase activity:transcription, DNA-dependent:regulation of transcription, DNA-dependent:protein folding	F:F:P:P:P	SCO_Chr|NP_624763.1 SGR_ Chr|YP_001824704.1 SAV_Chr|NP_828114.1 SBI_Chr|ADI05130.1 SCAB_Chr|YP_003493107.1	hypothetical protein; hypothetical protein; inhibitor of KinA; inhibitor of KinA; hypothetical protein;
strep2522	5	5	SCO:1;SAV:1;SBI:1;SGR:1;SCAB:1				SCO_Chr|NP_624764.1 SGR_ Chr|YP_001824703.1 SAV_Chr|NP_828113.1 SCAB_Chr|YP_003493106.1 SBI_Chr|ADI05131.1	hypothetical protein; hypothetical protein; antagonist of KipI; hypothetical protein; antagonist of KipI;
strep2523	5	5	SCO:1;SAV:1;SBI:1;SGR:1;SCAB:1	GO:0003824:GO:0004601:GO:0008152	catalytic activity:peroxidase activity:metabolic process	F:F:P	SCO_Chr|NP_624784.1 SAV_Chr|NP_822149.1 SCAB_Chr|YP_003486234.1 SGR_ Chr|YP_001822615.1 SBI_Chr|ADI09813.1	non-heme chloroperoxidase (chloride peroxidase); non-heme chloroperoxidase; non-heme chloroperoxidase; putative bromoperoxidase; hydrolase;
strep2524	5	5	SCO:1;SAV:1;SBI:1;SGR:1;SCAB:1	GO:0003824:GO:0008152	catalytic activity:metabolic process	F:P	SCO_Chr|NP_624786.1 SBI_Chr|ADI04517.1 SAV_Chr|NP_821686.1 SCAB_Chr|YP_003493514.1 SGR_ Chr|YP_001827888.1	hypothetical protein; hypothetical protein; hypothetical protein; hypothetical protein; hypothetical protein;
strep2527	5	5	SCO:1;SAV:1;SBI:1;SGR:1;SCAB:1	GO:0003824:GO:0008152:GO:0016787	catalytic activity:metabolic process:hydrolase activity	F:P:F	SCO_Chr|NP_624840.1 SCAB_Chr|YP_003489792.1 SBI_Chr|ADI06723.1 SGR_ Chr|YP_001828040.1 SAV_Chr|NP_823149.1	oxidoreductase; putative hydrolase; putative hydrolase; putative hydrolase; hydrolase;
strep2528	5	5	SCO:1;SAV:1;SBI:1;SGR:1;SCAB:1	GO:0004016:GO:0004651:GO:0006171:GO:0006370:GO:0031533	adenylate cyclase activity:polynucleotide 5'-phosphatase activity:cAMP biosynthetic process:mRNA capping:mRNA cap methyltransferase complex	F:F:P:P:C	SCO_Chr|NP_624858.1 SGR_ Chr|YP_001826448.1 SAV_Chr|NP_826637.1 SCAB_Chr|YP_003491566.1 SBI_Chr|ADI10241.1	hypothetical protein; hypothetical protein; hypothetical protein; putative nucleotide-phosphate cyclase; putative nucleotide-phosphate cyclase;
strep2529	5	5	SCO:1;SAV:1;SBI:1;SGR:1;SCAB:1				SBI_Chr|ADI08615.1 SCO_Chr|NP_631469.1 SAV_Chr|NP_825056.1 SCAB_Chr|YP_003490697.1 SGR_ Chr|YP_001824617.1	hypothetical protein; hypothetical protein; hypothetical protein; hypothetical protein; hypothetical protein;
strep2530	5	5	SCO:1;SAV:1;SBI:1;SGR:1;SCAB:1				SBI_Chr|ADI08614.1 SCO_Chr|NP_631470.1 SAV_Chr|NP_825055.1 SCAB_Chr|YP_003490698.1 SGR_ Chr|YP_001824616.1	hypothetical protein; hypothetical protein; hypothetical protein; hypothetical protein; hypothetical protein;
strep2531	5	5	SCO:1;SAV:1;SBI:1;SGR:1;SCAB:1	GO:0003796:GO:0003824:GO:0005975:GO:0009253:GO:0016998:GO:0043169	lysozyme activity:catalytic activity:carbohydrate metabolic process:peptidoglycan catabolic process:cell wall macromolecule catabolic process:cation binding	F:F:P:P:P:F	SCO_Chr|NP_624903.1 SCAB_Chr|YP_003486404.1 SAV_Chr|NP_827596.1 SBI_Chr|ADI12057.1 SGR_ Chr|YP_001826330.1	lysozyme precursor; putative glycosyl transferase; lysozyme precursor; lysozyme precursor; putative lysozyme M1 precursor;
strep2532	5	5	SCO:1;SAV:1;SBI:1;SGR:1;SCAB:1	GO:0008152:GO:0008168:GO:0016740:GO:0032259	metabolic process:methyltransferase activity:transferase activity:methylation	P:F:F:P	SCO_Chr|NP_624906.1 SBI_Chr|ADI12543.1 SGR_ Chr|YP_001821876.1 SCAB_Chr|YP_003490788.1 SAV_Chr|NP_824347.1	methyltransferase; putative methyltransferase; putative methyltransferase; putative SAM-dependent methyltransferase; methyltransferase;
strep2533	5	5	SCO:1;SAV:1;SBI:1;SGR:1;SCAB:1	GO:0016787	hydrolase activity	F	SCO_Chr|NP_624916.1 SCAB_Chr|YP_003491952.1 SBI_Chr|ADI03752.1 SGR_ Chr|YP_001821779.1 SAV_Chr|NP_821953.1	hypothetical protein; hypothetical protein; hypothetical protein; hypothetical protein; hypothetical protein;
strep2534	5	5	SCO:1;SAV:1;SBI:1;SGR:1;SCAB:1	GO:0005975:GO:0016832:GO:0003824:GO:0008152	carbohydrate metabolic process:aldehyde-lyase activity:catalytic activity:metabolic process	P:F:F:P	SCO_Chr|NP_733508.1 SAV_Chr|NP_822448.1 SGR_ Chr|YP_001828275.1 SCAB_Chr|YP_003486196.1 SBI_Chr|ADI12419.1	putative phosphoketolase; putative phosphoketolase; putative phosphoketolase; hypothetical protein; putative phosphoketolase;
strep2536	5	5	SCO:1;SAV:1;SBI:1;SGR:1;SCAB:1	GO:0004222:GO:0006508:GO:0008233:GO:0008237:GO:0016020:GO:0016021:GO:0016787:GO:0046872	metalloendopeptidase activity:proteolysis:peptidase activity:metallopeptidase activity:membrane:integral to membrane:hydrolase activity:metal ion binding	F:P:F:F:C:C:F:F	SCO_Chr|NP_624949.1 SCAB_Chr|YP_003493650.1 SBI_Chr|ADI08714.1 SGR_ Chr|YP_001827993.1 SAV_Chr|NP_822342.1	integral membrane protein; putative integral membrane protein; putative integral membrane protein; M48 family peptidase; hypothetical protein;
strep2537	5	5	SCO:1;SAV:1;SBI:1;SGR:1;SCAB:1	GO:0003677:GO:0016481:GO:0016566	DNA binding:negative regulation of transcription:specific transcriptional repressor activity	F:P:F	SCO_Chr|NP_624950.1 SCAB_Chr|YP_003493649.1 SAV_Chr|NP_828527.1 SBI_Chr|ADI08713.1 SGR_ Chr|YP_001827992.1	hypothetical protein; hypothetical protein; hypothetical protein; hypothetical protein; putative transcriptional repressor;
strep2538	5	5	SCO:1;SAV:1;SBI:1;SGR:1;SCAB:1				SCO_Chr|NP_624973.1 SGR_ Chr|YP_001822394.1 SBI_Chr|ADI12085.1 SAV_Chr|NP_823282.1 SCAB_Chr|YP_003487639.1	hypothetical protein; hypothetical protein; hypothetical protein; hypothetical protein; hypothetical protein;
strep2540	5	5	SCO:1;SAV:1;SBI:1;SGR:1;SCAB:1				SCO_Chr|NP_624990.1 SGR_ Chr|YP_001825969.1 SCAB_Chr|YP_003491037.1 SAV_Chr|NP_824678.1 SBI_Chr|ADI05750.1	hypothetical protein; hypothetical protein; hypothetical protein; hypothetical protein; hypothetical protein;
strep2541	5	5	SCO:1;SAV:1;SBI:1;SGR:1;SCAB:1				SCO_Chr|NP_624991.1 SGR_ Chr|YP_001825970.1 SBI_Chr|ADI05749.1 SCAB_Chr|YP_003491038.1 SAV_Chr|NP_824677.1	hypothetical protein; hypothetical protein; hypothetical protein; hypothetical protein; hypothetical protein;
strep2542	5	5	SCO:1;SAV:1;SBI:1;SGR:1;SCAB:1				SCO_Chr|NP_624992.1 SAV_Chr|NP_824676.1 SGR_ Chr|YP_001825971.1 SCAB_Chr|YP_003491039.1 SBI_Chr|ADI05748.1	hypothetical protein; hypothetical protein; hypothetical protein; hypothetical protein; hypothetical protein;
strep2543	5	5	SCO:1;SAV:1;SBI:1;SGR:1;SCAB:1				SCO_Chr|NP_624993.1 SGR_ Chr|YP_001825972.1 SBI_Chr|ADI05747.1 SAV_Chr|NP_824675.1 SCAB_Chr|YP_003491040.1	hypothetical protein; hypothetical protein; hypothetical protein; hypothetical protein; hypothetical protein;
strep2544	5	5	SCO:1;SAV:1;SBI:1;SGR:1;SCAB:1	GO:0003824:GO:0005488:GO:0008152:GO:0016491:GO:0055114	catalytic activity:binding:metabolic process:oxidoreductase activity:oxidation reduction	F:F:P:F:P	SCO_Chr|NP_624995.1 SAV_Chr|NP_822211.1 SBI_Chr|ADI12328.1 SGR_ Chr|YP_001828102.1 SCAB_Chr|YP_003487219.1	oxidoreductase; dehydrogenase; short-chain alcohol dehydrogenase like protein; putative oxidoreductase; putative short chain dehydrogenase/reductase;
strep2545	5	5	SCO:1;SAV:1;SBI:1;SGR:1;SCAB:1	GO:0009055:GO:0016491:GO:0046872:GO:0051536:GO:0055114	electron carrier activity:oxidoreductase activity:metal ion binding:iron-sulfur cluster binding:oxidation reduction	F:F:F:F:P	SBI_Chr|ADI12071.1 SCO_Chr|NP_625427.1 SGR_ Chr|YP_001827948.1 SAV_Chr|NP_822716.1 SCAB_Chr|YP_003493689.1	putative oxidoreductase, iron-sulfur binding subunit; oxidoreductase, iron-sulphur binding subunit; putative xanthine dehydrogenase; xanthine dehydrogenase; putative oxidoreductase, iron-sulfur binding subunit;
strep2547	5	5	SCO:1;SAV:1;SBI:1;SGR:1;SCAB:1				SCO_Chr|NP_625016.1 SAV_Chr|NP_827339.1 SGR_ Chr|YP_001826972.1 SBI_Chr|ADI03513.1 SCAB_Chr|YP_003493585.1	hypothetical protein; regulatory protein; hypothetical protein; putative transcriptional regulator, PucR family protein; hypothetical protein;
strep2548	5	5	SCO:1;SAV:1;SBI:1;SGR:1;SCAB:1	GO:0003824:GO:0005488:GO:0008152:GO:0016491	catalytic activity:binding:metabolic process:oxidoreductase activity	F:F:P:F	SCO_Chr|NP_625019.1 SAV_Chr|NP_822226.1 SCAB_Chr|YP_003486533.1 SGR_ Chr|YP_001826817.1 SBI_Chr|ADI04778.1	oxidoreductase; oxidoreductase; putative oxidoreductase; putative oxidoreductase; oxidoreductase domain-containing protein;
strep2549	5	5	SCO:1;SAV:1;SBI:1;SGR:1;SCAB:1	GO:0016301:GO:0016310	kinase activity:phosphorylation	F:P	SCO_Chr|NP_733512.1 SCAB_Chr|YP_003486570.1 SBI_Chr|ADI04908.1 SGR_ Chr|YP_001822947.1 SAV_Chr|NP_824996.1	putative fructose transport system kinase; hypothetical protein; putative fructose transport system kinase; putative fructose transport system kinase; putative fructose transport system kinase;
strep2553	5	5	SCO:1;SAV:1;SBI:1;SGR:1;SCAB:1	GO:0003824:GO:0005488:GO:0008152:GO:0008460:GO:0009225:GO:0044237:GO:0050662	catalytic activity:binding:metabolic process:dTDP-glucose 4,6-dehydratase activity:nucleotide-sugar metabolic process:cellular metabolic process:coenzyme binding	F:F:P:F:P:P:F	SCO_Chr|NP_625052.1 SBI_Chr|ADI11527.1 SCAB_Chr|YP_003493877.1 SGR_ Chr|YP_001827441.1 SAV_Chr|NP_822121.1	dehydratase; putative dTDP-glucose 4,6-dehydratase; putative dTDP-glucose 4,6-dehydratase; putative dTDP-glucose 4,6-dehydratase; dTDP-glucose 4,6-dehydratase;
strep2554	5	5	SCO:1;SAV:1;SBI:1;SGR:1;SCAB:1	GO:0004867:GO:0008233	serine-type endopeptidase inhibitor activity:peptidase activity	F:F	SCO_Chr|NP_625065.1 SAV_Chr|NP_828662.1 SCAB_Chr|YP_003486632.1 SBI_Chr|ADI11391.1 SGR_ Chr|YP_001822063.1	protease inhibitor protein; protease inhibitor protein; protease inhibitor precursor; protease inhibitor protein; protease inhibitor protein;
strep2556	5	5	SCO:1;SAV:1;SBI:1;SGR:1;SCAB:1	GO:0000166:GO:0003924:GO:0005525:GO:0005622:GO:0006184:GO:0006412:GO:0046677	nucleotide binding:GTPase activity:GTP binding:intracellular:GTP catabolic process:translation:response to antibiotic	F:F:F:C:P:P:P	SCO_Chr|NP_625085.1 SBI_Chr|ADI09476.1 SCAB_Chr|YP_003486610.1 SAV_Chr|NP_828683.1 SGR_ Chr|YP_001828120.1	tetracycline resistance protein; small GTP-binding protein; putative tetracycline resistance protein; tetracycline resistance protein; putative tetracycline resistance protein;
strep2557	5	5	SCO:1;SAV:1;SBI:1;SGR:1;SCAB:1	GO:0003677:GO:0003824:GO:0003887:GO:0006260:GO:0006281	DNA binding:catalytic activity:DNA-directed DNA polymerase activity:DNA replication:DNA repair	F:F:F:P:P	SCO_Chr|NP_625091.1 SAV_Chr|NP_828616.1 SCAB_Chr|YP_003486671.1 SGR_ Chr|YP_001821995.1 SBI_Chr|ADI04058.1	hypothetical protein; hypothetical protein; hypothetical protein; hypothetical protein; PHP domain protein;
strep2558	5	5	SCO:1;SAV:1;SBI:1;SGR:1;SCAB:1				SCO_Chr|NP_625094.1 SCAB_Chr|YP_003486674.1 SAV_Chr|NP_828613.1 SGR_ Chr|YP_001821973.1 SBI_Chr|ADI10525.1	hypothetical protein; hypothetical protein; hypothetical protein; hypothetical protein; hypothetical protein;
strep2560	5	5	SCO:1;SAV:1;SBI:1;SGR:1;SCAB:1				SCO_Chr|NP_625103.1 SAV_Chr|NP_828601.1 SCAB_Chr|YP_003486683.1 SBI_Chr|ADI04171.1 SGR_ Chr|YP_001821838.1	hypothetical protein; hypothetical protein; hypothetical protein; pentapeptide repeat-containing protein; hypothetical protein;
strep2561	5	5	SCO:1;SAV:1;SBI:1;SGR:1;SCAB:1	GO:0005215:GO:0005886:GO:0006810:GO:0009058:GO:0016020:GO:0016021:GO:0016844	transporter activity:plasma membrane:transport:biosynthetic process:membrane:integral to membrane:strictosidine synthase activity	F:C:P:P:C:C:F	SCO_Chr|NP_625111.1 SAV_Chr|NP_828593.1 SCAB_Chr|YP_003486692.1 SBI_Chr|ADI05395.1 SGR_ Chr|YP_001821661.1	ABC transporter permease; ABC transporter permease; putative ABC transporter permease; ABC transporter permease; putative ABC transporter permease protein;
strep2562	5	5	SCO:1;SAV:1;SBI:1;SGR:1;SCAB:1				SCO_Chr|NP_625115.1 SAV_Chr|NP_828588.1 SCAB_Chr|YP_003486697.1 SBI_Chr|ADI05400.1 SGR_ Chr|YP_001822307.1	hypothetical protein; fumarate reductase-related protein; hypothetical protein; hypothetical protein; putative fumarate reductase-related protein;
strep2563	5	5	SCO:1;SAV:1;SBI:1;SGR:1;SCAB:1	GO:0005524:GO:0009055:GO:0009396:GO:0016491:GO:0030272:GO:0051536	ATP binding:electron carrier activity:folic acid and derivative biosynthetic process:oxidoreductase activity:5-formyltetrahydrofolate cyclo-ligase activity:iron-sulfur cluster binding	F:F:P:F:F:F	SCO_Chr|NP_625116.1 SAV_Chr|NP_828587.1 SCAB_Chr|YP_003486698.1 SBI_Chr|ADI05401.1 SGR_ Chr|YP_001822308.1	iron-sulfur protein; iron-sulfur protein; putative iron-sulfur protein; iron-sulfur protein; putative iron-sulfur protein;
strep2564	5	5	SCO:1;SAV:1;SBI:1;SGR:1;SCAB:1	GO:0005524:GO:0009396:GO:0030272	ATP binding:folic acid and derivative biosynthetic process:5-formyltetrahydrofolate cyclo-ligase activity	F:P:F	SCO_Chr|NP_625117.1 SAV_Chr|NP_828586.1 SBI_Chr|ADI05402.1 SCAB_Chr|YP_003486699.1 SGR_ Chr|YP_001822309.1	hypothetical protein; hypothetical protein; hypothetical protein; hypothetical protein; hypothetical protein;
strep2565	5	5	SCO:1;SAV:1;SBI:1;SGR:1;SCAB:1	GO:0003677:GO:0003700:GO:0005622:GO:0006350:GO:0006351:GO:0006355:GO:0045449	DNA binding:sequence-specific DNA binding transcription factor activity:intracellular:transcription:transcription, DNA-dependent:regulation of transcription, DNA-dependent:regulation of transcription	F:F:C:P:P:P:P	SCO_Chr|NP_625123.1 SBI_Chr|ADI11068.1 SCAB_Chr|YP_003490539.1 SAV_Chr|NP_825242.1 SGR_ Chr|YP_001825451.1	GntR family transcriptional regulator; GntR family transcriptional regulator; putative gntR family transcriptional regulator; GntR family transcriptional regulator; GntR family transcriptional regulator;
strep2568	5	5	SCO:1;SAV:1;SBI:1;SGR:1;SCAB:1	GO:0010181	FMN binding	F	SCO_Chr|NP_625138.1 SCAB_Chr|YP_003489848.1 SBI_Chr|ADI08785.1 SAV_Chr|NP_825690.1 SGR_ Chr|YP_001824939.1	hypothetical protein; hypothetical protein; hypothetical protein; hypothetical protein; putative pyridoxamine 5'-phosphate oxidase-related protein;
strep2569	5	5	SCO:1;SAV:1;SBI:1;SGR:1;SCAB:1	GO:0003824:GO:0005488:GO:0008152	catalytic activity:binding:metabolic process	F:F:P	SCO_Chr|NP_625141.1 SCAB_Chr|YP_003493983.1 SAV_Chr|NP_822386.1 SGR_ Chr|YP_001828059.1 SBI_Chr|ADI08333.1	oxidoreductase; putative oxidoreductase; oxidoreductase; putative oxidoreductase; putative oxidoreductase;
strep2570	5	5	SCO:1;SAV:1;SBI:1;SGR:1;SCAB:1	GO:0003913:GO:0006281:GO:0016829	DNA photolyase activity:DNA repair:lyase activity	F:P:F	SCO_Chr|NP_625142.1 SAV_Chr|NP_822387.1 SCAB_Chr|YP_003493982.1 SGR_ Chr|YP_001827394.1 SBI_Chr|ADI08332.1	deoxyribodipyrimidine photolyase; deoxyribodipyrimidine photolyase; putative deoxyribodipyrimidine photolyase; deoxyribodipyrimidine photo-lyase; deoxyribodipyrimidine photo-lyase;
strep2572	5	5	SCO:1;SAV:1;SBI:1;SGR:1;SCAB:1	GO:0005737:GO:0016491:GO:0045454:GO:0050660:GO:0055114	cytoplasm:oxidoreductase activity:cell redox homeostasis:FAD or FADH2 binding:oxidation reduction	C:F:P:F:P	SCO_Chr|NP_625183.1 SAV_Chr|NP_828524.1 SCAB_Chr|YP_003486848.1 SGR_ Chr|YP_001822201.1 SBI_Chr|ADI06106.1	oxidoreductase; oxidoreductase; oxidoreductase; putative oxidoreductase; putative oxidoreductase;
strep2573	5	5	SCO:1;SAV:1;SBI:1;SGR:1;SCAB:1	GO:0006662:GO:0009055:GO:0015035:GO:0045454	glycerol ether metabolic process:electron carrier activity:protein disulfide oxidoreductase activity:cell redox homeostasis	P:F:F:P	SCO_Chr|NP_625184.1 SCAB_Chr|YP_003486849.1 SAV_Chr|NP_828523.1 SGR_ Chr|YP_001822202.1 SBI_Chr|ADI10508.1	thioredoxin; thioredoxin; thioredoxin; putative thioredoxin; putative thioredoxin;
strep2577	5	5	SCO:1;SAV:1;SBI:1;SGR:1;SCAB:1	GO:0003677	DNA binding	F	SCO_Chr|NP_625207.1 SAV_Chr|NP_828519.1 SCAB_Chr|YP_003486857.1 SBI_Chr|ADI11125.1 SGR_ Chr|YP_001822205.1	hypothetical protein; hypothetical protein; hypothetical protein; hypothetical protein; hypothetical protein;
strep2578	5	5	SCO:1;SAV:1;SBI:1;SGR:1;SCAB:1				SCO_Chr|NP_625208.1 SAV_Chr|NP_828518.1 SCAB_Chr|YP_003486858.1 SGR_ Chr|YP_001822206.1 SBI_Chr|ADI11999.1	hypothetical protein; hypothetical protein; hypothetical protein; hypothetical protein; hypothetical protein;
strep2579	5	5	SCO:1;SAV:1;SBI:1;SGR:1;SCAB:1	GO:0004357:GO:0006750	glutamate-cysteine ligase activity:glutathione biosynthetic process	F:P	SCO_Chr|NP_625209.1 SAV_Chr|NP_828517.1 SCAB_Chr|YP_003486859.1 SBI_Chr|ADI04839.1 SGR_ Chr|YP_001822207.1	hypothetical protein; glutamate-cysteine ligase; hypothetical protein; hypothetical protein; putative glutamylcysteine synthetase;
strep2580	5	5	SCO:1;SAV:1;SBI:1;SGR:1;SCAB:1	GO:0005488	binding	F	SCO_Chr|NP_625210.1 SAV_Chr|NP_828516.1 SCAB_Chr|YP_003486860.1 SBI_Chr|ADI04840.1 SGR_ Chr|YP_001822208.1	hypothetical protein; hypothetical protein; hypothetical protein; hypothetical protein; hypothetical protein;
strep2581	5	5	SCO:1;SAV:1;SBI:1;SGR:1;SCAB:1				SCO_Chr|NP_625211.1 SAV_Chr|NP_828515.1 SCAB_Chr|YP_003486861.1 SGR_ Chr|YP_001822209.1 SBI_Chr|ADI04841.1	hypothetical protein; hypothetical protein; hypothetical protein; hypothetical protein; hypothetical protein;
strep2582	5	5	SCO:1;SAV:1;SBI:1;SGR:1;SCAB:1	GO:0008168:GO:0016740:GO:0032259	methyltransferase activity:transferase activity:methylation	F:F:P	SCO_Chr|NP_733517.1 SAV_Chr|NP_828514.1 SCAB_Chr|YP_003486862.1 SGR_ Chr|YP_001822210.1 SBI_Chr|ADI04842.1	hypothetical protein; hypothetical protein; hypothetical protein; hypothetical protein; probable methyltransferase;
strep2584	5	5	SCO:1;SAV:1;SBI:1;SGR:1;SCAB:1	GO:0016491:GO:0055114	oxidoreductase activity:oxidation reduction	F:P	SCO_Chr|NP_625215.1 SCAB_Chr|YP_003486882.1 SAV_Chr|NP_828494.1 SBI_Chr|ADI12333.1 SGR_ Chr|YP_001822215.1	oxygenase; putative oxygenase; oxygenase; oxygenase; putative monooxygenase;
strep2585	5	5	SCO:1;SAV:1;SBI:1;SGR:1;SCAB:1				SCO_Chr|NP_625219.1 SAV_Chr|NP_828486.1 SCAB_Chr|YP_003486883.1 SGR_ Chr|YP_001822212.1 SBI_Chr|ADI12196.1	hypothetical protein; hypothetical protein; hypothetical protein; hypothetical protein; hypothetical protein;
strep2586	5	5	SCO:1;SAV:1;SBI:1;SGR:1;SCAB:1	GO:0009055:GO:0016491:GO:0051536:GO:0055114	electron carrier activity:oxidoreductase activity:iron-sulfur cluster binding:oxidation reduction	F:F:F:P	SCO_Chr|NP_625220.1 SAV_Chr|NP_828485.1 SCAB_Chr|YP_003486884.1 SGR_ Chr|YP_001822217.1 SBI_Chr|ADI10158.1	succinate dehydrogenase/fumarate reductase iron-sulfur subunit; succinate dehydrogenase/fumarate reductase iron-sulfur subunit; putative reductase iron-sulfur protein; succinate dehydrogenase/fumarate reductase iron-sulfur subunit; succinate dehydrogenase/fumarate reductase iron-sulfur subunit;
strep2587	5	5	SCO:1;SAV:1;SBI:1;SGR:1;SCAB:1	GO:0009055:GO:0016491:GO:0055114	electron carrier activity:oxidoreductase activity:oxidation reduction	F:F:P	SCO_Chr|NP_625221.1 SAV_Chr|NP_828484.1 SCAB_Chr|YP_003486885.1 SGR_ Chr|YP_001822218.1 SBI_Chr|ADI10159.1	succinate dehydrogenase flavoprotein subunit; succinate dehydrogenase flavoprotein subunit; putative reductase flavoprotein subunit; succinate dehydrogenase flavoprotein subunit; succinate dehydrogenase flavoprotein subunit;
strep2588	5	5	SCO:1;SAV:1;SBI:1;SGR:1;SCAB:1	GO:0016627	oxidoreductase activity, acting on the CH-CH group of donors	F	SCO_Chr|NP_625222.1 SAV_Chr|NP_828483.1 SGR_ Chr|YP_001822219.1 SCAB_Chr|YP_003486886.1 SBI_Chr|ADI10160.1	cytochrome B subunit; cytochrome b subunit; putative cytochrome b subunit; putative cytochrome B subunit; putative cytochrome b subunit;
strep2589	5	5	SCO:1;SAV:1;SBI:1;SGR:1;SCAB:1	GO:0003677:GO:0003700:GO:0006350:GO:0006351:GO:0006355:GO:0045449	DNA binding:sequence-specific DNA binding transcription factor activity:transcription:transcription, DNA-dependent:regulation of transcription, DNA-dependent:regulation of transcription	F:F:P:P:P:P	SCO_Chr|NP_625223.1 SAV_Chr|NP_828482.1 SCAB_Chr|YP_003486887.1 SGR_ Chr|YP_001822220.1 SBI_Chr|ADI10162.1	LysR family transcriptional regulator; LysR family transcriptional regulator; putative lysR family transcriptional regulator; LysR family transcriptional regulator; transcriptional regulator, LysR family protein;
strep2590	5	5	SCO:1;SAV:1;SBI:1;SGR:1;SCAB:1	GO:0000155:GO:0000160:GO:0004871:GO:0006355:GO:0007165:GO:0009190:GO:0016849	two-component sensor activity:two-component signal transduction system (phosphorelay):signal transducer activity:regulation of transcription, DNA-dependent:signal transduction:cyclic nucleotide biosynthetic process:phosphorus-oxygen lyase activity	F:P:F:P:P:P:F	SCO_Chr|NP_625226.1 SAV_Chr|NP_828480.1 SCAB_Chr|YP_003486888.1 SGR_ Chr|YP_001822221.1 SBI_Chr|ADI05436.1	hypothetical protein; hypothetical protein; hypothetical protein; hypothetical protein; hypothetical protein;
strep2591	5	5	SCO:1;SAV:1;SBI:1;SGR:1;SCAB:1				SCO_Chr|NP_625230.1 SAV_Chr|NP_828476.1 SCAB_Chr|YP_003486892.1 SGR_ Chr|YP_001822223.1 SBI_Chr|ADI04866.1	integral membrane protein; integral membrane protein; putative integral membrane protein; putative integral membrane protein; putative integral membrane protein;
strep2592	5	5	SCO:1;SAV:1;SBI:1;SGR:1;SCAB:1	GO:0006950	response to stress	P	SCO_Chr|NP_625235.1 SAV_Chr|NP_828471.1 SCAB_Chr|YP_003486897.1 SBI_Chr|ADI04869.1 SGR_ Chr|YP_001822228.1	hypothetical protein; hypothetical protein; hypothetical protein; hypothetical protein; hypothetical protein;
strep2593	5	5	SCO:1;SAV:1;SBI:1;SGR:1;SCAB:1				SCO_Chr|NP_625239.1 SGR_ Chr|YP_001822229.1 SAV_Chr|NP_828469.1 SBI_Chr|ADI04119.1 SCAB_Chr|YP_003486899.1	lipoprotein; hypothetical protein; lipoprotein; hypothetical protein; putative lipoprotein;
strep2594	5	5	SCO:1;SAV:1;SBI:1;SGR:1;SCAB:1	GO:0003676:GO:0003677:GO:0003684:GO:0003824:GO:0003906:GO:0006281:GO:0006284:GO:0006289:GO:0006974:GO:0008152:GO:0008270:GO:0016787:GO:0016798:GO:0016799:GO:0016829:GO:0046872	nucleic acid binding:DNA binding:damaged DNA binding:catalytic activity:DNA-(apurinic or apyrimidinic site) lyase activity:DNA repair:base-excision repair:nucleotide-excision repair:response to DNA damage stimulus:metabolic process:zinc ion binding:hydrolase activity:hydrolase activity, acting on glycosyl bonds:hydrolase activity, hydrolyzing N-glycosyl compounds:lyase activity:metal ion binding	F:F:F:F:F:P:P:P:P:P:F:F:F:F:F:F	SCO_Chr|NP_625243.1 SAV_Chr|NP_828465.1 SCAB_Chr|YP_003486903.1 SGR_ Chr|YP_001822236.1 SBI_Chr|ADI04877.1	formamidopyrimidine-DNA glycosylase; formamidopyrimidine-DNA glycosylase; putative formamidopyrimidine-DNA glycosylase; putative formamidopyrimidine-DNA glycosylase; formamidopyrimidine-DNA glycosylase;
strep2595	5	5	SCO:1;SAV:1;SBI:1;SGR:1;SCAB:1				SCO_Chr|NP_625244.1 SCAB_Chr|YP_003486905.1 SAV_Chr|NP_828463.1 SGR_ Chr|YP_001822242.1 SBI_Chr|ADI04880.1	integral membrane protein; putative integral membrane protein; integral membrane protein; putative integral membrane protein; hypothetical protein;
strep2596	5	5	SCO:1;SAV:1;SBI:1;SGR:1;SCAB:1	GO:0008080:GO:0008152:GO:0016740	N-acetyltransferase activity:metabolic process:transferase activity	F:P:F	SCO_Chr|NP_625251.1 SAV_Chr|NP_828437.1 SCAB_Chr|YP_003486909.1 SGR_ Chr|YP_001821845.1 SBI_Chr|ADI04009.1	acetyltransferase; acetyltransferase; putative acetyltransferase; putative acetyltransferase; putative acetyltransferase;
strep2597	5	5	SCO:1;SAV:1;SBI:1;SGR:1;SCAB:1	GO:0003824:GO:0005488:GO:0008152:GO:0016491	catalytic activity:binding:metabolic process:oxidoreductase activity	F:F:P:F	SCO_Chr|NP_625254.1 SCAB_Chr|YP_003486912.1 SAV_Chr|NP_828433.1 SGR_ Chr|YP_001822244.1 SBI_Chr|ADI05212.1	oxidoreductase; putative oxidoreductase; dehydrogenase; putative short chain dehydrogenase; putative short chain dehydrogenase;
strep2598	5	5	SCO:1;SAV:1;SBI:1;SGR:1;SCAB:1				SCO_Chr|NP_625260.1 SAV_Chr|NP_828428.1 SCAB_Chr|YP_003486916.1 SGR_ Chr|YP_001822255.1 SBI_Chr|ADI04893.1	hypothetical protein; hypothetical protein; hypothetical protein; hypothetical protein; hypothetical protein;
strep2599	5	5	SCO:1;SAV:1;SBI:1;SGR:1;SCAB:1				SCO_Chr|NP_625270.1 SCAB_Chr|YP_003486917.1 SAV_Chr|NP_828427.1 SGR_ Chr|YP_001822256.1 SBI_Chr|ADI05193.1	integral membrane protein; putative integral membrane protein; hypothetical protein; putative integral membrane protein; integral membrane protein;
strep2600	5	5	SCO:1;SAV:1;SBI:1;SGR:1;SCAB:1				SCO_Chr|NP_625285.1 SBI_Chr|ADI04379.1 SCAB_Chr|YP_003488607.1 SGR_ Chr|YP_001822710.1 SAV_Chr|NP_827419.1	hypothetical protein; hypothetical protein; hypothetical protein; hypothetical protein; hypothetical protein;
strep2601	5	5	SCO:1;SAV:1;SBI:1;SGR:1;SCAB:1	GO:0016787	hydrolase activity	F	SCO_Chr|NP_625309.1 SAV_Chr|NP_822596.1 SCAB_Chr|YP_003493789.1 SGR_ Chr|YP_001828081.1 SBI_Chr|ADI04243.1	mut-like protein; MutT/NUDIX-family protein; putative mut-like protein; putative MutT-family protein; mut-like protein;
strep2602	5	5	SCO:1;SAV:1;SBI:1;SGR:1;SCAB:1	GO:0005886:GO:0006807:GO:0008415:GO:0016020:GO:0016021:GO:0016410:GO:0016740:GO:0016810:GO:0042158	plasma membrane:nitrogen compound metabolic process:acyltransferase activity:membrane:integral to membrane:N-acyltransferase activity:transferase activity:hydrolase activity, acting on carbon-nitrogen (but not peptide) bonds:lipoprotein biosynthetic process	C:P:F:C:C:F:F:F:P	SCO_Chr|NP_625310.1 SCAB_Chr|YP_003493788.1 SAV_Chr|NP_822597.1 SGR_ Chr|YP_001828080.1 SBI_Chr|ADI05420.1	transferase; putative transferase; polyprenol-phosphate-mannosyl transferase; putative polyprenol-phosphate-mannosyl transferase; apolipoprotein N-acyltransferase;
strep2603	5	5	SCO:1;SAV:1;SBI:1;SGR:1;SCAB:1				SCO_Chr|NP_625313.1 SAV_Chr|NP_822599.1 SCAB_Chr|YP_003493786.1 SGR_ Chr|YP_001828079.1 SBI_Chr|ADI12428.1	lipoprotein; hypothetical protein; putative lipoprotein; hypothetical protein; putative lipoprotein;
strep2604	5	5	SCO:1;SAV:1;SBI:1;SGR:1;SCAB:1	GO:0008152:GO:0016853:GO:0016855	metabolic process:isomerase activity:racemase and epimerase activity, acting on amino acids and derivatives	P:F:F	SCO_Chr|NP_625314.1 SCAB_Chr|YP_003493785.1 SAV_Chr|NP_822600.1 SGR_ Chr|YP_001828078.1 SBI_Chr|ADI12427.1	glutamate racemase; putative glutamate racemase; glutamate racemase; putative glutamate racemase; putative glutamate racemase;
strep2605	5	5	SCO:1;SAV:1;SBI:1;SGR:1;SCAB:1	GO:0016740	transferase activity	F	SCO_Chr|NP_625315.1 SAV_Chr|NP_822601.1 SCAB_Chr|YP_003493784.1 SBI_Chr|ADI12426.1 SGR_ Chr|YP_001828077.1	integral membrane protein; glycosyl transferase; putative integral membrane protein; glycosyl transferase; putative glycosyl transferase;
strep2606	5	5	SCO:1;SAV:1;SBI:1;SGR:1;SCAB:1	GO:0006950	response to stress	P	SCO_Chr|NP_625316.1 SCAB_Chr|YP_003493783.1 SAV_Chr|NP_822602.1 SGR_ Chr|YP_001828076.1 SBI_Chr|ADI12425.1	hypothetical protein; hypothetical protein; tellurium resistance protein; putative tellurium resistance protein; tellurite resistance protein TerA;
strep2607	5	5	SCO:1;SAV:1;SBI:1;SGR:1;SCAB:1	GO:0003824:GO:0008152:GO:0030151:GO:0030170	catalytic activity:metabolic process:molybdenum ion binding:pyridoxal phosphate binding	F:P:F:F	SCO_Chr|NP_625317.1 SAV_Chr|NP_822604.1 SCAB_Chr|YP_003493781.1 SGR_ Chr|YP_001828066.1 SBI_Chr|ADI12423.1	hypothetical protein; hypothetical protein; hypothetical protein; hypothetical protein; hypothetical protein;
strep2608	5	5	SCO:1;SAV:1;SBI:1;SGR:1;SCAB:1				SCO_Chr|NP_625318.1 SAV_Chr|NP_822605.1 SCAB_Chr|YP_003493780.1 SBI_Chr|ADI12415.1 SGR_ Chr|YP_001828065.1	hypothetical protein; hypothetical protein; hypothetical protein; hypothetical protein; hypothetical protein;
strep2609	5	5	SCO:1;SAV:1;SBI:1;SGR:1;SCAB:1	GO:0000166:GO:0005524:GO:0017111	nucleotide binding:ATP binding:nucleoside-triphosphatase activity	F:F:F	SCO_Chr|NP_625319.1 SCAB_Chr|YP_003493779.1 SAV_Chr|NP_822606.1 SGR_ Chr|YP_001828064.1 SBI_Chr|ADI12414.1	hypothetical protein; hypothetical protein; sporulation protein K-like protein; hypothetical protein; sporulation protein K-like protein;
strep2610	5	5	SCO:1;SAV:1;SBI:1;SGR:1;SCAB:1				SCO_Chr|NP_625320.1 SCAB_Chr|YP_003493777.1 SAV_Chr|NP_822607.1 SBI_Chr|ADI12413.1 SGR_ Chr|YP_001828063.1	integral membrane protein; putative integral membrane protein; hypothetical protein; integral membrane protein; putative integral membrane protein;
strep2611	5	5	SCO:1;SAV:1;SBI:1;SGR:1;SCAB:1	GO:0003677:GO:0003700:GO:0005622:GO:0006350:GO:0006351:GO:0006355:GO:0045449	DNA binding:sequence-specific DNA binding transcription factor activity:intracellular:transcription:transcription, DNA-dependent:regulation of transcription, DNA-dependent:regulation of transcription	F:F:C:P:P:P:P	SCO_Chr|NP_625321.1 SAV_Chr|NP_822608.1 SCAB_Chr|YP_003493775.1 SGR_ Chr|YP_001828062.1 SBI_Chr|ADI12412.1	transcriptional regulatory protein; DeoR family transcriptional regulator; putative transcriptional regulator; DeoR family transcriptional regulator; DeoR family transcriptional regulator;
strep2612	5	5	SCO:1;SAV:1;SBI:1;SGR:1;SCAB:1				SCO_Chr|NP_625324.1 SAV_Chr|NP_822611.1 SCAB_Chr|YP_003493773.1 SBI_Chr|ADI12410.1 SGR_ Chr|YP_001828056.1	hypothetical protein; hypothetical protein; hypothetical protein; hypothetical protein; hypothetical protein;
strep2613	5	5	SCO:1;SAV:1;SBI:1;SGR:1;SCAB:1	GO:0005524	ATP binding	F	SCO_Chr|NP_625325.1 SAV_Chr|NP_822612.1 SGR_ Chr|YP_001828055.1 SBI_Chr|ADI12409.1 SCAB_Chr|YP_003493772.1	hypothetical protein; regulatory protein; regulatory protein; regulatory protein; hypothetical protein;
strep2614	5	5	SCO:1;SAV:1;SBI:1;SGR:1;SCAB:1				SCO_Chr|NP_625334.1 SAV_Chr|NP_822617.1 SCAB_Chr|YP_003493769.1 SGR_ Chr|YP_001828052.1 SBI_Chr|ADI12405.1	regulatory protein; transcriptional regulator; putative ROK family regulator; ROK family transcriptional regulator; transcriptional regulator;
strep2615	5	5	SCO:1;SAV:1;SBI:1;SGR:1;SCAB:1	GO:0016491	oxidoreductase activity	F	SCO_Chr|NP_625335.1 SAV_Chr|NP_822618.1 SCAB_Chr|YP_003493768.1 SGR_ Chr|YP_001824423.1 SBI_Chr|ADI04003.1	DNA repair protein; DNA repair protein; putative DNA repair protein; putative DNA repair protein; alkylated DNA repair protein;
strep2616	5	5	SCO:1;SAV:1;SBI:1;SGR:1;SCAB:1	GO:0003677:GO:0003700:GO:0005622:GO:0006350:GO:0006351:GO:0006355:GO:0045449	DNA binding:sequence-specific DNA binding transcription factor activity:intracellular:transcription:transcription, DNA-dependent:regulation of transcription, DNA-dependent:regulation of transcription	F:F:C:P:P:P:P	SCO_Chr|NP_625338.1 SAV_Chr|NP_822622.1 SCAB_Chr|YP_003493764.1 SBI_Chr|ADI04082.1 SGR_ Chr|YP_001823093.1	transcriptional regulatory protein; DeoR family transcriptional regulator; putative transcriptional regulator; transcriptional regulator, DeoR family protein; DeoR family transcriptional regulator;
strep2618	5	5	SCO:1;SAV:1;SBI:1;SGR:1;SCAB:1	GO:0055085	transmembrane transport	P	SCO_Chr|NP_625361.1 SAV_Chr|NP_822636.1 SCAB_Chr|YP_003493761.1 SBI_Chr|ADI12404.1 SGR_ Chr|YP_001828051.1	integral membrane transport protein; integral membrane transport protein; putative integral membrane transport protein; integral membrane transport protein; major facilitator superfamily permease;
strep2619	5	5	SCO:1;SAV:1;SBI:1;SGR:1;SCAB:1	GO:0003824:GO:0004497:GO:0005488:GO:0008152:GO:0009055:GO:0016491:GO:0055114	catalytic activity:monooxygenase activity:binding:metabolic process:electron carrier activity:oxidoreductase activity:oxidation reduction	F:F:F:P:F:F:P	SCO_Chr|NP_625367.1 SAV_Chr|NP_822645.1 SCAB_Chr|YP_003493755.1 SGR_ Chr|YP_001828046.1 SBI_Chr|ADI05134.1	hydrogenase; hydrogenase; putative hydrogenase; putative FAD-dependent oxidoreductase; putative FAD-dependent oxidoreductase;
strep2620	5	5	SCO:1;SAV:1;SBI:1;SGR:1;SCAB:1	GO:0008152:GO:0016787	metabolic process:hydrolase activity	P:F	SCO_Chr|NP_625368.1 SAV_Chr|NP_822646.1 SCAB_Chr|YP_003493754.1 SGR_ Chr|YP_001828045.1 SBI_Chr|ADI05135.1	hypothetical protein; hypothetical protein; putative peptidase; hypothetical protein; hypothetical protein;
strep2621	5	5	SCO:1;SAV:1;SBI:1;SGR:1;SCAB:1	GO:0016787	hydrolase activity	F	SCO_Chr|NP_625369.1 SAV_Chr|NP_822648.1 SCAB_Chr|YP_003493753.1 SGR_ Chr|YP_001828043.1 SBI_Chr|ADI05136.1	bifunctional protein (ATP/GTP binding protein/MutT-like); ATP/GTP-binding protein; putative bifunctional protein (ATP/GTP binding protein/MutT-like); putative ATP/GTP-binding protein; putative ATP/GTP-binding protein;
strep2622	5	5	SCO:1;SAV:1;SBI:1;SGR:1;SCAB:1	GO:0016301:GO:0016310	kinase activity:phosphorylation	F:P	SCO_Chr|NP_625371.1 SAV_Chr|NP_822651.1 SCAB_Chr|YP_003493751.1 SBI_Chr|ADI05142.1 SGR_ Chr|YP_001828042.1	sugar kinase; transcriptional regulator; putative sugar kinase; sugar kinase; putative sugar kinase;
strep2623	5	5	SCO:1;SAV:1;SBI:1;SGR:1;SCAB:1	GO:0003677:GO:0003700:GO:0005622:GO:0006350:GO:0006351:GO:0006355:GO:0045449	DNA binding:sequence-specific DNA binding transcription factor activity:intracellular:transcription:transcription, DNA-dependent:regulation of transcription, DNA-dependent:regulation of transcription	F:F:C:P:P:P:P	SCO_Chr|NP_625372.1 SCAB_Chr|YP_003493750.1 SAV_Chr|NP_822652.1 SGR_ Chr|YP_001828041.1 SBI_Chr|ADI05143.1	LacI family transcriptional regulator; putative lacI family transcriptional regulator; LacI family transcriptional regulator; LacI family transcriptional regulator; LacI family transcriptional regulator;
strep2624	5	5	SCO:1;SAV:1;SBI:1;SGR:1;SCAB:1	GO:0003824:GO:0006725:GO:0016829:GO:0016830:GO:0046872	catalytic activity:cellular aromatic compound metabolic process:lyase activity:carbon-carbon lyase activity:metal ion binding	F:P:F:F:F	SCO_Chr|NP_625374.1 SAV_Chr|NP_822653.1 SCAB_Chr|YP_003493747.1 SGR_ Chr|YP_001828037.1 SBI_Chr|ADI05147.1	hypothetical protein; hypothetical protein; hypothetical protein; hypothetical protein; hypothetical protein;
strep2625	5	5	SCO:1;SAV:1;SBI:1;SGR:1;SCAB:1	GO:0045454	cell redox homeostasis	P	SCO_Chr|NP_625378.1 SCAB_Chr|YP_003493742.1 SAV_Chr|NP_822658.1 SGR_ Chr|YP_001828033.1 SBI_Chr|ADI05150.1	thioredoxin; putative thioredoxin; thioredoxin; putative thioredoxin; putative thioredoxin;
strep2626	5	5	SCO:1;SAV:1;SBI:1;SGR:1;SCAB:1	GO:0008152:GO:0008415:GO:0016740	metabolic process:acyltransferase activity:transferase activity	P:F:F	SCO_Chr|NP_625379.1 SAV_Chr|NP_822660.1 SCAB_Chr|YP_003493740.1 SGR_ Chr|YP_001828032.1 SBI_Chr|ADI05151.1	acyltransferase; 1-acylglycerol-3-phosphate O-acyltransferase; putative acyltransferase; putative 1-acylglycerol-3-phosphate O-acyltransferase; putative 1-acylglycerol-3-phosphate O-acyltransferase;
strep2627	5	5	SCO:1;SAV:1;SBI:1;SGR:1;SCAB:1	GO:0003824:GO:0006520:GO:0016829:GO:0030170	catalytic activity:cellular amino acid metabolic process:lyase activity:pyridoxal phosphate binding	F:P:F:F	SCO_Chr|NP_625381.1 SAV_Chr|NP_822663.1 SCAB_Chr|YP_003493738.1 SGR_ Chr|YP_001828030.1 SBI_Chr|ADI05152.1	aldolase; L-threonine aldolase; putative aldolase; putative aldolase; putative aldolase;
strep2628	5	5	SCO:1;SAV:1;SBI:1;SGR:1;SCAB:1	GO:0003824:GO:0005488:GO:0008152:GO:0016491	catalytic activity:binding:metabolic process:oxidoreductase activity	F:F:P:F	SCO_Chr|NP_625382.1 SAV_Chr|NP_822664.1 SCAB_Chr|YP_003493737.1 SGR_ Chr|YP_001828029.1 SBI_Chr|ADI05153.1	oxidoreductase; dehydrogenase; putative oxidoreductase; putative dehydrogenase; oxidoreductase;
strep2629	5	5	SCO:1;SAV:1;SBI:1;SGR:1;SCAB:1				SCO_Chr|NP_625383.1 SCAB_Chr|YP_003493736.1 SAV_Chr|NP_822665.1 SGR_ Chr|YP_001828028.1 SBI_Chr|ADI05154.1	hypothetical protein; hypothetical protein; hypothetical protein; hypothetical protein; hypothetical protein;
strep2630	5	5	SCO:1;SAV:1;SBI:1;SGR:1;SCAB:1	GO:0006071:GO:0006629:GO:0008081:GO:0008889	glycerol metabolic process:lipid metabolic process:phosphoric diester hydrolase activity:glycerophosphodiester phosphodiesterase activity	P:P:F:F	SCO_Chr|NP_625384.1 SCAB_Chr|YP_003493735.1 SAV_Chr|NP_822667.1 SGR_ Chr|YP_001828027.1 SBI_Chr|ADI05155.1	phosphodiesterase; putative phosphodiesterase; glycerophosphoryl diester phosphodiesterase; putative glycerophosphodiester phosphodiesterase; glycerophosphoryl diester phosphodiesterase;
strep2631	5	5	SCO:1;SAV:1;SBI:1;SGR:1;SCAB:1	GO:0008080:GO:0008152:GO:0016740	N-acetyltransferase activity:metabolic process:transferase activity	F:P:F	SCO_Chr|NP_625385.1 SCAB_Chr|YP_003493734.1 SAV_Chr|NP_822668.1 SGR_ Chr|YP_001828026.1 SBI_Chr|ADI05156.1	acetyltransferase; putative acetyltransferase; acetyltransferase; putative acetyltransferase; putative acetyltransferase;
strep2632	5	5	SCO:1;SAV:1;SBI:1;SGR:1;SCAB:1	GO:0004222:GO:0006508:GO:0008233:GO:0008237:GO:0016020:GO:0016021:GO:0016787:GO:0046872	metalloendopeptidase activity:proteolysis:peptidase activity:metallopeptidase activity:membrane:integral to membrane:hydrolase activity:metal ion binding	F:P:F:F:C:C:F:F	SCO_Chr|NP_625395.1 SAV_Chr|NP_822675.1 SGR_ Chr|YP_001828024.1 SBI_Chr|ADI05165.1 SCAB_Chr|YP_003493730.1	integral membrane protein; integral membrane protein; putative integral membrane protein; putative integral membrane protein; putative integral membrane protein;
strep2633	5	5	SCO:1;SAV:1;SBI:1;SGR:1;SCAB:1	GO:0003824:GO:0008152:GO:0016020	catalytic activity:metabolic process:membrane	F:P:C	SCO_Chr|NP_625396.1 SAV_Chr|NP_822676.1 SCAB_Chr|YP_003493729.1 SGR_ Chr|YP_001828023.1 SBI_Chr|ADI05166.1	integral membrane protein; hypothetical protein; putative integral membrane protein; putative integral membrane protein; putative integral membrane protein;
strep2634	5	5	SCO:1;SAV:1;SBI:1;SGR:1;SCAB:1	GO:0003824:GO:0008152:GO:0016787	catalytic activity:metabolic process:hydrolase activity	F:P:F	SCO_Chr|NP_625397.1 SAV_Chr|NP_822677.1 SCAB_Chr|YP_003493728.1 SBI_Chr|ADI05167.1 SGR_ Chr|YP_001828022.1	hydrolase; hydrolase; putative hydrolase; hydrolase; putative hydrolase;
strep2635	5	5	SCO:1;SAV:1;SBI:1;SGR:1;SCAB:1				SCO_Chr|NP_625399.1 SAV_Chr|NP_822679.1 SCAB_Chr|YP_003493727.1 SGR_ Chr|YP_001828020.1 SBI_Chr|ADI05169.1	secreted protein; secreted protein; hypothetical protein; putative secreted protein; hypothetical protein;
strep2636	5	5	SCO:1;SAV:1;SBI:1;SGR:1;SCAB:1				SCO_Chr|NP_625400.1 SAV_Chr|NP_822680.1 SCAB_Chr|YP_003493726.1 SGR_ Chr|YP_001828019.1 SBI_Chr|ADI05170.1	lipoprotein; lipoprotein; putative lipoprotein; putative lipoprotein; putative lipoprotein;
strep2638	5	5	SCO:1;SAV:1;SBI:1;SGR:1;SCAB:1				SCO_Chr|NP_625406.1 SAV_Chr|NP_822688.1 SCAB_Chr|YP_003493717.1 SGR_ Chr|YP_001828014.1 SBI_Chr|ADI05175.1	hypothetical protein; hypothetical protein; hypothetical protein; hypothetical protein; hypothetical protein;
strep2639	5	5	SCO:1;SAV:1;SBI:1;SGR:1;SCAB:1	GO:0004844:GO:0005737:GO:0006281:GO:0006284:GO:0006974:GO:0008152:GO:0016787:GO:0016798:GO:0016799	uracil DNA N-glycosylase activity:cytoplasm:DNA repair:base-excision repair:response to DNA damage stimulus:metabolic process:hydrolase activity:hydrolase activity, acting on glycosyl bonds:hydrolase activity, hydrolyzing N-glycosyl compounds	F:C:P:P:P:P:F:F:F	SCO_Chr|NP_625407.1 SCAB_Chr|YP_003493716.1 SAV_Chr|NP_822702.1 SBI_Chr|ADI05176.1 SGR_ Chr|YP_001828013.1	uracil-DNA glycosylase; uracil DNA glycosylase; uracil-DNA glycosylase; uracil-DNA glycosylase; uracil-DNA glycosylase;
strep2640	5	5	SCO:1;SAV:1;SBI:1;SGR:1;SCAB:1				SCO_Chr|NP_625408.1 SAV_Chr|NP_822703.1 SCAB_Chr|YP_003493715.1 SGR_ Chr|YP_001828012.1 SBI_Chr|ADI05178.1	hypothetical protein; hypothetical protein; hypothetical protein; hypothetical protein; hypothetical protein;
strep2641	5	5	SCO:1;SAV:1;SBI:1;SGR:1;SCAB:1				SCO_Chr|NP_625409.1 SAV_Chr|NP_822704.1 SGR_ Chr|YP_001828011.1 SCAB_Chr|YP_003493714.1 SBI_Chr|ADI05179.1	hypothetical protein; hypothetical protein; hypothetical protein; hypothetical protein; hypothetical protein;
strep2642	5	5	SCO:1;SAV:1;SBI:1;SGR:1;SCAB:1				SCO_Chr|NP_625410.1 SAV_Chr|NP_822705.1 SCAB_Chr|YP_003493713.1 SBI_Chr|ADI05180.1 SGR_ Chr|YP_001828010.1	secreted protein; secreted protein; hypothetical protein; putative secreted protein; putative secreted protein;
strep2643	5	5	SCO:1;SAV:1;SBI:1;SGR:1;SCAB:1	GO:0005886:GO:0016020:GO:0016021	plasma membrane:membrane:integral to membrane	C:C:C	SCO_Chr|NP_625411.1 SGR_ Chr|YP_001828007.1 SAV_Chr|NP_822707.1 SCAB_Chr|YP_003493712.1 SBI_Chr|ADI05181.1	integral membrane protein; putative integral membrane protein; hypothetical protein; putative integral membrane protein; putative integral membrane protein;
strep2644	5	5	SCO:1;SAV:1;SBI:1;SGR:1;SCAB:1	GO:0003700:GO:0005622:GO:0006351:GO:0006355:GO:0043565	sequence-specific DNA binding transcription factor activity:intracellular:transcription, DNA-dependent:regulation of transcription, DNA-dependent:sequence-specific DNA binding	F:C:P:P:F	SCO_Chr|NP_625412.1 SAV_Chr|NP_822710.1 SCAB_Chr|YP_003493711.1 SGR_ Chr|YP_001828006.1 SBI_Chr|ADI05182.1	transcription regulator AsnC; transcription regulator AsnC; putative asnC family transcriptional regulator; AsnC family transcriptional regulator; transcription regulator AsnC;
strep2645	5	5	SCO:1;SAV:1;SBI:1;SGR:1;SCAB:1				SBI_Chr|ADI06093.1 SCO_Chr|NP_630278.1 SCAB_Chr|YP_003487609.1 SAV_Chr|NP_823241.1 SGR_ Chr|YP_001822863.1	hypothetical protein; hypothetical protein; hypothetical protein; hypothetical protein; hypothetical protein;
strep2646	5	5	SCO:1;SAV:1;SBI:1;SGR:1;SCAB:1	GO:0003824:GO:0016491:GO:0050660:GO:0055114	catalytic activity:oxidoreductase activity:FAD or FADH2 binding:oxidation reduction	F:F:F:P	SCO_Chr|NP_625426.1 SGR_ Chr|YP_001827949.1 SCAB_Chr|YP_003493690.1 SAV_Chr|NP_822715.1 SBI_Chr|ADI12070.1	oxidoreductase, molybdopterin binding subunit; putative oxidoreductase molybdopterin-binding subunit; putative oxidoreductase, molybdopterin binding subunit; oxidoreductase molybdopterin binding subunit; oxidoreductase, molybdopterin-binding subunit;
strep2647	5	5	SCO:1;SAV:1;SBI:1;SGR:1;SCAB:1				SCO_Chr|NP_625434.1 SCAB_Chr|YP_003493503.1 SAV_Chr|NP_822733.1 SGR_ Chr|YP_001827849.1 SBI_Chr|ADI05370.1	hypothetical protein; hypothetical protein; hypothetical protein; hypothetical protein; hypothetical protein;
strep2648	5	5	SCO:1;SAV:1;SBI:1;SGR:1;SCAB:1	GO:0016491:GO:0055114:GO:0003824:GO:0005488:GO:0008152	oxidoreductase activity:oxidation reduction:catalytic activity:binding:metabolic process	F:P:F:F:P	SCO_Chr|NP_625435.1 SCAB_Chr|YP_003493502.1 SAV_Chr|NP_822738.1 SGR_ Chr|YP_001827844.1 SBI_Chr|ADI05387.1	oxidoreductase; putative oxidoreductase; oxidoreductase; putative oxidoreductase; oxidoreductase;
strep2649	5	5	SCO:1;SAV:1;SBI:1;SGR:1;SCAB:1	GO:0000166:GO:0005524:GO:0006200:GO:0006810:GO:0016021:GO:0016887:GO:0017111:GO:0042626:GO:0055085	nucleotide binding:ATP binding:ATP catabolic process:transport:integral to membrane:ATPase activity:nucleoside-triphosphatase activity:ATPase activity, coupled to transmembrane movement of substances:transmembrane transport	F:F:P:P:C:F:F:F:P	SCO_Chr|NP_625437.1 SAV_Chr|NP_822740.1 SCAB_Chr|YP_003493500.1 SGR_ Chr|YP_001827840.1 SBI_Chr|ADI04806.1	ABC transporter ATP-binding protein; ABC transporter ATP-binding protein; putative ABC transporter ATP-binding protein; putative ABC transporter ATPase and permease component; ABC transporter ATP-binding protein;
strep2650	5	5	SCO:1;SAV:1;SBI:1;SGR:1;SCAB:1	GO:0003677:GO:0003700:GO:0005622:GO:0006350:GO:0006351:GO:0006355:GO:0045449	DNA binding:sequence-specific DNA binding transcription factor activity:intracellular:transcription:transcription, DNA-dependent:regulation of transcription, DNA-dependent:regulation of transcription	F:F:C:P:P:P:P	SCO_Chr|NP_625438.1 SAV_Chr|NP_822741.1 SCAB_Chr|YP_003493499.1 SBI_Chr|ADI04807.1 SGR_ Chr|YP_001827839.1	MarR family regulatory protein; MarR family transcriptional regulator; putative MarR family transcriptional regulator; MarR family transcriptional regulator; MarR family transcriptional regulator;
strep2651	5	5	SCO:1;SAV:1;SBI:1;SGR:1;SCAB:1	GO:0005524:GO:0006200:GO:0006810:GO:0016021:GO:0016887:GO:0042626:GO:0055085	ATP binding:ATP catabolic process:transport:integral to membrane:ATPase activity:ATPase activity, coupled to transmembrane movement of substances:transmembrane transport	F:P:P:C:F:F:P	SCO_Chr|NP_733523.1 SAV_Chr|NP_822745.1 SCAB_Chr|YP_003493495.1 SGR_ Chr|YP_001827836.1 SBI_Chr|ADI04811.1	ABC transporter transmembrane subunit; hypothetical protein; hypothetical protein; putative ABC transporter ATPase and permease component; putative ABC transporter ATPase and permease component;
strep2652	5	5	SCO:1;SAV:1;SBI:1;SGR:1;SCAB:1	GO:0000166:GO:0005524:GO:0006200:GO:0006810:GO:0016021:GO:0016887:GO:0017111:GO:0042626:GO:0055085	nucleotide binding:ATP binding:ATP catabolic process:transport:integral to membrane:ATPase activity:nucleoside-triphosphatase activity:ATPase activity, coupled to transmembrane movement of substances:transmembrane transport	F:F:P:P:C:F:F:F:P	SCO_Chr|NP_625440.1 SAV_Chr|NP_822746.1 SCAB_Chr|YP_003493494.1 SGR_ Chr|YP_001827835.1 SBI_Chr|ADI04812.1	ABC transporter; ABC transporter ATP-binding protein; putative ABC transporter; putative ABC transporter ATPase and permease component; putative ABC transporter ATPase and permease component;
strep2653	5	5	SCO:1;SAV:1;SBI:1;SGR:1;SCAB:1				SCO_Chr|NP_625443.1 SAV_Chr|NP_822749.1 SCAB_Chr|YP_003493492.1 SBI_Chr|ADI04813.1 SGR_ Chr|YP_001827831.1	integral membrane protein; integral membrane protein; putative integral membrane protein; integral membrane protein; putative integral membrane protein;
strep2654	5	5	SCO:1;SAV:1;SBI:1;SGR:1;SCAB:1	GO:0003676:GO:0004386:GO:0005524:GO:0008026	nucleic acid binding:helicase activity:ATP binding:ATP-dependent helicase activity	F:F:F:F	SCO_Chr|NP_625444.1 SAV_Chr|NP_822750.1 SCAB_Chr|YP_003493491.1 SBI_Chr|ADI04814.1 SGR_ Chr|YP_001827830.1	helicase; ATP-dependent helicase; putative helicase; ATP-dependent helicase; putative ATP-dependent helicase;
strep2655	5	5	SCO:1;SAV:1;SBI:1;SGR:1;SCAB:1	GO:0006637:GO:0016291	acyl-CoA metabolic process:acyl-CoA thioesterase activity	P:F	SCO_Chr|NP_625445.1 SCAB_Chr|YP_003493490.1 SGR_ Chr|YP_001827829.1 SAV_Chr|NP_822751.1 SBI_Chr|ADI04815.1	acyl-CoA thioesterase II; acyl-CoA thioesterase II; putative acyl-CoA thioesterase; acyl-CoA thioesterase; acyl-CoA thioesterase II;
strep2656	5	5	SCO:1;SAV:1;SBI:1;SGR:1;SCAB:1				SCO_Chr|NP_625447.1 SAV_Chr|NP_822753.1 SCAB_Chr|YP_003493489.1 SGR_ Chr|YP_001821847.1 SBI_Chr|ADI04817.1	hypothetical protein; hypothetical protein; hypothetical protein; hypothetical protein; hypothetical protein;
strep2657	5	5	SCO:1;SAV:1;SBI:1;SGR:1;SCAB:1	GO:0010181	FMN binding	F	SCO_Chr|NP_625448.1 SAV_Chr|NP_822754.1 SBI_Chr|ADI04818.1 SGR_ Chr|YP_001821848.1 SCAB_Chr|YP_003489991.1	hypothetical protein; hypothetical protein; hypothetical protein; putative pyridoxamine 5'-phosphate oxidase-related protein; putative FMN-binding protein;
strep2658	5	5	SCO:1;SAV:1;SBI:1;SGR:1;SCAB:1	GO:0008152:GO:0008168:GO:0016740:GO:0032259	metabolic process:methyltransferase activity:transferase activity:methylation	P:F:F:P	SCO_Chr|NP_625454.1 SCAB_Chr|YP_003493483.1 SAV_Chr|NP_822760.1 SGR_ Chr|YP_001821854.1 SBI_Chr|ADI04821.1	methyltransferase; putative methyltransferase; methyltransferase; putative methyltransferase; putative methyltransferase;
strep2659	5	5	SCO:1;SAV:1;SBI:1;SGR:1;SCAB:1				SCO_Chr|NP_625457.1 SCAB_Chr|YP_003493481.1 SAV_Chr|NP_822765.1 SBI_Chr|ADI04823.1 SGR_ Chr|YP_001821856.1	integral membrane protein; putative integral membrane protein; hypothetical protein; putative integral membrane protein; hypothetical protein;
strep2660	5	5	SCO:1;SAV:1;SBI:1;SGR:1;SCAB:1				SCO_Chr|NP_625459.1 SAV_Chr|NP_822769.1 SCAB_Chr|YP_003493478.1 SGR_ Chr|YP_001821860.1 SBI_Chr|ADI04828.1	hypothetical protein; hypothetical protein; hypothetical protein; hypothetical protein; hypothetical protein;
strep2661	5	5	SCO:1;SAV:1;SBI:1;SGR:1;SCAB:1	GO:0005737:GO:0005975:GO:0006098:GO:0009045:GO:0016853:GO:0042732:GO:0046872:GO:0000287	cytoplasm:carbohydrate metabolic process:pentose-phosphate shunt:xylose isomerase activity:isomerase activity:D-xylose metabolic process:metal ion binding:magnesium ion binding	C:P:P:F:F:P:F:F	SCO_Chr|NP_625460.1 SCAB_Chr|YP_003493476.1 SAV_Chr|NP_828358.1 SBI_Chr|ADI04830.1 SGR_ Chr|YP_001822582.1	xylose isomerase; xylose isomerase; xylose isomerase; xylose isomerase; xylose isomerase;
strep2662	5	5	SCO:1;SAV:1;SBI:1;SGR:1;SCAB:1	GO:0004856:GO:0005975:GO:0005997:GO:0016301:GO:0016310:GO:0016740:GO:0016773	xylulokinase activity:carbohydrate metabolic process:xylulose metabolic process:kinase activity:phosphorylation:transferase activity:phosphotransferase activity, alcohol group as acceptor	F:P:P:F:P:F:F	SCO_Chr|NP_733525.1 SAV_Chr|NP_828357.2 SCAB_Chr|YP_003493475.1 SBI_Chr|ADI04831.1 SGR_ Chr|YP_001822583.1	xylulose kinase; xylulose kinase; hypothetical protein; xylulose kinase; putative xylulose kinase;
strep2663	5	5	SCO:1;SAV:1;SBI:1;SGR:1;SCAB:1	GO:0008745:GO:0009253	N-acetylmuramoyl-L-alanine amidase activity:peptidoglycan catabolic process	F:P	SCO_Chr|NP_625462.1 SAV_Chr|NP_828355.1 SCAB_Chr|YP_003493473.1 SBI_Chr|ADI06776.1 SGR_ Chr|YP_001821861.1	amidase; N-acetylmuramoyl-L-alanine amidase; putative amidase; secreted amidase; putative N-acetylmuramoyl-L-alanine amidase;
strep2664	5	5	SCO:1;SAV:1;SBI:1;SGR:1;SCAB:1	GO:0000156:GO:0000160:GO:0003677:GO:0006355	two-component response regulator activity:two-component signal transduction system (phosphorelay):DNA binding:regulation of transcription, DNA-dependent	F:P:F:P	SCO_Chr|NP_625463.1 SAV_Chr|NP_828354.1 SCAB_Chr|YP_003493472.1 SGR_ Chr|YP_001821862.1 SBI_Chr|ADI05430.1	transcriptional regulator; transcriptional regulator; putative transcriptional regulator; putative transcriptional regulator; transcriptional regulator;
strep2665	5	5	SCO:1;SAV:1;SBI:1;SGR:1;SCAB:1	GO:0008152:GO:0016491:GO:0055114	metabolic process:oxidoreductase activity:oxidation reduction	P:F:P	SCO_Chr|NP_625464.1 SAV_Chr|NP_828353.1 SCAB_Chr|YP_003493471.1 SGR_ Chr|YP_001821863.1 SBI_Chr|ADI05431.1	aldehyde dehydrogenase; aldehyde dehydrogenase; aldehyde dehydrogenase; putative aldehyde dehydrogenase; aldehyde dehydrogenase;
strep2666	5	5	SCO:1;SAV:1;SBI:1;SGR:1;SCAB:1	GO:0004553:GO:0005975:GO:0019028:GO:0030246:GO:0030247	hydrolase activity, hydrolyzing O-glycosyl compounds:carbohydrate metabolic process:viral capsid:carbohydrate binding:polysaccharide binding	F:P:C:F:F	SCO_Chr|NP_625478.1 SGR_ Chr|YP_001821711.1 SCAB_Chr|YP_003487786.1 SAV_Chr|NP_823430.1 SBI_Chr|ADI06172.1	secreted cellulose binding protein; putative secreted cellulose-binding protein; putative cellulose/chitin binding protein; cellulose binding protein; cellulose binding protein;
strep2667	5	5	SCO:1;SAV:1;SBI:1;SGR:1;SCAB:1				SCO_Chr|NP_625482.1 SAV_Chr|NP_828321.1 SCAB_Chr|YP_003493372.1 SBI_Chr|ADI05435.1 SGR_ Chr|YP_001822001.1	hypothetical protein; hypothetical protein; hypothetical protein; hypothetical protein; hypothetical protein;
strep2668	5	5	SCO:1;SAV:1;SBI:1;SGR:1;SCAB:1				SCO_Chr|NP_625485.1 SBI_Chr|ADI04835.1 SGR_ Chr|YP_001822004.1 SAV_Chr|NP_828319.1 SCAB_Chr|YP_003493370.1	hypothetical protein; hypothetical protein; hypothetical protein; hypothetical protein; hypothetical protein;
strep2669	5	5	SCO:1;SAV:1;SBI:1;SGR:1;SCAB:1	GO:0006629:GO:0008081	lipid metabolic process:phosphoric diester hydrolase activity	P:F	SCO_Chr|NP_625486.1 SAV_Chr|NP_828318.1 SCAB_Chr|YP_003493369.1 SGR_ Chr|YP_001822005.1 SBI_Chr|ADI04833.1	secreted protein; secreted protein; hypothetical protein; hypothetical protein; secreted protein;
strep2670	5	5	SCO:1;SAV:1;SBI:1;SGR:1;SCAB:1	GO:0003995:GO:0008152:GO:0016491:GO:0016627:GO:0050660:GO:0055114	acyl-CoA dehydrogenase activity:metabolic process:oxidoreductase activity:oxidoreductase activity, acting on the CH-CH group of donors:FAD or FADH2 binding:oxidation reduction	F:P:F:F:F:P	SCO_Chr|NP_625487.1 SCAB_Chr|YP_003493368.1 SAV_Chr|NP_828317.1 SGR_ Chr|YP_001822012.1 SBI_Chr|ADI04836.1	acyl-CoA dehydrogenase; putative acyl-CoA dehydrogenase; acyl-CoA dehydrogenase; putative acyl-CoA dehydrogenase; acyl-CoA dehydrogenase;
strep2671	5	5	SCO:1;SAV:1;SBI:1;SGR:1;SCAB:1	GO:0003995:GO:0008152:GO:0016491:GO:0016627:GO:0050660:GO:0055114	acyl-CoA dehydrogenase activity:metabolic process:oxidoreductase activity:oxidoreductase activity, acting on the CH-CH group of donors:FAD or FADH2 binding:oxidation reduction	F:P:F:F:F:P	SCO_Chr|NP_625488.1 SAV_Chr|NP_828316.1 SCAB_Chr|YP_003493367.1 SBI_Chr|ADI04837.1 SGR_ Chr|YP_001822013.1	acyl-CoA dehydrogenase; acyl-CoA dehydrogenase; putative acyl-CoA dehydrogenase; acyl-CoA dehydrogenase; putative acyl-CoA dehydrogenase;
strep2672	5	5	SCO:1;SAV:1;SBI:1;SGR:1;SCAB:1	GO:0003824:GO:0005488:GO:0008152:GO:0008270:GO:0016491:GO:0055114	catalytic activity:binding:metabolic process:zinc ion binding:oxidoreductase activity:oxidation reduction	F:F:P:F:F:P	SCO_Chr|NP_625489.1 SAV_Chr|NP_828315.1 SCAB_Chr|YP_003493366.1 SGR_ Chr|YP_001822014.1 SBI_Chr|ADI04838.1	oxidoreductase; dehydrogenase; putative oxidoreductase; putative oxidoreductase; putative oxidoreductase;
strep2673	5	5	SCO:1;SAV:1;SBI:1;SGR:1;SCAB:1	GO:0000166:GO:0003677:GO:0003910:GO:0005524:GO:0006260:GO:0006281:GO:0006310:GO:0006974:GO:0007049:GO:0016874:GO:0046872:GO:0051301	nucleotide binding:DNA binding:DNA ligase (ATP) activity:ATP binding:DNA replication:DNA repair:DNA recombination:response to DNA damage stimulus:cell cycle:ligase activity:metal ion binding:cell division	F:F:F:F:P:P:P:P:P:F:F:P	SCO_Chr|NP_625491.1 SAV_Chr|NP_828312.1 SCAB_Chr|YP_003493363.1 SGR_ Chr|YP_001827832.1 SBI_Chr|ADI08608.1	ATP-dependent DNA ligase; ATP-dependent DNA ligase; putative DNA ligase; ATP-dependent DNA ligase; ATP-dependent DNA ligase;
strep2674	5	5	SCO:1;SAV:1;SBI:1;SGR:1;SCAB:1	GO:0016787	hydrolase activity	F	SCO_Chr|NP_625492.1 SAV_Chr|NP_828311.1 SCAB_Chr|YP_003493362.1 SGR_ Chr|YP_001828171.1 SBI_Chr|ADI12213.1	MutT-like protein; MutT-like protein; putative MutT-like protein; putative NUDIX hydrolase family protein; NUDIX hydrolase;
strep2675	5	5	SCO:1;SAV:1;SBI:1;SGR:1;SCAB:1	GO:0003995:GO:0008152:GO:0016491:GO:0016627:GO:0050660:GO:0055114	acyl-CoA dehydrogenase activity:metabolic process:oxidoreductase activity:oxidoreductase activity, acting on the CH-CH group of donors:FAD or FADH2 binding:oxidation reduction	F:P:F:F:F:P	SCO_Chr|NP_625498.1 SCAB_Chr|YP_003493359.1 SAV_Chr|NP_828304.1 SGR_ Chr|YP_001827823.1 SBI_Chr|ADI12013.1	acyl-CoA dehydrogenase; putative acyl-CoA dehydrogenase; acyl-CoA dehydrogenase; putative acyl-CoA dehydrogenase; putative acyl-CoA dehydrogenase;
strep2676	5	5	SCO:1;SAV:1;SBI:1;SGR:1;SCAB:1	GO:0003677:GO:0003700:GO:0006350:GO:0006351:GO:0006355:GO:0016481:GO:0016566:GO:0030528:GO:0045449	DNA binding:sequence-specific DNA binding transcription factor activity:transcription:transcription, DNA-dependent:regulation of transcription, DNA-dependent:negative regulation of transcription:specific transcriptional repressor activity:transcription regulator activity:regulation of transcription	F:F:P:P:P:P:F:F:P	SCO_Chr|NP_625499.1 SCAB_Chr|YP_003493358.1 SAV_Chr|NP_828303.1 SGR_ Chr|YP_001827822.1 SBI_Chr|ADI12012.1	transcriptional regulatory protein; putative transcriptional regulator; TetR family transcriptional regulator; TetR family transcriptional regulator; TetR family transcriptional regulator;
strep2677	5	5	SCO:1;SAV:1;SBI:1;SGR:1;SCAB:1	GO:0005506:GO:0006412:GO:0016787:GO:0042586:GO:0046872	iron ion binding:translation:hydrolase activity:peptide deformylase activity:metal ion binding	F:P:F:F:F	SCO_Chr|NP_625500.1 SAV_Chr|NP_828302.1 SBI_Chr|ADI12011.1 SGR_ Chr|YP_001827821.1 SCAB_Chr|YP_003493357.1	polypeptide deformylase; polypeptide deformylase; polypeptide deformylase; putative polypeptide deformylase; polypeptide deformylase;
strep2678	5	5	SCO:1;SAV:1;SBI:1;SGR:1;SCAB:1	GO:0005524:GO:0009058:GO:0016874	ATP binding:biosynthetic process:ligase activity	F:P:F	SCO_Chr|NP_625501.1 SAV_Chr|NP_828301.1 SCAB_Chr|YP_003493356.1 SGR_ Chr|YP_001827820.1 SBI_Chr|ADI12010.1	ligase; ligase; putative ligase; putative ligase; putative ligase;
strep2679	5	5	SCO:1;SAV:1;SBI:1;SGR:1;SCAB:1	GO:0003824:GO:0006541:GO:0009236	catalytic activity:glutamine metabolic process:cobalamin biosynthetic process	F:P:P	SCO_Chr|NP_625502.1 SAV_Chr|NP_828300.1 SGR_ Chr|YP_001827819.1 SBI_Chr|ADI12009.1 SCAB_Chr|YP_003493355.1	hypothetical protein; glutamine amidotransferase; putative glutamine amidotransferase; hypothetical protein; hypothetical protein;
strep2680	5	5	SCO:1;SAV:1;SBI:1;SGR:1;SCAB:1	GO:0000166:GO:0003872:GO:0005524:GO:0005737:GO:0005945:GO:0006002:GO:0006096:GO:0008443:GO:0016301:GO:0016310:GO:0016740	nucleotide binding:6-phosphofructokinase activity:ATP binding:cytoplasm:6-phosphofructokinase complex:fructose 6-phosphate metabolic process:glycolysis:phosphofructokinase activity:kinase activity:phosphorylation:transferase activity	F:F:F:C:C:P:P:F:F:P:F	SCO_Chr|NP_625503.1 SCAB_Chr|YP_003493354.1 SAV_Chr|NP_828299.1 SGR_ Chr|YP_001827818.1 SBI_Chr|ADI12008.1	6-phosphofructokinase; 6-phosphofructokinase; 6-phosphofructokinase; 6-phosphofructokinase; 6-phosphofructokinase;
strep2681	5	5	SCO:1;SAV:1;SBI:1;SGR:1;SCAB:1				SCO_Chr|NP_625504.1 SAV_Chr|NP_828298.1 SGR_ Chr|YP_001827817.1 SCAB_Chr|YP_003493353.1 SBI_Chr|ADI12007.1	integral membrane protein; hypothetical protein; hypothetical protein; putative integral membrane protein; integral membrane protein;
strep2683	5	5	SCO:1;SAV:1;SBI:1;SGR:1;SCAB:1	GO:0004177	aminopeptidase activity	F	SCO_Chr|NP_625518.1 SAV_Chr|NP_828286.1 SCAB_Chr|YP_003493339.1 SGR_ Chr|YP_001827813.1 SBI_Chr|ADI11998.1	secreted tripeptidylaminopeptidase; secreted tripeptidylaminopeptidase; putative tripeptidylaminopeptidase; putative secreted tripeptidyl aminopeptidase; secreted tripeptidylaminopeptidase;
strep2684	5	5	SCO:1;SAV:1;SBI:1;SGR:1;SCAB:1	GO:0005737:GO:0006807:GO:0016151	cytoplasm:nitrogen compound metabolic process:nickel ion binding	C:P:F	SCO_Chr|NP_625519.1 SAV_Chr|NP_828285.1 SCAB_Chr|YP_003493338.1 SBI_Chr|ADI11997.1 SGR_ Chr|YP_001827812.1	urease accessory protein; urease accessory protein; urease accessory protein; urease accessory protein; putative urease accessory protein;
strep2685	5	5	SCO:1;SAV:1;SBI:1;SGR:1;SCAB:1	GO:0000166:GO:0005524:GO:0005525:GO:0005737:GO:0016151	nucleotide binding:ATP binding:GTP binding:cytoplasm:nickel ion binding	F:F:F:C:F	SCO_Chr|NP_625520.1 SCAB_Chr|YP_003493337.1 SAV_Chr|NP_828284.1 SGR_ Chr|YP_001827811.1 SBI_Chr|ADI11996.1	urease accessory protein; urease accessory protein; urease accessory protein; putative urease accessory protein; urease accessory protein;
strep2686	5	5	SCO:1;SAV:1;SBI:1;SGR:1;SCAB:1	GO:0005737:GO:0006807:GO:0016151	cytoplasm:nitrogen compound metabolic process:nickel ion binding	C:P:F	SCO_Chr|NP_625521.1 SAV_Chr|NP_828283.1 SCAB_Chr|YP_003493336.1 SBI_Chr|ADI11995.1 SGR_ Chr|YP_001827810.1	urease accessroy protein; urease accessroy protein; urease accessroy protein; urease accessroy protein; putative urease accessory protein;
strep2687	5	5	SCO:1;SAV:1;SBI:1;SGR:1;SCAB:1	GO:0005737:GO:0006807:GO:0009039:GO:0016151:GO:0016787	cytoplasm:nitrogen compound metabolic process:urease activity:nickel ion binding:hydrolase activity	C:P:F:F:F	SCO_Chr|NP_625523.1 SAV_Chr|NP_828281.1 SCAB_Chr|YP_003493334.1 SBI_Chr|ADI11993.1 SGR_ Chr|YP_001827808.1	urease subunit beta; urease subunit beta; urease subunit beta; urease subunit beta; urease subunit beta;
strep2688	5	5	SCO:1;SAV:1;SBI:1;SGR:1;SCAB:1	GO:0005737:GO:0006807:GO:0009039:GO:0016151:GO:0016787:GO:0019627	cytoplasm:nitrogen compound metabolic process:urease activity:nickel ion binding:hydrolase activity:urea metabolic process	C:P:F:F:F:P	SCO_Chr|NP_625524.1 SAV_Chr|NP_828280.1 SCAB_Chr|YP_003493333.1 SBI_Chr|ADI11992.1 SGR_ Chr|YP_001827807.1	urease subunit gamma; urease subunit gamma; urease subunit gamma; urease subunit gamma; urease subunit gamma;
strep2689	5	5	SCO:1;SAV:1;SBI:1;SGR:1;SCAB:1				SCO_Chr|NP_625525.1 SAV_Chr|NP_828278.1 SBI_Chr|ADI11991.1 SCAB_Chr|YP_003493330.1 SGR_ Chr|YP_001827804.1	hypothetical protein; hypothetical protein; hypothetical protein; hypothetical protein; hypothetical protein;
strep2690	5	5	SCO:1;SAV:1;SBI:1;SGR:1;SCAB:1				SCO_Chr|NP_625527.1 SAV_Chr|NP_828276.1 SCAB_Chr|YP_003493326.1 SGR_ Chr|YP_001827802.1 SBI_Chr|ADI11989.1	hypothetical protein; hypothetical protein; hypothetical protein; hypothetical protein; hypothetical protein;
strep2691	5	5	SCO:1;SAV:1;SBI:1;SGR:1;SCAB:1				SCO_Chr|NP_625528.1 SAV_Chr|NP_828275.1 SCAB_Chr|YP_003493325.1 SGR_ Chr|YP_001827801.1 SBI_Chr|ADI11988.1	NLP/P60 family protein; NLP/P60-family protein; putative NLP/P60 family protein; putative NLP/P60-family protein; secreted NLP/P60 family protein;
strep2692	5	5	SCO:1;SAV:1;SBI:1;SGR:1;SCAB:1	GO:0005524	ATP binding	F	SCO_Chr|NP_625529.1 SAV_Chr|NP_828273.1 SCAB_Chr|YP_003493323.1 SGR_ Chr|YP_001827798.1 SBI_Chr|ADI11985.1	hypothetical protein; regulatory protein; hypothetical protein; regulatory protein; regulatory protein;
strep2693	5	5	SCO:1;SAV:1;SBI:1;SGR:1;SCAB:1	GO:0003677:GO:0043565	DNA binding:sequence-specific DNA binding	F:F	SCO_Chr|NP_625530.1 SCAB_Chr|YP_003493322.1 SAV_Chr|NP_828272.1 SGR_ Chr|YP_001827797.1 SBI_Chr|ADI11984.1	DNA-binding protein; putative DNA-binding protein; DNA-binding protein; putative DNA-binding protein; DNA-binding protein;
strep2694	5	5	SCO:1;SAV:1;SBI:1;SGR:1;SCAB:1	GO:0003824:GO:0008152:GO:0009058:GO:0016740:GO:0016769:GO:0030170	catalytic activity:metabolic process:biosynthetic process:transferase activity:transferase activity, transferring nitrogenous groups:pyridoxal phosphate binding	F:P:P:F:F:F	SCO_Chr|NP_625531.1 SAV_Chr|NP_828270.1 SCAB_Chr|YP_003493320.1 SGR_ Chr|YP_001827795.1 SBI_Chr|ADI11982.1	8-amino-7-oxononanoate synthase; 8-amino-7-oxononanoate synthase; 8-amino-7-oxononanoate synthase; 8-amino-7-oxononanoate synthase; 8-amino-7-oxononanoate synthase;
strep2695	5	5	SCO:1;SAV:1;SBI:1;SGR:1;SCAB:1	GO:0003824:GO:0004076:GO:0008152:GO:0009102:GO:0016740:GO:0046872:GO:0051186:GO:0051536:GO:0051537:GO:0051539	catalytic activity:biotin synthase activity:metabolic process:biotin biosynthetic process:transferase activity:metal ion binding:cofactor metabolic process:iron-sulfur cluster binding:2 iron, 2 sulfur cluster binding:4 iron, 4 sulfur cluster binding	F:F:P:P:F:F:P:F:F:F	SCO_Chr|NP_625532.1 SAV_Chr|NP_828269.1 SCAB_Chr|YP_003493319.1 SGR_ Chr|YP_001827794.1 SBI_Chr|ADI11981.1	biotin synthase; biotin synthase; biotin synthase; biotin synthase; biotin synthase;
strep2696	5	5	SCO:1;SAV:1;SBI:1;SGR:1;SCAB:1	GO:0003824:GO:0004015:GO:0008483:GO:0009102:GO:0016740:GO:0030170	catalytic activity:adenosylmethionine-8-amino-7-oxononanoate transaminase activity:transaminase activity:biotin biosynthetic process:transferase activity:pyridoxal phosphate binding	F:F:F:P:F:F	SCO_Chr|NP_625533.1 SCAB_Chr|YP_003493318.1 SAV_Chr|NP_828268.1 SBI_Chr|ADI11980.1 SGR_ Chr|YP_001827793.1	adenosylmethionine--8-amino-7-oxononanoate transaminase; adenosylmethionine-8-amino-7-oxononanoateaminot ra nsferase; adenosylmethionine--8-amino-7-oxononanoate transaminase; adenosylmethionine--8-amino-7-oxononanoate transaminase; adenosylmethionine--8-amino-7-oxononanoate transaminase;
strep2697	5	5	SCO:1;SAV:1;SBI:1;SGR:1;SCAB:1	GO:0000166:GO:0000287:GO:0004141:GO:0005524:GO:0009102:GO:0016874	nucleotide binding:magnesium ion binding:dethiobiotin synthase activity:ATP binding:biotin biosynthetic process:ligase activity	F:F:F:F:P:F	SCO_Chr|NP_625534.1 SBI_Chr|ADI11979.1 SAV_Chr|NP_828267.1 SCAB_Chr|YP_003493317.1 SGR_ Chr|YP_001827792.1	dithiobiotin synthetase; dithiobiotin synthetase; dithiobiotin synthetase; dethiobiotin synthetase; dithiobiotin synthetase;
strep2698	5	5	SCO:1;SAV:1;SBI:1;SGR:1;SCAB:1				SCO_Chr|NP_625536.1 SAV_Chr|NP_828263.1 SCAB_Chr|YP_003493313.1 SBI_Chr|ADI11977.1 SGR_ Chr|YP_001827790.1	hypothetical protein; hypothetical protein; hypothetical protein; hypothetical protein; hypothetical protein;
strep2699	5	5	SCO:1;SAV:1;SBI:1;SGR:1;SCAB:1				SCO_Chr|NP_625537.1 SAV_Chr|NP_828262.1 SCAB_Chr|YP_003493312.1 SGR_ Chr|YP_001827789.1 SBI_Chr|ADI11976.1	hypothetical protein; hypothetical protein; hypothetical protein; hypothetical protein; hypothetical protein;
strep2700	5	5	SCO:1;SAV:1;SBI:1;SGR:1;SCAB:1	GO:0008080:GO:0008152:GO:0016740	N-acetyltransferase activity:metabolic process:transferase activity	F:P:F	SCO_Chr|NP_625538.1 SCAB_Chr|YP_003493308.1 SAV_Chr|NP_828258.1 SGR_ Chr|YP_001827788.1 SBI_Chr|ADI11974.1	acetyltransferase; putative acetyltransferase; acetyltransferase; putative acetyltransferase; acetyltransferase;
strep2701	5	5	SCO:1;SAV:1;SBI:1;SGR:1;SCAB:1	GO:0003824:GO:0050660:GO:0055114	catalytic activity:FAD or FADH2 binding:oxidation reduction	F:F:P	SCO_Chr|NP_625539.1 SAV_Chr|NP_828257.1 SCAB_Chr|YP_003493307.1 SGR_ Chr|YP_001827787.1 SBI_Chr|ADI11973.1	integral membrane protein; integral membrane protein; putative integral membrane protein; putative integral membrane protein; putative integral membrane protein;
strep2702	5	5	SCO:1;SAV:1;SBI:1;SGR:1;SCAB:1	GO:0003824:GO:0008152	catalytic activity:metabolic process	F:P	SCO_Chr|NP_625540.1 SAV_Chr|NP_828256.1 SCAB_Chr|YP_003493306.1 SGR_ Chr|YP_001827786.1 SBI_Chr|ADI11972.1	integral membrane protein; integral membrane protein; putative integral membrane protein; putative integral membrane protein; putative integral membrane protein;
strep2703	5	5	SCO:1;SAV:1;SBI:1;SGR:1;SCAB:1	GO:0006629:GO:0016787:GO:0016788	lipid metabolic process:hydrolase activity:hydrolase activity, acting on ester bonds	P:F:F	SCO_Chr|NP_625541.1 SAV_Chr|NP_828255.1 SCAB_Chr|YP_003493305.1 SGR_ Chr|YP_001827785.1 SBI_Chr|ADI11969.1	hypothetical protein; hypothetical protein; hypothetical protein; hypothetical protein; hypothetical protein;
strep2704	5	5	SCO:1;SAV:1;SBI:1;SGR:1;SCAB:1	GO:0003824:GO:0004018:GO:0009152:GO:0016829	catalytic activity:N6-(1,2-dicarboxyethyl)AMP AMP-lyase (fumarate-forming) activity:purine ribonucleotide biosynthetic process:lyase activity	F:F:P:F	SCO_Chr|NP_733528.1 SAV_Chr|NP_828253.1 SCAB_Chr|YP_003493301.1 SGR_ Chr|YP_001827784.1 SBI_Chr|ADI11968.1	adenylosuccinate lyase; adenylosuccinate lyase; putative adenylosuccinate lyase; adenylosuccinate lyase; adenylosuccinate lyase;
strep2705	5	5	SCO:1;SAV:1;SBI:1;SGR:1;SCAB:1	GO:0006281:GO:0016799	DNA repair:hydrolase activity, hydrolyzing N-glycosyl compounds	P:F	SCO_Chr|NP_625542.1 SCAB_Chr|YP_003493300.1 SBI_Chr|ADI11967.1 SAV_Chr|NP_828252.1 SGR_ Chr|YP_001827783.1	G/U mismatch-specific DNA glycosylase; G/U mismatch-specific DNA glycosylase; G/U mismatch-specific DNA glycosylase; G/U mismatch-specific DNA glycosylase; putative G/U mismatch-specific DNA glycosylase;
strep2706	5	5	SCO:1;SAV:1;SBI:1;SGR:1;SCAB:1	GO:0003677:GO:0006355	DNA binding:regulation of transcription, DNA-dependent	F:P	SCO_Chr|NP_625548.1 SAV_Chr|NP_828246.1 SGR_ Chr|YP_001827778.1 SCAB_Chr|YP_003493298.1 SBI_Chr|ADI11961.1	transcriptional regulatory protein; transcriptional regulator; ROK family transcriptional regulator; putative transcriptional regulator; transcriptional regulator;
strep2707	5	5	SCO:1;SAV:1;SBI:1;SGR:1;SCAB:1	GO:0003677:GO:0003700:GO:0005622:GO:0006350:GO:0006351:GO:0006355:GO:0030528:GO:0045449	DNA binding:sequence-specific DNA binding transcription factor activity:intracellular:transcription:transcription, DNA-dependent:regulation of transcription, DNA-dependent:transcription regulator activity:regulation of transcription	F:F:C:P:P:P:F:P	SCO_Chr|NP_625549.1 SAV_Chr|NP_828245.1 SCAB_Chr|YP_003493297.1 SGR_ Chr|YP_001827777.1 SBI_Chr|ADI11955.1	GntR family transcriptional regulator; GntR family transcriptional regulator; putative gntR family transcriptional regulator; GntR family transcriptional regulator; GntR family transcriptional regulator;
strep2708	5	5	SCO:1;SAV:1;SBI:1;SGR:1;SCAB:1	GO:0003677:GO:0003700:GO:0006350:GO:0006352:GO:0006355:GO:0016987:GO:0045449	DNA binding:sequence-specific DNA binding transcription factor activity:transcription:transcription initiation:regulation of transcription, DNA-dependent:sigma factor activity:regulation of transcription	F:F:P:P:P:F:P	SCO_Chr|NP_625550.1 SAV_Chr|NP_828244.1 SCAB_Chr|YP_003493296.1 SBI_Chr|ADI11953.1 SGR_ Chr|YP_001827776.1	ECF-sigma factor; ECF subfamily RNA polymerase sigma factor; putative sigma factor; ECF-sigma factor; RNA polymerase ECF-subfamily sigma factor;
strep2709	5	5	SCO:1;SAV:1;SBI:1;SGR:1;SCAB:1	GO:0016787	hydrolase activity	F	SCO_Chr|NP_625551.1 SAV_Chr|NP_828243.1 SCAB_Chr|YP_003493295.1 SGR_ Chr|YP_001827775.1 SBI_Chr|ADI11952.1	hydrolase; hydrolase; putative hydrolase; putative hydrolase; hydrolase;
strep2710	5	5	SCO:1;SAV:1;SBI:1;SGR:1;SCAB:1	GO:0003677:GO:0003700:GO:0003824:GO:0005622:GO:0006350:GO:0006351:GO:0006355:GO:0009058:GO:0016769:GO:0030170:GO:0045449	DNA binding:sequence-specific DNA binding transcription factor activity:catalytic activity:intracellular:transcription:transcription, DNA-dependent:regulation of transcription, DNA-dependent:biosynthetic process:transferase activity, transferring nitrogenous groups:pyridoxal phosphate binding:regulation of transcription	F:F:F:C:P:P:P:P:F:F:P	SCO_Chr|NP_625576.1 SAV_Chr|NP_828241.1 SCAB_Chr|YP_003493294.1 SGR_ Chr|YP_001827773.1 SBI_Chr|ADI11950.1	GntR family regulatory protein; GntR family transcriptional regulator; putative gntR family regulator; transcriptional regulator; transcriptional regulator;
strep2711	5	5	SCO:1;SAV:1;SBI:1;SGR:1;SCAB:1				SCO_Chr|NP_733529.1 SAV_Chr|NP_828240.1 SCAB_Chr|YP_003493293.1 SBI_Chr|ADI11949.1 SGR_ Chr|YP_001827772.1	secreted alkaline phosphatase; alkaline phosphatase; hypothetical protein; hypothetical protein; putative secreted alkaline phosphatase;
strep2712	5	5	SCO:1;SAV:1;SBI:1;SGR:1;SCAB:1	GO:0008080:GO:0008152:GO:0016597	N-acetyltransferase activity:metabolic process:amino acid binding	F:P:F	SCO_Chr|NP_625579.1 SAV_Chr|NP_828239.1 SGR_ Chr|YP_001827769.1 SCAB_Chr|YP_003493292.1 SBI_Chr|ADI11947.1	hypothetical protein; hypothetical protein; hypothetical protein; hypothetical protein; hypothetical protein;
strep2713	5	5	SCO:1;SAV:1;SBI:1;SGR:1;SCAB:1				SCO_Chr|NP_625583.1 SCAB_Chr|YP_003493288.1 SGR_ Chr|YP_001827713.1 SAV_Chr|NP_828235.1 SBI_Chr|ADI12995.1	hypothetical protein; hypothetical protein; hypothetical protein; hypothetical protein; hypothetical protein;
strep2714	5	5	SCO:1;SAV:1;SBI:1;SGR:1;SCAB:1	GO:0004527	exonuclease activity	F	SCO_Chr|NP_625586.1 SAV_Chr|NP_828232.1 SCAB_Chr|YP_003493285.1 SBI_Chr|ADI11945.1 SGR_ Chr|YP_001827762.1	exonuclease; exonuclease; putative exonuclease; exonuclease; putative exonuclease;
strep2715	5	5	SCO:1;SAV:1;SBI:1;SGR:1;SCAB:1	GO:0004527:GO:0006259:GO:0016787	exonuclease activity:DNA metabolic process:hydrolase activity	F:P:F	SCO_Chr|NP_625587.1 SAV_Chr|NP_828231.1 SCAB_Chr|YP_003493284.1 SGR_ Chr|YP_001827761.1 SBI_Chr|ADI11944.1	exonuclease; exonuclease; putative exonuclease; putative exonuclease; putative exonuclease;
strep2716	5	5	SCO:1;SAV:1;SBI:1;SGR:1;SCAB:1	GO:0005525	GTP binding	F	SCO_Chr|NP_625588.1 SAV_Chr|NP_828229.1 SCAB_Chr|YP_003493283.1 SGR_ Chr|YP_001827760.1 SBI_Chr|ADI11940.1	hypothetical protein; hypothetical protein; hypothetical protein; hypothetical protein; hypothetical protein;
strep2717	5	5	SCO:1;SAV:1;SBI:1;SGR:1;SCAB:1	GO:0003824:GO:0005488:GO:0008152	catalytic activity:binding:metabolic process	F:F:P	SCO_Chr|NP_625590.1 SBI_Chr|ADI11939.1 SGR_ Chr|YP_001827759.1 SAV_Chr|NP_828225.1 SCAB_Chr|YP_003493280.1	hypothetical protein; hypothetical protein; hypothetical protein; hypothetical protein; hypothetical protein;
strep2718	5	5	SCO:1;SAV:1;SBI:1;SGR:1;SCAB:1	GO:0003700:GO:0005622:GO:0006351:GO:0006355	sequence-specific DNA binding transcription factor activity:intracellular:transcription, DNA-dependent:regulation of transcription, DNA-dependent	F:C:P:P	SCO_Chr|NP_625595.1 SAV_Chr|NP_828220.1 SBI_Chr|ADI03588.1 SCAB_Chr|YP_003493915.1 SGR_ Chr|YP_001821850.1	regulatory protein; transcription regulator ArsR; putative ArsR family transcriptional regulator; putative ArsR family regulator; ArsR family transcriptional regulator;
strep2719	5	5	SCO:1;SAV:1;SBI:1;SGR:1;SCAB:1				SCO_Chr|NP_625597.1 SAV_Chr|NP_828218.1 SCAB_Chr|YP_003493273.1 SBI_Chr|ADI11938.1 SGR_ Chr|YP_001827757.1	hypothetical protein; hypothetical protein; hypothetical protein; hypothetical protein; hypothetical protein;
strep2720	5	5	SCO:1;SAV:1;SBI:1;SGR:1;SCAB:1	GO:0003677:GO:0043565	DNA binding:sequence-specific DNA binding	F:F	SCO_Chr|NP_625598.1 SAV_Chr|NP_828217.1 SCAB_Chr|YP_003493272.1 SBI_Chr|ADI11937.1 SGR_ Chr|YP_001827756.1	transcriptional regulatory protein; transcriptional regulatory protein; putative transcriptional regulator; putative transcriptional regulator; putative transcriptional regulator;
strep2721	5	5	SCO:1;SAV:1;SBI:1;SGR:1;SCAB:1				SCO_Chr|NP_625603.1 SAV_Chr|NP_828209.1 SCAB_Chr|YP_003493268.1 SGR_ Chr|YP_001827753.1 SBI_Chr|ADI11933.1	hypothetical protein; hypothetical protein; hypothetical protein; hypothetical protein; hypothetical protein;
strep2722	5	5	SCO:1;SAV:1;SBI:1;SGR:1;SCAB:1				SCO_Chr|NP_733530.1 SAV_Chr|NP_828207.1 SCAB_Chr|YP_003493267.1 SGR_ Chr|YP_001827752.1 SBI_Chr|ADI11931.1	hypothetical protein; hypothetical protein; hypothetical protein; hypothetical protein; hypothetical protein;
strep2723	5	5	SCO:1;SAV:1;SBI:1;SGR:1;SCAB:1	GO:0003824:GO:0008152	catalytic activity:metabolic process	F:P	SCO_Chr|NP_625605.1 SCAB_Chr|YP_003493265.1 SAV_Chr|NP_828205.1 SGR_ Chr|YP_001827751.1 SBI_Chr|ADI11929.1	hypothetical protein; hypothetical protein; hypothetical protein; hypothetical protein; hypothetical protein;
strep2724	5	5	SCO:1;SAV:1;SBI:1;SGR:1;SCAB:1	GO:0000166:GO:0003746:GO:0003924:GO:0005525:GO:0005622:GO:0005737:GO:0006184:GO:0006412:GO:0006414	nucleotide binding:translation elongation factor activity:GTPase activity:GTP binding:intracellular:cytoplasm:GTP catabolic process:translation:translational elongation	F:F:F:F:C:C:P:P:P	SCO_Chr|NP_625606.1 SAV_Chr|NP_828204.1 SGR_ Chr|YP_001827750.1 SCAB_Chr|YP_003493264.1 SBI_Chr|ADI11928.1	elongation factor Tu; elongation factor Tu; elongation factor Tu; elongation factor TU-3; elongation factor Tu;
strep2725	5	5	SCO:1;SAV:1;SBI:1;SGR:1;SCAB:1				SCO_Chr|NP_625608.1 SCAB_Chr|YP_003493263.1 SAV_Chr|NP_828203.1 SBI_Chr|ADI11926.1 SGR_ Chr|YP_001827748.1	integral membrane protein; putative integral membrane protein; hypothetical protein; integral membrane protein; hypothetical protein;
strep2726	5	5	SCO:1;SAV:1;SBI:1;SGR:1;SCAB:1	GO:0005886:GO:0007047:GO:0008360:GO:0009252:GO:0016020:GO:0016021:GO:0016311:GO:0016787:GO:0046677:GO:0050380	plasma membrane:cellular cell wall organization:regulation of cell shape:peptidoglycan biosynthetic process:membrane:integral to membrane:dephosphorylation:hydrolase activity:response to antibiotic:undecaprenyl-diphosphatase activity	C:P:P:P:C:C:P:F:P:F	SCO_Chr|NP_625611.1 SAV_Chr|NP_828197.1 SCAB_Chr|YP_003493259.1 SGR_ Chr|YP_001827747.1 SBI_Chr|ADI11925.1	undecaprenyl pyrophosphate phosphatase; undecaprenyl pyrophosphate phosphatase; putative undecaprenyl-diphosphatase 2; undecaprenyl pyrophosphate phosphatase; undecaprenyl pyrophosphate phosphatase;
strep2727	5	5	SCO:1;SAV:1;SBI:1;SGR:1;SCAB:1	GO:0005886:GO:0006807:GO:0008415:GO:0016020:GO:0016021:GO:0016410:GO:0016740:GO:0016810:GO:0042158	plasma membrane:nitrogen compound metabolic process:acyltransferase activity:membrane:integral to membrane:N-acyltransferase activity:transferase activity:hydrolase activity, acting on carbon-nitrogen (but not peptide) bonds:lipoprotein biosynthetic process	C:P:F:C:C:F:F:F:P	SCO_Chr|NP_625621.1 SAV_Chr|NP_828192.1 SCAB_Chr|YP_003493171.1 SBI_Chr|ADI11892.1 SGR_ Chr|YP_001827735.1	lipoprotein N-acyltransferase (integral membrane); apolipoprotein N-acyltransferase; putative lipoprotein N-acyltransferase (integral membrane); apolipoprotein N-acyltransferase; putative apolipoprotein N-acyltransferase;
strep2728	5	5	SCO:1;SAV:1;SBI:1;SGR:1;SCAB:1	GO:0003824:GO:0005488:GO:0008152:GO:0016491	catalytic activity:binding:metabolic process:oxidoreductase activity	F:F:P:F	SCO_Chr|NP_625622.1 SAV_Chr|NP_828191.1 SCAB_Chr|YP_003493170.1 SGR_ Chr|YP_001827734.1 SBI_Chr|ADI11891.1	oxidoreductase; oxidoreductase; hypothetical protein; putative oxidoreductase; oxidoreductase;
strep2730	5	5	SCO:1;SAV:1;SBI:1;SGR:1;SCAB:1	GO:0005488	binding	F	SCO_Chr|NP_625627.1 SAV_Chr|NP_828188.1 SCAB_Chr|YP_003493167.1 SGR_ Chr|YP_001827732.1 SBI_Chr|ADI11890.1	hypothetical protein; hypothetical protein; hypothetical protein; hypothetical protein; hypothetical protein;
strep2731	5	5	SCO:1;SAV:1;SBI:1;SGR:1;SCAB:1	GO:0004844:GO:0005737:GO:0006281:GO:0006284:GO:0006974:GO:0008152:GO:0016787:GO:0016798:GO:0016799	uracil DNA N-glycosylase activity:cytoplasm:DNA repair:base-excision repair:response to DNA damage stimulus:metabolic process:hydrolase activity:hydrolase activity, acting on glycosyl bonds:hydrolase activity, hydrolyzing N-glycosyl compounds	F:C:P:P:P:P:F:F:F	SCO_Chr|NP_625628.1 SCAB_Chr|YP_003493166.1 SAV_Chr|NP_828187.1 SGR_ Chr|YP_001827731.1 SBI_Chr|ADI11887.1	uracil-DNA glycosylase; uracil-DNA glycosylase; uracil-DNA glycosylase; uracil-DNA glycosylase; uracil-DNA glycosylase;
strep2732	5	5	SCO:1;SAV:1;SBI:1;SGR:1;SCAB:1	GO:0003824:GO:0005488:GO:0008152:GO:0016491:GO:0055114	catalytic activity:binding:metabolic process:oxidoreductase activity:oxidation reduction	F:F:P:F:P	SCO_Chr|NP_625630.1 SAV_Chr|NP_828185.1 SCAB_Chr|YP_003493164.1 SBI_Chr|ADI11885.1 SGR_ Chr|YP_001827729.1	3-ketoacyl-(acyl-carrier-protein) reductase; 3-ketoacyl-(acyl-carrier-protein) reductase; putative 3-oxoacyl-[acyl-carrier protein] reductase; 3-ketoacyl-(acyl-carrier-protein) reductase; 3-ketoacyl-(acyl-carrier-protein) reductase;
strep2733	5	5	SCO:1;SAV:1;SBI:1;SGR:1;SCAB:1	GO:0003824:GO:0005488:GO:0008152:GO:0016491:GO:0055114	catalytic activity:binding:metabolic process:oxidoreductase activity:oxidation reduction	F:F:P:F:P	SCO_Chr|NP_625631.1 SAV_Chr|NP_828184.1 SCAB_Chr|YP_003493163.1 SGR_ Chr|YP_001827728.1 SBI_Chr|ADI11884.1	3-oxoacyl-(ACP) reductase; 3-oxoacyl-ACP reductase; putative 3-oxoacyl-[acyl-carrier protein] reductase; putative 3-oxoacyl-ACP reductase; 3-oxoacyl-ACP reductase;
strep2734	5	5	SCO:1;SAV:1;SBI:1;SGR:1;SCAB:1				SCO_Chr|NP_625633.1 SAV_Chr|NP_828183.1 SBI_Chr|ADI11883.1 SGR_ Chr|YP_001827727.1 SCAB_Chr|YP_003493162.1	hypothetical protein; hypothetical protein; hypothetical protein; hypothetical protein; hypothetical protein;
strep2735	5	5	SCO:1;SAV:1;SBI:1;SGR:1;SCAB:1				SCO_Chr|NP_625634.1 SCAB_Chr|YP_003493161.1 SAV_Chr|NP_828182.1 SGR_ Chr|YP_001827726.1 SBI_Chr|ADI11882.1	hypothetical protein; hypothetical protein; hypothetical protein; hypothetical protein; hypothetical protein;
strep2737	5	5	SCO:1;SAV:1;SBI:1;SGR:1;SCAB:1	GO:0010181	FMN binding	F	SCO_Chr|NP_625642.1 SAV_Chr|NP_828179.1 SBI_Chr|ADI11879.1 SGR_ Chr|YP_001827687.1 SCAB_Chr|YP_003493158.1	hypothetical protein; hypothetical protein; putative pyridoxamine 5'-phosphate oxidase-related protein; putative pyridoxamine 5'-phosphate oxidase-related protein; hypothetical protein;
strep2738	5	5	SCO:1;SAV:1;SBI:1;SGR:1;SCAB:1	GO:0003677:GO:0003700:GO:0006350:GO:0006351:GO:0006355:GO:0045449	DNA binding:sequence-specific DNA binding transcription factor activity:transcription:transcription, DNA-dependent:regulation of transcription, DNA-dependent:regulation of transcription	F:F:P:P:P:P	SCO_Chr|NP_625643.1 SAV_Chr|NP_828178.1 SCAB_Chr|YP_003493157.1 SGR_ Chr|YP_001827686.1 SBI_Chr|ADI11878.1	LysR family transcriptional regulator; LysR family transcriptional regulator; putative LysR family transcriptional regulator; LysR family transcriptional regulator; LysR family transcriptional regulator;
strep2739	5	5	SCO:1;SAV:1;SBI:1;SGR:1;SCAB:1	GO:0016020	membrane	C	SCO_Chr|NP_733531.1 SAV_Chr|NP_828177.1 SCAB_Chr|YP_003493156.1 SGR_ Chr|YP_001827685.1 SBI_Chr|ADI11877.1	integral membrane protein; hypothetical protein; hypothetical protein; putative integral membrane protein; hypothetical protein;
strep2740	5	5	SCO:1;SAV:1;SBI:1;SGR:1;SCAB:1	GO:0003677:GO:0003700:GO:0003824:GO:0005622:GO:0006350:GO:0006351:GO:0006355:GO:0009058:GO:0016769:GO:0030170:GO:0045449	DNA binding:sequence-specific DNA binding transcription factor activity:catalytic activity:intracellular:transcription:transcription, DNA-dependent:regulation of transcription, DNA-dependent:biosynthetic process:transferase activity, transferring nitrogenous groups:pyridoxal phosphate binding:regulation of transcription	F:F:F:C:P:P:P:P:F:F:P	SCO_Chr|NP_625644.1 SAV_Chr|NP_828176.1 SCAB_Chr|YP_003493155.1 SBI_Chr|ADI11876.1 SGR_ Chr|YP_001827684.1	GntR family transcriptional regulator; GntR family transcriptional regulator; putative gntR family transcriptional regulator; GntR family transcriptional regulator; transcriptional regulator;
strep2741	5	5	SCO:1;SAV:1;SBI:1;SGR:1;SCAB:1	GO:0010181	FMN binding	F	SCO_Chr|NP_625645.1 SCAB_Chr|YP_003493154.1 SAV_Chr|NP_828175.1 SGR_ Chr|YP_001827683.1 SBI_Chr|ADI11875.1	hypothetical protein; hypothetical protein; hypothetical protein; hypothetical protein; hypothetical protein;
strep2742	5	5	SCO:1;SAV:1;SBI:1;SGR:1;SCAB:1	GO:0016020	membrane	C	SCO_Chr|NP_625647.1 SAV_Chr|NP_828173.1 SCAB_Chr|YP_003493153.1 SGR_ Chr|YP_001827681.1 SBI_Chr|ADI11874.1	integral membrane protein; hypothetical protein; putative integral membrane protein; hypothetical protein; hypothetical protein;
strep2743	5	5	SCO:1;SAV:1;SBI:1;SGR:1;SCAB:1	GO:0019538	protein metabolic process	P	SCO_Chr|NP_625648.1 SGR_ Chr|YP_001827680.1 SAV_Chr|NP_828172.1 SCAB_Chr|YP_003493152.1 SBI_Chr|ADI11873.1	hypothetical protein; hypothetical protein; hypothetical protein; hypothetical protein; hypothetical protein;
strep2744	5	5	SCO:1;SAV:1;SBI:1;SGR:1;SCAB:1				SCO_Chr|NP_625650.1 SAV_Chr|NP_828170.1 SCAB_Chr|YP_003493150.1 SGR_ Chr|YP_001827677.1 SBI_Chr|ADI11871.1	hypothetical protein; PadR-like family transcriptional regulator; hypothetical protein; PadR-like family transcriptional regulator; PadR-like family transcriptional regulator;
strep2745	5	5	SCO:1;SAV:1;SBI:1;SGR:1;SCAB:1	GO:0003824:GO:0009058	catalytic activity:biosynthetic process	F:P	SCO_Chr|NP_625655.1 SAV_Chr|NP_828169.1 SCAB_Chr|YP_003493147.1 SGR_ Chr|YP_001827669.1 SBI_Chr|ADI11870.1	oxidoreductase; phenazine biosynthesis protein; putative oxidoreductase; putative oxidoreductase; putative oxidoreductase;
strep2746	5	5	SCO:1;SAV:1;SBI:1;SGR:1;SCAB:1	GO:0016020	membrane	C	SCO_Chr|NP_625656.1 SAV_Chr|NP_828168.1 SCAB_Chr|YP_003493146.1 SGR_ Chr|YP_001827668.1 SBI_Chr|ADI11866.1	integral membrane protein; hypothetical protein; putative integral membrane protein; hypothetical protein; hypothetical protein;
strep2747	5	5	SCO:1;SAV:1;SBI:1;SGR:1;SCAB:1	GO:0004357:GO:0006750	glutamate-cysteine ligase activity:glutathione biosynthetic process	F:P	SCO_Chr|NP_625657.1 SAV_Chr|NP_828166.1 SCAB_Chr|YP_003493145.1 SGR_ Chr|YP_001827666.1 SBI_Chr|ADI11864.1	hypothetical protein; hypothetical protein; hypothetical protein; hypothetical protein; hypothetical protein;
strep2748	5	5	SCO:1;SAV:1;SBI:1;SGR:1;SCAB:1				SCO_Chr|NP_625658.1 SAV_Chr|NP_828165.1 SCAB_Chr|YP_003493144.1 SGR_ Chr|YP_001827665.1 SBI_Chr|ADI11863.1	secreted protein; hypothetical protein; hypothetical protein; hypothetical protein; hypothetical protein;
strep2749	5	5	SCO:1;SAV:1;SBI:1;SGR:1;SCAB:1	GO:0003824:GO:0004375:GO:0006544:GO:0016491:GO:0030170:GO:0055114	catalytic activity:glycine dehydrogenase (decarboxylating) activity:glycine metabolic process:oxidoreductase activity:pyridoxal phosphate binding:oxidation reduction	F:F:P:F:F:P	SCO_Chr|NP_625662.1 SAV_Chr|NP_828163.1 SCAB_Chr|YP_003493142.1 SGR_ Chr|YP_001827663.1 SBI_Chr|ADI11861.1	glycine dehydrogenase; glycine dehydrogenase; putative glycine dehydrogenase; glycine dehydrogenase; glycine dehydrogenase;
strep2750	5	5	SCO:1;SAV:1;SBI:1;SGR:1;SCAB:1				SCO_Chr|NP_625663.1 SAV_Chr|NP_828162.1 SCAB_Chr|YP_003493141.1 SGR_ Chr|YP_001827662.1 SBI_Chr|ADI11860.1	hypothetical protein; hypothetical protein; hypothetical protein; hypothetical protein; hypothetical protein;
strep2751	5	5	SCO:1;SAV:1;SBI:1;SGR:1;SCAB:1	GO:0003677:GO:0003684:GO:0003887:GO:0005737:GO:0006260:GO:0006281:GO:0006974:GO:0016740:GO:0016779:GO:0046872:GO:0000287:GO:0006261	DNA binding:damaged DNA binding:DNA-directed DNA polymerase activity:cytoplasm:DNA replication:DNA repair:response to DNA damage stimulus:transferase activity:nucleotidyltransferase activity:metal ion binding:magnesium ion binding:DNA-dependent DNA replication	F:F:F:C:P:P:P:F:F:F:F:P	SCO_Chr|NP_625664.2 SAV_Chr|NP_828161.1 SCAB_Chr|YP_003493140.1 SGR_ Chr|YP_001827661.1 SBI_Chr|ADI11859.1	DNA polymerase IV; DNA polymerase IV; putative DNA damage inducible protein; DNA polymerase IV; DNA polymerase IV;
strep2752	5	5	SCO:1;SAV:1;SBI:1;SGR:1;SCAB:1	GO:0000166:GO:0003700:GO:0006351:GO:0006355	nucleotide binding:sequence-specific DNA binding transcription factor activity:transcription, DNA-dependent:regulation of transcription, DNA-dependent	F:F:P:P	SCO_Chr|NP_733532.1 SAV_Chr|NP_828160.1 SGR_ Chr|YP_001827660.1 SCAB_Chr|YP_003493139.1 SBI_Chr|ADI11858.1	hypothetical protein; hypothetical protein; hypothetical protein; hypothetical protein; hypothetical protein;
strep2753	5	5	SCO:1;SAV:1;SBI:1;SGR:1;SCAB:1				SCO_Chr|NP_625665.1 SAV_Chr|NP_828159.1 SGR_ Chr|YP_001827659.1 SBI_Chr|ADI11857.1 SCAB_Chr|YP_003493138.1	hypothetical protein; hypothetical protein; hypothetical protein; hypothetical protein; hypothetical protein;
strep2754	5	5	SCO:1;SAV:1;SBI:1;SGR:1;SCAB:1	GO:0000166:GO:0003700:GO:0006351:GO:0006355	nucleotide binding:sequence-specific DNA binding transcription factor activity:transcription, DNA-dependent:regulation of transcription, DNA-dependent	F:F:P:P	SCO_Chr|NP_625666.1 SAV_Chr|NP_828158.1 SCAB_Chr|YP_003493137.1 SGR_ Chr|YP_001827658.1 SBI_Chr|ADI11856.1	hypothetical protein; hypothetical protein; hypothetical protein; hypothetical protein; hypothetical protein;
strep2755	5	5	SCO:1;SAV:1;SBI:1;SGR:1;SCAB:1	GO:0005622:GO:0008270	intracellular:zinc ion binding	C:F	SCO_Chr|NP_625667.1 SAV_Chr|NP_828157.1 SGR_ Chr|YP_001827657.1 SCAB_Chr|YP_003493136.1 SBI_Chr|ADI11855.1	hypothetical protein; hypothetical protein; hypothetical protein; hypothetical protein; hypothetical protein;
strep2756	5	5	SCO:1;SAV:1;SBI:1;SGR:1;SCAB:1				SCO_Chr|NP_625668.1 SCAB_Chr|YP_003493135.1 SAV_Chr|NP_828156.1 SGR_ Chr|YP_001827656.1 SBI_Chr|ADI11854.1	hypothetical protein; hypothetical protein; hypothetical protein; hypothetical protein; hypothetical protein;
strep2757	5	5	SCO:1;SAV:1;SBI:1;SGR:1;SCAB:1				SCO_Chr|NP_625669.1 SCAB_Chr|YP_003493134.1 SAV_Chr|NP_828155.1 SGR_ Chr|YP_001827655.1 SBI_Chr|ADI11853.1	integral membrane protein; putative integral membrane protein; hypothetical protein; hypothetical protein; putative integral membrane protein;
strep2758	5	5	SCO:1;SAV:1;SBI:1;SGR:1;SCAB:1				SCO_Chr|NP_625670.1 SAV_Chr|NP_828154.1 SCAB_Chr|YP_003493133.1 SGR_ Chr|YP_001827654.1 SBI_Chr|ADI11852.1	membrane associated protein; hypothetical protein; putative membrane associated protein; hypothetical protein; hypothetical protein;
strep2759	5	5	SCO:1;SAV:1;SBI:1;SGR:1;SCAB:1	GO:0005975:GO:0009058:GO:0016740:GO:0016779:GO:0016868	carbohydrate metabolic process:biosynthetic process:transferase activity:nucleotidyltransferase activity:intramolecular transferase activity, phosphotransferases	P:P:F:F:F	SCO_Chr|NP_625671.1 SCAB_Chr|YP_003493132.1 SAV_Chr|NP_828153.1 SGR_ Chr|YP_001827653.1 SBI_Chr|ADI11851.1	mannose-1-phosphate guanyltransferase; putative mannose-1-phosphate guanyltransferase; mannose-1-phosphate guanyltransferase; putative mannose-1-phosphate guanyltransferase; mannose-1-phosphate guanyltransferase;
strep2760	5	5	SCO:1;SAV:1;SBI:1;SGR:1;SCAB:1	GO:0008444:GO:0008654:GO:0016020:GO:0016021:GO:0016740:GO:0016780	CDP-diacylglycerol-glycerol-3-phosphate 3-phosphatidyltransferase activity:phospholipid biosynthetic process:membrane:integral to membrane:transferase activity:phosphotransferase activity, for other substituted phosphate groups	F:P:C:C:F:F	SCO_Chr|NP_625672.1 SAV_Chr|NP_828152.1 SGR_ Chr|YP_001827652.1 SCAB_Chr|YP_003493131.1 SBI_Chr|ADI11850.1	CDP-diacylglycerol--glycerol-3-phosphate 3-phosphatidyl-transferase; CDP-diacylglycerol--glycerol-3- phosphate 3-phosphatidyl-transferase; putative CDP-diacylglycerol--glycerol-3- phosphate 3-phosphatidyl-transferase; putative CDP-diacylglycerol--glycerol-3-phosphat e3-phosphatidyl-transferase; CDP-diacylglycerol--glycerol-3-phosphate 3-phosphatidyltransferase;
strep2761	5	5	SCO:1;SAV:1;SBI:1;SGR:1;SCAB:1	GO:0005351:GO:0006810:GO:0008643:GO:0009401:GO:0016020:GO:0016301:GO:0016310:GO:0016740	sugar:hydrogen symporter activity:transport:carbohydrate transport:phosphoenolpyruvate-dependent sugar phosphotransferase system:membrane:kinase activity:phosphorylation:transferase activity	F:P:P:P:C:F:P:F	SCO_Chr|NP_625673.1 SAV_Chr|NP_828151.1 SGR_ Chr|YP_001827651.1 SCAB_Chr|YP_003493130.1 SBI_Chr|ADI05107.1	PTS system sugar phosphotransferase component IIA; phosphoenolpyruvate-dependent sugar phosphotransferase; putative phosphoenolpyruvate-dependent sugar phosphotransferase; putative PTS system sugar phosphotransferase component IIA; phosphoenolpyruvate-dependent sugar phosphotransferase;
strep2762	5	5	SCO:1;SAV:1;SBI:1;SGR:1;SCAB:1	GO:0003824:GO:0005351:GO:0005737:GO:0008965:GO:0009401:GO:0016301:GO:0016310:GO:0016740:GO:0016772:GO:0046872	catalytic activity:sugar:hydrogen symporter activity:cytoplasm:phosphoenolpyruvate-protein phosphotransferase activity:phosphoenolpyruvate-dependent sugar phosphotransferase system:kinase activity:phosphorylation:transferase activity:transferase activity, transferring phosphorus-containing groups:metal ion binding	F:F:C:F:P:F:P:F:F:F	SCO_Chr|NP_625674.1 SAV_Chr|NP_828150.1 SGR_ Chr|YP_001827650.1 SBI_Chr|ADI05108.1 SCAB_Chr|YP_003493129.1	phosphoenolpyruvate-protein phosphotransferase; phosphoenolpyruvate-protein phosphotransferase; putative phosphoenolpyruvate-protein phosphotransferase; phosphoenolpyruvate-protein phosphotransferase; phosphoenolpyruvate-protein phosphotransferase;
strep2763	5	5	SCO:1;SAV:1;SBI:1;SGR:1;SCAB:1				SCO_Chr|NP_625675.1 SAV_Chr|NP_828149.1 SCAB_Chr|YP_003493128.1 SGR_ Chr|YP_001827649.1 SBI_Chr|ADI05109.1	hypothetical protein; hypothetical protein; hypothetical protein; hypothetical protein; hypothetical protein;
strep2764	5	5	SCO:1;SAV:1;SBI:1;SGR:1;SCAB:1	GO:0003824:GO:0004553:GO:0005975:GO:0016787:GO:0030246	catalytic activity:hydrolase activity, hydrolyzing O-glycosyl compounds:carbohydrate metabolic process:hydrolase activity:carbohydrate binding	F:F:P:F:F	SCO_Chr|NP_625677.1 SAV_Chr|NP_828145.1 SCAB_Chr|YP_003493126.1 SGR_ Chr|YP_001827647.1 SBI_Chr|ADI05111.1	glycosyl hydrolase; glycosyl hydrolase; putative glycosyl hydrolase; putative glycosyl hydrolase; putative glycosyl hydrolase;
strep2765	5	5	SCO:1;SAV:1;SBI:1;SGR:1;SCAB:1	GO:0000166:GO:0005525	nucleotide binding:GTP binding	F:F	SCO_Chr|NP_625682.1 SAV_Chr|NP_828138.1 SCAB_Chr|YP_003493122.1 SBI_Chr|ADI05116.1 SGR_ Chr|YP_001827641.1	ATP/GTP-binding protein; ATP/GTP-binding protein; hypothetical protein; ATP/GTP-binding protein; putative ATP/GTP-binding protein;
strep2766	5	5	SCO:1;SAV:1;SBI:1;SGR:1;SCAB:1				SCO_Chr|NP_625683.1 SAV_Chr|NP_828136.1 SCAB_Chr|YP_003493121.1 SGR_ Chr|YP_001827640.1 SBI_Chr|ADI05117.1	hypothetical protein; hypothetical protein; hypothetical protein; hypothetical protein; hypothetical protein;
strep2767	5	5	SCO:1;SAV:1;SBI:1;SGR:1;SCAB:1				SCO_Chr|NP_625684.1 SAV_Chr|NP_828135.1 SCAB_Chr|YP_003493120.1 SGR_ Chr|YP_001827639.1 SBI_Chr|ADI05118.1	hypothetical protein; hypothetical protein; hypothetical protein; hypothetical protein; hypothetical protein;
strep2768	5	5	SCO:1;SAV:1;SBI:1;SGR:1;SCAB:1	GO:0000160:GO:0000166:GO:0004871:GO:0005524:GO:0007165:GO:0016021:GO:0016301:GO:0016310:GO:0016740	two-component signal transduction system (phosphorelay):nucleotide binding:signal transducer activity:ATP binding:signal transduction:integral to membrane:kinase activity:phosphorylation:transferase activity	P:F:F:F:P:C:F:P:F	SCO_Chr|NP_625685.1 SAV_Chr|NP_828134.1 SCAB_Chr|YP_003493119.1 SGR_ Chr|YP_001827638.1 SBI_Chr|ADI05119.1	large secreted protein; sensor-like histidine kinase; hypothetical protein; putative sensor-like histidine kinase; putative sensor-like histidine kinase;
strep2769	5	5	SCO:1;SAV:1;SBI:1;SGR:1;SCAB:1				SCO_Chr|NP_625686.1 SAV_Chr|NP_828133.1 SGR_ Chr|YP_001827637.1 SBI_Chr|ADI05120.1 SCAB_Chr|YP_003493118.1	hypothetical protein; hypothetical protein; hypothetical protein; hypothetical protein; hypothetical protein;
strep2770	5	5	SCO:1;SAV:1;SBI:1;SGR:1;SCAB:1	GO:0000166:GO:0003677:GO:0005524:GO:0007059:GO:0009295:GO:0030261	nucleotide binding:DNA binding:ATP binding:chromosome segregation:nucleoid:chromosome condensation	F:F:F:P:C:P	SCO_Chr|NP_733533.1 SAV_Chr|NP_828121.1 SCAB_Chr|YP_003493114.1 SGR_ Chr|YP_001827636.1 SBI_Chr|ADI05121.1	hypothetical protein; hypothetical protein; hypothetical protein; hypothetical protein; hypothetical protein;
strep2771	5	5	SCO:1;SAV:1;SBI:1;SGR:1;SCAB:1				SCO_Chr|NP_625690.1 SAV_Chr|NP_828120.1 SCAB_Chr|YP_003493113.1 SBI_Chr|ADI05122.1 SGR_ Chr|YP_001827635.1	membrane protein; hypothetical protein; hypothetical protein; hypothetical protein; hypothetical protein;
strep2772	5	5	SCO:1;SAV:1;SBI:1;SGR:1;SCAB:1				SCO_Chr|NP_625691.1 SAV_Chr|NP_828119.1 SCAB_Chr|YP_003493112.1 SBI_Chr|ADI05123.1 SGR_ Chr|YP_001827634.1	membrane protein; hypothetical protein; hypothetical protein; membrane protein; hypothetical protein;
strep2773	5	5	SCO:1;SAV:1;SBI:1;SGR:1;SCAB:1	GO:0005488	binding	F	SCO_Chr|NP_625695.1 SCAB_Chr|YP_003493102.1 SAV_Chr|NP_828109.1 SGR_ Chr|YP_001827631.1 SBI_Chr|ADI04194.1	hypothetical protein; hypothetical protein; hypothetical protein; hypothetical protein; hypothetical protein;
strep2774	5	5	SCO:1;SAV:1;SBI:1;SGR:1;SCAB:1				SCO_Chr|NP_625696.1 SAV_Chr|NP_828108.1 SCAB_Chr|YP_003493101.1 SGR_ Chr|YP_001827630.1 SBI_Chr|ADI05412.1	ankyrin-like protein; ankyrin-like protein; putative ankyrin-like protein; putative ankyrin-like protein; ankyrin-like protein;
strep2775	5	5	SCO:1;SAV:1;SBI:1;SGR:1;SCAB:1				SCO_Chr|NP_625697.1 SBI_Chr|ADI05413.1 SGR_ Chr|YP_001827629.1 SCAB_Chr|YP_003493100.1 SAV_Chr|NP_828107.1	membrane protein; hypothetical protein; hypothetical protein; hypothetical protein; hypothetical protein;
strep2776	5	5	SCO:1;SAV:1;SBI:1;SGR:1;SCAB:1	GO:0000166:GO:0003677:GO:0005524:GO:0007049:GO:0007059:GO:0016021:GO:0051301:GO:0017111	nucleotide binding:DNA binding:ATP binding:cell cycle:chromosome segregation:integral to membrane:cell division:nucleoside-triphosphatase activity	F:F:F:P:P:C:P:F	SCO_Chr|NP_625698.1 SAV_Chr|NP_828106.1 SCAB_Chr|YP_003493099.1 SGR_ Chr|YP_001827628.1 SBI_Chr|ADI05414.1	membrane protein; hypothetical protein; hypothetical protein; hypothetical protein; hypothetical protein;
strep2777	5	5	SCO:1;SAV:1;SBI:1;SGR:1;SCAB:1	GO:0003677:GO:0003700:GO:0003824:GO:0005622:GO:0006350:GO:0006351:GO:0006355:GO:0009058:GO:0016769:GO:0030170:GO:0045449	DNA binding:sequence-specific DNA binding transcription factor activity:catalytic activity:intracellular:transcription:transcription, DNA-dependent:regulation of transcription, DNA-dependent:biosynthetic process:transferase activity, transferring nitrogenous groups:pyridoxal phosphate binding:regulation of transcription	F:F:F:C:P:P:P:P:F:F:P	SCO_Chr|NP_625699.1 SCAB_Chr|YP_003493098.1 SAV_Chr|NP_828105.1 SGR_ Chr|YP_001827627.1 SBI_Chr|ADI05415.1	GntR family regulatory protein; putative GntR family regulator; GntR family transcriptional regulator; transcriptional regulator; GntR family transcriptional regulator;
strep2778	5	5	SCO:1;SAV:1;SBI:1;SGR:1;SCAB:1				SCO_Chr|NP_625700.1 SCAB_Chr|YP_003493097.1 SAV_Chr|NP_828104.1 SGR_ Chr|YP_001827626.1 SBI_Chr|ADI05416.1	integral membrane protein; putative integral membrane protein; hypothetical protein; hypothetical protein; putative integral membrane protein;
strep2779	5	5	SCO:1;SAV:1;SBI:1;SGR:1;SCAB:1				SCO_Chr|NP_625703.1 SAV_Chr|NP_828101.1 SGR_ Chr|YP_001827623.1 SCAB_Chr|YP_003493094.1 SBI_Chr|ADI05417.1	hypothetical protein; hypothetical protein; hypothetical protein; hypothetical protein; hypothetical protein;
strep2780	5	5	SCO:1;SAV:1;SBI:1;SGR:1;SCAB:1	GO:0016020	membrane	C	SCO_Chr|NP_625704.1 SAV_Chr|NP_828100.1 SCAB_Chr|YP_003493093.1 SGR_ Chr|YP_001827622.1 SBI_Chr|ADI05418.1	membrane protein; hypothetical protein; hypothetical protein; hypothetical protein; hypothetical protein;
strep2781	5	5	SCO:1;SAV:1;SBI:1;SGR:1;SCAB:1	GO:0016740	transferase activity	F	SCO_Chr|NP_625705.1 SCAB_Chr|YP_003493092.1 SAV_Chr|NP_828099.1 SBI_Chr|ADI05419.1 SGR_ Chr|YP_001827621.1	glycosyl transferase; putative glycosyl transferase; glycosyl transferase; glycosyl transferase; putative glycosyl transferase;
strep2782	5	5	SCO:1;SAV:1;SBI:1;SGR:1;SCAB:1	GO:0016787:GO:0016810	hydrolase activity:hydrolase activity, acting on carbon-nitrogen (but not peptide) bonds	F:F	SCO_Chr|NP_625706.1 SCAB_Chr|YP_003493091.1 SAV_Chr|NP_828098.1 SBI_Chr|ADI05421.1 SGR_ Chr|YP_001827620.1	hypothetical protein; hypothetical protein; hypothetical protein; hypothetical protein; hypothetical protein;
strep2783	5	5	SCO:1;SAV:1;SBI:1;SGR:1;SCAB:1	GO:0003700:GO:0005622:GO:0006351:GO:0006355:GO:0043565:GO:0003677	sequence-specific DNA binding transcription factor activity:intracellular:transcription, DNA-dependent:regulation of transcription, DNA-dependent:sequence-specific DNA binding:DNA binding	F:C:P:P:F:F	SCO_Chr|NP_625707.1 SAV_Chr|NP_828097.1 SCAB_Chr|YP_003493090.1 SGR_ Chr|YP_001827619.1 SBI_Chr|ADI05422.1	transcription regulator AsnC; transcription regulator AsnC; putative AsnC family transcriptional regulator; AsnC family transcriptional regulator; AsnC family transcriptional regulator;
strep2784	5	5	SCO:1;SAV:1;SBI:1;SGR:1;SCAB:1				SCO_Chr|NP_625708.1 SAV_Chr|NP_828096.1 SCAB_Chr|YP_003493089.1 SGR_ Chr|YP_001827618.1 SBI_Chr|ADI05423.1	hypothetical protein; hypothetical protein; hypothetical protein; hypothetical protein; hypothetical protein;
strep2785	5	5	SCO:1;SAV:1;SBI:1;SGR:1;SCAB:1	GO:0003995:GO:0008152:GO:0016491:GO:0016627:GO:0050660:GO:0055114	acyl-CoA dehydrogenase activity:metabolic process:oxidoreductase activity:oxidoreductase activity, acting on the CH-CH group of donors:FAD or FADH2 binding:oxidation reduction	F:P:F:F:F:P	SCO_Chr|NP_625710.1 SCAB_Chr|YP_003493087.1 SAV_Chr|NP_828095.1 SGR_ Chr|YP_001827617.1 SBI_Chr|ADI05424.1	acyl-CoA dehydrogenase; acyl-CoA dehydrogenase; acyl-CoA dehydrogenase; putative acyl-CoA dehydrogenase; acyl-CoA dehydrogenase domain-containing protein;
strep2786	5	5	SCO:1;SAV:1;SBI:1;SGR:1;SCAB:1	GO:0003824:GO:0004553:GO:0004568:GO:0005975:GO:0006032:GO:0043169	catalytic activity:hydrolase activity, hydrolyzing O-glycosyl compounds:chitinase activity:carbohydrate metabolic process:chitin catabolic process:cation binding	F:F:F:P:P:F	SCO_Chr|NP_625711.1 SAV_Chr|NP_828094.1 SBI_Chr|ADI05425.1 SGR_ Chr|YP_001827616.1 SCAB_Chr|YP_003493086.1	chitinase; chitinase; chitinase; putative chitinase; putative chitinase/cellulase;
strep2787	5	5	SCO:1;SAV:1;SBI:1;SGR:1;SCAB:1				SCO_Chr|NP_625714.1 SAV_Chr|NP_828091.1 SCAB_Chr|YP_003493082.1 SBI_Chr|ADI05440.1 SGR_ Chr|YP_001827613.1	membrane protein; hypothetical protein; hypothetical protein; membrane protein; hypothetical protein;
strep2788	5	5	SCO:1;SAV:1;SBI:1;SGR:1;SCAB:1				SCO_Chr|NP_625715.1 SCAB_Chr|YP_003493081.1 SAV_Chr|NP_828088.1 SBI_Chr|ADI05441.1 SGR_ Chr|YP_001827612.1	hypothetical protein; hypothetical protein; hypothetical protein; hypothetical protein; hypothetical protein;
strep2789	5	5	SCO:1;SAV:1;SBI:1;SGR:1;SCAB:1	GO:0000166:GO:0005488:GO:0005524:GO:0017111	nucleotide binding:binding:ATP binding:nucleoside-triphosphatase activity	F:F:F:F	SCO_Chr|NP_625716.1 SCAB_Chr|YP_003493080.1 SAV_Chr|NP_828087.1 SGR_ Chr|YP_001827611.1 SBI_Chr|ADI05442.1	CbxX/CfqX family protein; putative ATPase; ATPase; putative ATPase; ATPase;
strep2790	5	5	SCO:1;SAV:1;SBI:1;SGR:1;SCAB:1				SCO_Chr|NP_625717.1 SAV_Chr|NP_828086.1 SCAB_Chr|YP_003493079.1 SGR_ Chr|YP_001827610.1 SBI_Chr|ADI05443.1	integral membrane protein; integral membrane protein; putative integral membrane protein; putative integral membrane protein; putative integral membrane protein;
strep2791	5	5	SCO:1;SAV:1;SBI:1;SGR:1;SCAB:1	GO:0003824:GO:0050660:GO:0055114	catalytic activity:FAD or FADH2 binding:oxidation reduction	F:F:P	SCO_Chr|NP_625718.1 SAV_Chr|NP_828085.1 SCAB_Chr|YP_003493078.1 SBI_Chr|ADI05444.1 SGR_ Chr|YP_001827609.1	secreted protein; integral membrane protein; hypothetical protein; integral membrane protein; putative integral membrane protein;
strep2792	5	5	SCO:1;SAV:1;SBI:1;SGR:1;SCAB:1				SCO_Chr|NP_625719.1 SCAB_Chr|YP_003493077.1 SAV_Chr|NP_828084.1 SBI_Chr|ADI05445.1 SGR_ Chr|YP_001827608.1	hypothetical protein; hypothetical protein; hypothetical protein; hypothetical protein; hypothetical protein;
strep2793	5	5	SCO:1;SAV:1;SBI:1;SGR:1;SCAB:1	GO:0000105:GO:0000166:GO:0000287:GO:0003879:GO:0005524:GO:0005737:GO:0008652:GO:0016740:GO:0016757:GO:0046872	histidine biosynthetic process:nucleotide binding:magnesium ion binding:ATP phosphoribosyltransferase activity:ATP binding:cytoplasm:cellular amino acid biosynthetic process:transferase activity:transferase activity, transferring glycosyl groups:metal ion binding	P:F:F:F:F:C:P:F:F:F	SCO_Chr|NP_733534.1 SCAB_Chr|YP_003493076.1 SAV_Chr|NP_828083.1 SGR_ Chr|YP_001827607.1 SBI_Chr|ADI05446.1	ATP phosphoribosyltransferase; ATP phosphoribosyltransferase; ATP phosphoribosyltransferase; ATP phosphoribosyltransferase; ATP phosphoribosyltransferase;
strep2794	5	5	SCO:1;SAV:1;SBI:1;SGR:1;SCAB:1	GO:0000105:GO:0000166:GO:0004636:GO:0005524:GO:0005737:GO:0008652:GO:0016787	histidine biosynthetic process:nucleotide binding:phosphoribosyl-ATP diphosphatase activity:ATP binding:cytoplasm:cellular amino acid biosynthetic process:hydrolase activity	P:F:F:F:C:P:F	SCO_Chr|NP_625720.1 SAV_Chr|NP_828082.1 SCAB_Chr|YP_003493075.1 SGR_ Chr|YP_001827606.1 SBI_Chr|ADI05447.1	phosphoribosyl-ATP pyrophosphatase; phosphoribosyl-ATP pyrophosphatase; phosphoribosyl-ATP pyrophosphatase; phosphoribosyl-ATP pyrophosphatase; phosphoribosyl-ATP pyrophosphatase;
strep2795	5	5	SCO:1;SAV:1;SBI:1;SGR:1;SCAB:1	GO:0004746:GO:0009231:GO:0009349:GO:0016740	riboflavin synthase activity:riboflavin biosynthetic process:riboflavin synthase complex:transferase activity	F:P:C:F	SCO_Chr|NP_625721.1 SAV_Chr|NP_828081.1 SCAB_Chr|YP_003493074.1 SGR_ Chr|YP_001827605.1 SBI_Chr|ADI05448.1	6,7-dimethyl-8-ribityllumazine synthase; 6,7-dimethyl-8-ribityllumazine synthase; 6,7-dimethyl-8-ribityllumazine synthase; 6,7-dimethyl-8-ribityllumazine synthase; 6,7-dimethyl-8-ribityllumazine synthase;
strep2796	5	5	SCO:1;SAV:1;SBI:1;SGR:1;SCAB:1	GO:0000166:GO:0000287:GO:0003824:GO:0003935:GO:0005525:GO:0008270:GO:0008686:GO:0009231:GO:0016787:GO:0016829:GO:0030145:GO:0046872	nucleotide binding:magnesium ion binding:catalytic activity:GTP cyclohydrolase II activity:GTP binding:zinc ion binding:3,4-dihydroxy-2-butanone-4-phosphate synthase activity:riboflavin biosynthetic process:hydrolase activity:lyase activity:manganese ion binding:metal ion binding	F:F:F:F:F:F:F:P:F:F:F:F	SCO_Chr|NP_625722.1 SAV_Chr|NP_828080.1 SCAB_Chr|YP_003493073.1 SGR_ Chr|YP_001827604.1 SBI_Chr|ADI05449.1	bifunctional 3,4-dihydroxy-2-butanone 4-phosphate synthase/GTP cyclohydrolase II protein; bifunctional 3,4-dihydroxy-2-butanone 4-phosphate synthase/GTP cyclohydrolase II protein; riboflavin biosynthesis protein RibA/GTP cyclohydrolase II; bifunctional 3,4-dihydroxy-2-butanone 4-phosphate synthase/GTP cyclohydrolase II protein; bifunctional 3,4-dihydroxy-2-butanone 4-phosphate synthase/GTP cycloh…
strep2797	5	5	SCO:1;SAV:1;SBI:1;SGR:1;SCAB:1	GO:0016740	transferase activity	F	SCO_Chr|NP_625724.1 SAV_Chr|NP_828078.1 SCAB_Chr|YP_003493071.1 SBI_Chr|ADI05450.1 SGR_ Chr|YP_001827602.1	riboflavin synthase subunit alpha; riboflavin synthase subunit alpha; putative riboflavin synthase subunit alpha; riboflavin synthase subunit alpha; riboflavin synthase subunit alpha;
strep2798	5	5	SCO:1;SAV:1;SBI:1;SGR:1;SCAB:1	GO:0016301:GO:0016310	kinase activity:phosphorylation	F:P	SCO_Chr|NP_625728.1 SAV_Chr|NP_828077.1 SCAB_Chr|YP_003493070.1 SGR_ Chr|YP_001827598.1 SBI_Chr|ADI05453.1	transcriptional regulator; transcriptional regulator; putative ROK family regulatory protein/kinase; ROK family transcriptional regulator; transcriptional regulator;
strep2799	5	5	SCO:1;SAV:1;SBI:1;SGR:1;SCAB:1	GO:0055085	transmembrane transport	P	SCO_Chr|NP_625729.1 SAV_Chr|NP_828076.1 SCAB_Chr|YP_003493069.1 SGR_ Chr|YP_001827597.1 SBI_Chr|ADI05454.1	transport protein; integral membrane transport protein; putative transport protein; major facilitator superfamily permease; integral membrane transport protein;
strep2800	5	5	SCO:1;SAV:1;SBI:1;SGR:1;SCAB:1	GO:0006807:GO:0016787:GO:0016810	nitrogen compound metabolic process:hydrolase activity:hydrolase activity, acting on carbon-nitrogen (but not peptide) bonds	P:F:F	SCO_Chr|NP_625736.1 SAV_Chr|NP_828068.1 SCAB_Chr|YP_003493062.1 SGR_ Chr|YP_001827581.1 SBI_Chr|ADI05461.1	hydrolase; hydrolase; putative hydrolase; putative hydrolase; putative hydrolase;
strep2801	5	5	SCO:1;SAV:1;SBI:1;SGR:1;SCAB:1	GO:0003700:GO:0005622:GO:0006351:GO:0006355:GO:0043565	sequence-specific DNA binding transcription factor activity:intracellular:transcription, DNA-dependent:regulation of transcription, DNA-dependent:sequence-specific DNA binding	F:C:P:P:F	SCO_Chr|NP_625739.1 SAV_Chr|NP_828063.1 SCAB_Chr|YP_003493054.1 SBI_Chr|ADI05462.1 SGR_ Chr|YP_001827580.1	transcription regulator AsnC; transcription regulator AsnC; putative AsnC family regulator; transcription regulator AsnC; AsnC family transcriptional regulator;
strep2802	5	5	SCO:1;SAV:1;SBI:1;SGR:1;SCAB:1	GO:0003824:GO:0003938:GO:0008152:GO:0016491:GO:0055114	catalytic activity:IMP dehydrogenase activity:metabolic process:oxidoreductase activity:oxidation reduction	F:F:P:F:P	SCO_Chr|NP_625742.1 SAV_Chr|NP_828060.1 SCAB_Chr|YP_003493052.1 SGR_ Chr|YP_001827578.1 SBI_Chr|ADI05466.1	inosine 5-monophosphate dehydrogenase; inosine 5-monophosphate dehydrogenase; putative inosine monophosphate dehydrogenase; inosine 5-monophosphate dehydrogenase; inosine 5-monophosphate dehydrogenase;
strep2803	5	5	SCO:1;SAV:1;SBI:1;SGR:1;SCAB:1	GO:0030246:GO:0030528:GO:0045449	carbohydrate binding:transcription regulator activity:regulation of transcription	F:F:P	SCO_Chr|NP_625744.1 SCAB_Chr|YP_003493051.1 SAV_Chr|NP_828057.1 SGR_ Chr|YP_001827576.1 SBI_Chr|ADI05467.1	transcriptional regulator; putative ligand-binding protein; transcriptional regulator; putative transcriptional regulator; putative transcriptional regulator;
strep2804	5	5	SCO:1;SAV:1;SBI:1;SGR:1;SCAB:1	GO:0003824:GO:0004750:GO:0005975:GO:0008152:GO:0016853	catalytic activity:ribulose-phosphate 3-epimerase activity:carbohydrate metabolic process:metabolic process:isomerase activity	F:F:P:P:F	SCO_Chr|NP_625745.1 SAV_Chr|NP_828056.1 SCAB_Chr|YP_003493050.1 SGR_ Chr|YP_001827575.1 SBI_Chr|ADI05468.1	ribulose-phosphate 3-epimerase; ribulose-phosphate 3-epimerase; ribulose-phosphate 3-epimerase; ribulose-phosphate 3-epimerase; ribulose-phosphate 3-epimerase;
strep2805	5	5	SCO:1;SAV:1;SBI:1;SGR:1;SCAB:1	GO:0003723:GO:0006355:GO:0008168:GO:0016740:GO:0032259	RNA binding:regulation of transcription, DNA-dependent:methyltransferase activity:transferase activity:methylation	F:P:F:F:P	SCO_Chr|NP_625753.1 SAV_Chr|NP_828054.1 SBI_Chr|ADI05470.1 SCAB_Chr|YP_003493048.1 SGR_ Chr|YP_001827574.1	putative Sun-family protein; RNA-binding Sun protein; RNA-binding Sun protein; putative RNA-binding Sun protein; putative RNA-binding Sun protein;
strep2806	5	5	SCO:1;SAV:1;SBI:1;SGR:1;SCAB:1	GO:0003824:GO:0004479:GO:0006412:GO:0006413:GO:0008168:GO:0009058:GO:0016740:GO:0016742:GO:0032259:GO:0071951	catalytic activity:methionyl-tRNA formyltransferase activity:translation:translational initiation:methyltransferase activity:biosynthetic process:transferase activity:hydroxymethyl-, formyl- and related transferase activity:methylation:conversion of methionyl-tRNA to N-formyl-methionyl-tRNA	F:F:P:P:F:P:F:F:P:P	SCO_Chr|NP_625754.1 SAV_Chr|NP_828053.1 SCAB_Chr|YP_003493047.1 SGR_ Chr|YP_001827573.1 SBI_Chr|ADI05472.1	methionyl-tRNA formyltransferase; methionyl-tRNA formyltransferase; methionyl-tRNA formyltransferase; methionyl-tRNA formyltransferase; methionyl-tRNA formyltransferase;
strep2807	5	5	SCO:1;SAV:1;SBI:1;SGR:1;SCAB:1				SCO_Chr|NP_625755.1 SAV_Chr|NP_828052.1 SCAB_Chr|YP_003493046.1 SGR_ Chr|YP_001827572.1 SBI_Chr|ADI05473.1	hypothetical protein; hypothetical protein; hypothetical protein; hypothetical protein; hypothetical protein;
strep2808	5	5	SCO:1;SAV:1;SBI:1;SGR:1;SCAB:1				SCO_Chr|NP_625756.1 SAV_Chr|NP_828051.1 SCAB_Chr|YP_003493045.1 SGR_ Chr|YP_001827571.1 SBI_Chr|ADI05474.1	primosome assembly protein PriA; primosome assembly protein PriA; putative primosomal protein n'; primosome assembly protein PriA; primosome assembly protein PriA;
strep2809	5	5	SCO:1;SAV:1;SBI:1;SGR:1;SCAB:1	GO:0000166:GO:0004478:GO:0005524:GO:0005737:GO:0006730:GO:0016740:GO:0046872	nucleotide binding:methionine adenosyltransferase activity:ATP binding:cytoplasm:one-carbon metabolic process:transferase activity:metal ion binding	F:F:F:C:P:F:F	SCO_Chr|NP_625757.1 SAV_Chr|NP_828050.1 SGR_ Chr|YP_001827570.1 SCAB_Chr|YP_003493044.1 SBI_Chr|ADI05475.1	S-adenosylmethionine synthetase; S-adenosylmethionine synthetase; S-adenosylmethionine synthetase; S-adenosylmethionine synthetase; S-adenosylmethionine synthetase;
strep2810	5	5	SCO:1;SAV:1;SBI:1;SGR:1;SCAB:1	GO:0003824:GO:0004632:GO:0004633:GO:0010181:GO:0015937:GO:0015941	catalytic activity:phosphopantothenate--cysteine ligase activity:phosphopantothenoylcysteine decarboxylase activity:FMN binding:coenzyme A biosynthetic process:pantothenate catabolic process	F:F:F:F:P:P	SCO_Chr|NP_733535.1 SCAB_Chr|YP_003493043.1 SAV_Chr|NP_828049.1 SGR_ Chr|YP_001827569.1 SBI_Chr|ADI05476.1	bifunctional phosphopantothenoylcysteine decarboxylase/phosphopantothenate synthase; putative flavoprotein; bifunctional phosphopantothenoylcysteine decarboxylase/phosphopantothenate synthase; bifunctional phosphopantothenoylcysteine decarboxylase/phosphopantothenate synthase; bifunctional phosphopantothenoylcysteine decarboxylase/phosphopantothenate synthase;
strep2811	5	5	SCO:1;SAV:1;SBI:1;SGR:1;SCAB:1	GO:0003677:GO:0003899:GO:0006350:GO:0006351:GO:0016740:GO:0016779:GO:0030880	DNA binding:DNA-directed RNA polymerase activity:transcription:transcription, DNA-dependent:transferase activity:nucleotidyltransferase activity:RNA polymerase complex	F:F:P:P:F:F:C	SCO_Chr|NP_625758.1 SCAB_Chr|YP_003493042.1 SGR_ Chr|YP_001827568.1 SAV_Chr|NP_828048.1 SBI_Chr|ADI05477.1	DNA-directed RNA polymerase subunit omega; putative DNA-directed RNA polymerase omega chain; DNA-directed RNA polymerase subunit omega; DNA-directed RNA polymerase subunit omega; DNA-directed RNA polymerase subunit omega;
strep2812	5	5	SCO:1;SAV:1;SBI:1;SGR:1;SCAB:1	GO:0003676:GO:0003677:GO:0003723:GO:0003735:GO:0005622:GO:0005840:GO:0006281:GO:0006412	nucleic acid binding:DNA binding:RNA binding:structural constituent of ribosome:intracellular:ribosome:DNA repair:translation	F:F:F:F:C:C:P:P	SCO_Chr|NP_625760.1 SCAB_Chr|YP_003493040.1 SAV_Chr|NP_828046.1 SGR_ Chr|YP_001827566.1 SBI_Chr|ADI05478.1	hypothetical protein; hypothetical protein; hypothetical protein; putative integration host factor; hypothetical protein;
strep2813	5	5	SCO:1;SAV:1;SBI:1;SGR:1;SCAB:1	GO:0003824:GO:0004590:GO:0006207:GO:0006221:GO:0008152:GO:0016829:GO:0016831	catalytic activity:orotidine-5'-phosphate decarboxylase activity:de novo' pyrimidine base biosynthetic process:pyrimidine nucleotide biosynthetic process:metabolic process:lyase activity:carboxy-lyase activity	F:F:P:P:P:F:F	SCO_Chr|NP_625761.1 SCAB_Chr|YP_003493039.1 SAV_Chr|NP_828045.1 SGR_ Chr|YP_001827565.1 SBI_Chr|ADI05479.1	orotidine 5'-phosphate decarboxylase; orotidine 5'-phosphate decarboxylase; orotidine 5'-phosphate decarboxylase; orotidine 5'-phosphate decarboxylase; orotidine 5'-phosphate decarboxylase;
strep2814	5	5	SCO:1;SAV:1;SBI:1;SGR:1;SCAB:1	GO:0003824:GO:0004152:GO:0004158:GO:0005886:GO:0006207:GO:0006221:GO:0006222:GO:0008152:GO:0016020:GO:0016491:GO:0055114	catalytic activity:dihydroorotate dehydrogenase activity:dihydroorotate oxidase activity:plasma membrane:de novo' pyrimidine base biosynthetic process:pyrimidine nucleotide biosynthetic process:UMP biosynthetic process:metabolic process:membrane:oxidoreductase activity:oxidation reduction	F:F:F:C:P:P:P:P:C:F:P	SCO_Chr|NP_625762.1 SCAB_Chr|YP_003493038.1 SAV_Chr|NP_828044.1 SGR_ Chr|YP_001827564.1 SBI_Chr|ADI05480.1	dihydroorotate dehydrogenase 2; dihydroorotate dehydrogenase; dihydroorotate dehydrogenase 2; dihydroorotate dehydrogenase 2; dihydroorotate dehydrogenase 2;
strep2815	5	5	SCO:1;SAV:1;SBI:1;SGR:1;SCAB:1	GO:0000166:GO:0003824:GO:0004086:GO:0004088:GO:0005524:GO:0006221:GO:0006526:GO:0006807:GO:0008152:GO:0008652:GO:0016874:GO:0046872	nucleotide binding:catalytic activity:carbamoyl-phosphate synthase activity:carbamoyl-phosphate synthase (glutamine-hydrolyzing) activity:ATP binding:pyrimidine nucleotide biosynthetic process:arginine biosynthetic process:nitrogen compound metabolic process:metabolic process:cellular amino acid biosynthetic process:ligase activity:metal ion binding	F:F:F:F:F:P:P:P:P:P:F:F	SCO_Chr|NP_625763.1 SCAB_Chr|YP_003493037.1 SAV_Chr|NP_828043.1 SGR_ Chr|YP_001827563.1 SBI_Chr|ADI05481.1	carbamoyl phosphate synthase large subunit; carbamoylphosphate synthetase large chain; carbamoyl phosphate synthase large subunit; carbamoyl phosphate synthase large subunit; carbamoyl phosphate synthase large subunit;
strep2816	5	5	SCO:1;SAV:1;SBI:1;SGR:1;SCAB:1	GO:0003824:GO:0004086:GO:0006221:GO:0006541:GO:0006807:GO:0009058:GO:0016874	catalytic activity:carbamoyl-phosphate synthase activity:pyrimidine nucleotide biosynthetic process:glutamine metabolic process:nitrogen compound metabolic process:biosynthetic process:ligase activity	F:F:P:P:P:P:F	SCO_Chr|NP_625764.1 SCAB_Chr|YP_003493036.1 SAV_Chr|NP_828042.1 SGR_ Chr|YP_001827562.1 SBI_Chr|ADI05482.1	carbamoyl phosphate synthase small subunit; carbamoyl-phosphate synthase, pyrimidine-specific, small chain; carbamoyl phosphate synthase small subunit; carbamoyl phosphate synthase small subunit; carbamoyl phosphate synthase small subunit;
strep2817	5	5	SCO:1;SAV:1;SBI:1;SGR:1;SCAB:1				SCO_Chr|NP_625765.1 SCAB_Chr|YP_003493035.1 SAV_Chr|NP_828041.1 SBI_Chr|ADI05483.1 SGR_ Chr|YP_001827561.1	integral membrane protein; putative integral membrane protein; integral membrane protein; integral membrane protein; putative integral membrane protein;
strep2818	5	5	SCO:1;SAV:1;SBI:1;SGR:1;SCAB:1	GO:0004151:GO:0006221:GO:0016787:GO:0016810:GO:0016812:GO:0046872	dihydroorotase activity:pyrimidine nucleotide biosynthetic process:hydrolase activity:hydrolase activity, acting on carbon-nitrogen (but not peptide) bonds:hydrolase activity, acting on carbon-nitrogen (but not peptide) bonds, in cyclic amides:metal ion binding	F:P:F:F:F:F	SCO_Chr|NP_625766.1 SAV_Chr|NP_828040.1 SCAB_Chr|YP_003493034.1 SGR_ Chr|YP_001827560.1 SBI_Chr|ADI05484.1	dihydroorotase; dihydroorotase; dihydroorotase; dihydroorotase; dihydroorotase;
strep2819	5	5	SCO:1;SAV:1;SBI:1;SGR:1;SCAB:1	GO:0004070:GO:0006207:GO:0006221:GO:0006520:GO:0016597:GO:0016740:GO:0016743	aspartate carbamoyltransferase activity:de novo' pyrimidine base biosynthetic process:pyrimidine nucleotide biosynthetic process:cellular amino acid metabolic process:amino acid binding:transferase activity:carboxyl- or carbamoyltransferase activity	F:P:P:P:F:F:F	SCO_Chr|NP_625767.1 SCAB_Chr|YP_003493033.1 SAV_Chr|NP_828039.1 SGR_ Chr|YP_001827559.1 SBI_Chr|ADI05485.1	aspartate carbamoyltransferase catalytic subunit; aspartate carbamoyltransferase; aspartate carbamoyltransferase catalytic subunit; aspartate carbamoyltransferase catalytic subunit; aspartate carbamoyltransferase catalytic subunit;
strep2820	5	5	SCO:1;SAV:1;SBI:1;SGR:1;SCAB:1	GO:0004845:GO:0006350:GO:0009116:GO:0016740:GO:0016757:GO:0045449	uracil phosphoribosyltransferase activity:transcription:nucleoside metabolic process:transferase activity:transferase activity, transferring glycosyl groups:regulation of transcription	F:P:P:F:F:P	SCO_Chr|NP_625768.1 SCAB_Chr|YP_003493032.1 SAV_Chr|NP_828038.1 SGR_ Chr|YP_001827558.1 SBI_Chr|ADI05486.1	bifunctional pyrimidine regulatory protein PyrR uracil phosphoribosyltransferase; pyrimidine operon regulatory protein; bifunctional pyrimidine regulatory protein PyrR uracil phosphoribosyltransferase; bifunctional pyrimidine regulatory protein PyrR uracil phosphoribosyltransferase; bifunctional pyrimidine regulatory protein PyrR uracil phosphoribosyltransferase;
strep2821	5	5	SCO:1;SAV:1;SBI:1;SGR:1;SCAB:1	GO:0003677:GO:0043565	DNA binding:sequence-specific DNA binding	F:F	SCO_Chr|NP_625769.1 SAV_Chr|NP_828037.1 SGR_ Chr|YP_001827557.1 SCAB_Chr|YP_003493031.1 SBI_Chr|ADI05487.1	DNA-binding protein; DNA-binding protein; putative transcriptional regulator; BldD regulator of morphogenesis and anitbiotic production; BldD regulator of morphogenesis and anitbiotic production;
strep2822	5	5	SCO:1;SAV:1;SBI:1;SGR:1;SCAB:1	GO:0003715:GO:0003723:GO:0006350:GO:0006353:GO:0006355:GO:0045449	transcription termination factor activity:RNA binding:transcription:transcription termination:regulation of transcription, DNA-dependent:regulation of transcription	F:F:P:P:P:P	SCO_Chr|NP_625770.1 SCAB_Chr|YP_003493030.1 SAV_Chr|NP_828036.1 SBI_Chr|ADI05488.1 SGR_ Chr|YP_001827556.1	transcription antitermination protein NusB; putative NusB family protein; transcription antitermination protein NusB; transcription antitermination protein NusB; transcription antitermination protein NusB;
strep2823	5	5	SCO:1;SAV:1;SBI:1;SGR:1;SCAB:1	GO:0003746:GO:0005737:GO:0006412:GO:0006414	translation elongation factor activity:cytoplasm:translation:translational elongation	F:C:P:P	SCO_Chr|NP_625771.1 SCAB_Chr|YP_003493029.1 SAV_Chr|NP_828035.1 SGR_ Chr|YP_001827555.1 SBI_Chr|ADI05489.1	elongation factor P; elongation factor P; elongation factor P; elongation factor P; elongation factor P;
strep2824	5	5	SCO:1;SAV:1;SBI:1;SGR:1;SCAB:1	GO:0009987:GO:0016787	cellular process:hydrolase activity	P:F	SCO_Chr|NP_625772.1 SAV_Chr|NP_828034.1 SCAB_Chr|YP_003493028.1 SGR_ Chr|YP_001827554.1 SBI_Chr|ADI05490.1	peptidase; peptidase; putative peptidase; putative peptidase; peptidase;
strep2825	5	5	SCO:1;SAV:1;SBI:1;SGR:1;SCAB:1	GO:0001906:GO:0005524	cell killing:ATP binding	P:F	SCO_Chr|NP_625773.1 SAV_Chr|NP_828033.1 SCAB_Chr|YP_003493027.1 SGR_ Chr|YP_001827553.1 SBI_Chr|ADI05491.1	secreted protein; hypothetical protein; hypothetical protein; hypothetical protein; hypothetical protein;
strep2826	5	5	SCO:1;SAV:1;SBI:1;SGR:1;SCAB:1	GO:0003856:GO:0005737:GO:0008652:GO:0009058:GO:0009073:GO:0016829:GO:0016838	3-dehydroquinate synthase activity:cytoplasm:cellular amino acid biosynthetic process:biosynthetic process:aromatic amino acid family biosynthetic process:lyase activity:carbon-oxygen lyase activity, acting on phosphates	F:C:P:P:P:F:F	SCO_Chr|NP_625774.1 SAV_Chr|NP_828032.1 SCAB_Chr|YP_003493026.1 SBI_Chr|ADI05493.1 SGR_ Chr|YP_001827551.1	3-dehydroquinate synthase; 3-dehydroquinate synthase; 3-dehydroquinate synthase; putative shikimate kinase and 3-dehydroquinate synthase; putative shikimate kinase and 3-dehydroquinate synthase;
strep2827	5	5	SCO:1;SAV:1;SBI:1;SGR:1;SCAB:1	GO:0004107:GO:0008652:GO:0009073:GO:0016829	chorismate synthase activity:cellular amino acid biosynthetic process:aromatic amino acid family biosynthetic process:lyase activity	F:P:P:F	SCO_Chr|NP_625776.1 SCAB_Chr|YP_003493024.1 SAV_Chr|NP_828030.1 SGR_ Chr|YP_001827550.1 SBI_Chr|ADI05495.1	chorismate synthase; chorismate synthase; chorismate synthase; chorismate synthase; chorismate synthase;
strep2828	5	5	SCO:1;SAV:1;SBI:1;SGR:1;SCAB:1	GO:0003824:GO:0005488:GO:0008152	catalytic activity:binding:metabolic process	F:F:P	SCO_Chr|NP_625778.2 SAV_Chr|NP_828029.1 SCAB_Chr|YP_003493023.1 SGR_ Chr|YP_001827549.1 SBI_Chr|ADI05496.1	shikimate 5-dehydrogenase; shikimate 5-dehydrogenase; quinate/shikimate dehydrogenase; shikimate 5-dehydrogenase; shikimate 5-dehydrogenase;
strep2829	5	5	SCO:1;SAV:1;SBI:1;SGR:1;SCAB:1	GO:0016829	lyase activity	F	SCO_Chr|NP_625779.1 SAV_Chr|NP_828028.1 SGR_ Chr|YP_001827548.1 SBI_Chr|ADI05497.1 SCAB_Chr|YP_003493022.1	integral membrane protein; aminodeoxychorismate lyase; putative aminodeoxychorismate lyase; putative aminodeoxychorismate lyase; putative integral membrane protein;
strep2830	5	5	SCO:1;SAV:1;SBI:1;SGR:1;SCAB:1	GO:0003676:GO:0004518:GO:0005737:GO:0006139:GO:0006281:GO:0006310:GO:0006974:GO:0016787:GO:0016788	nucleic acid binding:nuclease activity:cytoplasm:nucleobase, nucleoside, nucleotide and nucleic acid metabolic process:DNA repair:DNA recombination:response to DNA damage stimulus:hydrolase activity:hydrolase activity, acting on ester bonds	F:F:C:P:P:P:P:F:F	SCO_Chr|NP_625780.1 SAV_Chr|NP_828027.1 SGR_ Chr|YP_001827547.1 SCAB_Chr|YP_003493021.1 SBI_Chr|ADI05498.1	Holliday junction resolvase-like protein; hypothetical protein; hypothetical protein; putative Holliday junction resolvase subunit; Holliday junction resolvase-like protein;
strep2831	5	5	SCO:1;SAV:1;SBI:1;SGR:1;SCAB:1	GO:0000049:GO:0000166:GO:0003676:GO:0003723:GO:0004812:GO:0004813:GO:0005524:GO:0005737:GO:0006412:GO:0006419:GO:0016874:GO:0016876:GO:0043039:GO:0046872	tRNA binding:nucleotide binding:nucleic acid binding:RNA binding:aminoacyl-tRNA ligase activity:alanine-tRNA ligase activity:ATP binding:cytoplasm:translation:alanyl-tRNA aminoacylation:ligase activity:ligase activity, forming aminoacyl-tRNA and related compounds:tRNA aminoacylation:metal ion binding	F:F:F:F:F:F:F:C:P:P:F:F:P:F	SCO_Chr|NP_625781.1 SCAB_Chr|YP_003493020.1 SAV_Chr|NP_828026.1 SGR_ Chr|YP_001827546.1 SBI_Chr|ADI05499.1	alanyl-tRNA synthetase; alanine tRNA synthetase; alanyl-tRNA synthetase; alanyl-tRNA synthetase; alanyl-tRNA synthetase;
strep2832	5	5	SCO:1;SAV:1;SBI:1;SGR:1;SCAB:1				SCO_Chr|NP_625782.1 SCAB_Chr|YP_003493019.1 SAV_Chr|NP_828025.1 SBI_Chr|ADI05500.1 SGR_ Chr|YP_001827545.1	secreted protein; hypothetical protein; secreted protein; secreted protein; putative secreted protein;
strep2833	5	5	SCO:1;SAV:1;SBI:1;SGR:1;SCAB:1				SCO_Chr|NP_625783.1 SAV_Chr|NP_828024.1 SCAB_Chr|YP_003493018.1 SGR_ Chr|YP_001827544.1 SBI_Chr|ADI05501.1	secreted protein; secreted protein; hypothetical protein; putative secreted protein; putative secreted protein;
strep2834	5	5	SCO:1;SAV:1;SBI:1;SGR:1;SCAB:1	GO:0003723:GO:0003735:GO:0005622:GO:0005840:GO:0006412:GO:0015935:GO:0019843:GO:0030529	RNA binding:structural constituent of ribosome:intracellular:ribosome:translation:small ribosomal subunit:rRNA binding:ribonucleoprotein complex	F:F:C:C:P:C:F:C	SCO_Chr|NP_625785.1 SAV_Chr|NP_828023.1 SCAB_Chr|YP_003493017.1 SGR_ Chr|YP_001827542.1 SBI_Chr|ADI05502.1	30S ribosomal protein S4; 30S ribosomal protein S4; 30S ribosomal protein S4; 30S ribosomal protein S4; 30S ribosomal protein S4;
strep2835	5	5	SCO:1;SAV:1;SBI:1;SGR:1;SCAB:1	GO:0000166:GO:0005524:GO:0017111	nucleotide binding:ATP binding:nucleoside-triphosphatase activity	F:F:F	SCO_Chr|NP_625786.1 SAV_Chr|NP_828022.1 SCAB_Chr|YP_003493016.1 SGR_ Chr|YP_001827540.1 SBI_Chr|ADI05504.1	recombination factor protein RarA; recombination factor protein RarA; ATP/GTP binding protein; recombination factor protein RarA; recombination factor protein RarA;
strep2836	5	5	SCO:1;SAV:1;SBI:1;SGR:1;SCAB:1				SCO_Chr|NP_625787.1 SCAB_Chr|YP_003493015.1 SAV_Chr|NP_828021.1 SBI_Chr|ADI05505.1 SGR_ Chr|YP_001827539.1	integral membrane protein; putative integral membrane oxidoreductase; integral membrane protein; integral membrane protein; putative integral membrane protein;
strep2837	5	5	SCO:1;SAV:1;SBI:1;SGR:1;SCAB:1	GO:0000166:GO:0004812:GO:0004821:GO:0005524:GO:0005737:GO:0006412:GO:0006418:GO:0006427:GO:0016874	nucleotide binding:aminoacyl-tRNA ligase activity:histidine-tRNA ligase activity:ATP binding:cytoplasm:translation:tRNA aminoacylation for protein translation:histidyl-tRNA aminoacylation:ligase activity	F:F:F:F:C:P:P:P:F	SCO_Chr|NP_625788.1 SAV_Chr|NP_828020.1 SCAB_Chr|YP_003493014.1 SGR_ Chr|YP_001827538.1 SBI_Chr|ADI05506.1	histidyl-tRNA synthetase; histidyl-tRNA synthetase; histidyl tRNA synthetase; histidyl-tRNA synthetase; histidyl-tRNA synthetase;
strep2838	5	5	SCO:1;SAV:1;SBI:1;SGR:1;SCAB:1	GO:0016787	hydrolase activity	F	SCO_Chr|NP_625789.1 SAV_Chr|NP_828019.1 SCAB_Chr|YP_003493013.1 SGR_ Chr|YP_001827537.1 SBI_Chr|ADI05507.1	hydrolase; hydrolase; putative hydrolase; putative hydrolase; putative hydrolase;
strep2839	5	5	SCO:1;SAV:1;SBI:1;SGR:1;SCAB:1	GO:0003755:GO:0006457:GO:0016853	peptidyl-prolyl cis-trans isomerase activity:protein folding:isomerase activity	F:P:F	SCO_Chr|NP_625790.1 SAV_Chr|NP_828018.1 SCAB_Chr|YP_003493012.1 SBI_Chr|ADI05508.1 SGR_ Chr|YP_001827536.1	peptidyl-prolyl cis-trans isomerase; peptidyl-prolyl cis-trans isomerase; putative peptidyl-prolyl cis-trans isomerase; peptidyl-prolyl cis-trans isomerase; putative peptidyl-prolyl cis-trans isomerase;
strep2840	5	5	SCO:1;SAV:1;SBI:1;SGR:1;SCAB:1				SCO_Chr|NP_733536.1 SCAB_Chr|YP_003493011.1 SAV_Chr|NP_828017.1 SGR_ Chr|YP_001827535.1 SBI_Chr|ADI05509.1	hypothetical protein; hypothetical protein; hypothetical protein; hypothetical protein; hypothetical protein;
strep2841	5	5	SCO:1;SAV:1;SBI:1;SGR:1;SCAB:1	GO:0003824:GO:0008152:GO:0015969:GO:0016597	catalytic activity:metabolic process:guanosine tetraphosphate metabolic process:amino acid binding	F:P:P:F	SCO_Chr|NP_625792.1 SAV_Chr|NP_828016.1 SCAB_Chr|YP_003493010.1 SBI_Chr|ADI05512.1 SGR_ Chr|YP_001827534.1	GTP pyrophosphokinase; ppGpp synthetase; guanosine 3',5'-bis-pyrophosphate (ppGpp) synthetase RelA; ppGpp synthetase; putative ppGpp synthetase;
strep2842	5	5	SCO:1;SAV:1;SBI:1;SGR:1;SCAB:1	GO:0003999:GO:0005737:GO:0006166:GO:0006168:GO:0009116:GO:0016740:GO:0016757	adenine phosphoribosyltransferase activity:cytoplasm:purine ribonucleoside salvage:adenine salvage:nucleoside metabolic process:transferase activity:transferase activity, transferring glycosyl groups	F:C:P:P:P:F:F	SCO_Chr|NP_625793.1 SAV_Chr|NP_828015.1 SCAB_Chr|YP_003493008.1 SGR_ Chr|YP_001827533.1 SBI_Chr|ADI05513.1	adenine phosphoribosyltransferase; adenine phosphoribosyltransferase; adenine phosphoribosyltransferase; adenine phosphoribosyltransferase; adenine phosphoribosyltransferase;
strep2843	5	5	SCO:1;SAV:1;SBI:1;SGR:1;SCAB:1	GO:0005886:GO:0006810:GO:0006886:GO:0008565:GO:0015031:GO:0015450:GO:0015627:GO:0015628:GO:0016020:GO:0016021:GO:0055085	plasma membrane:transport:intracellular protein transport:protein transporter activity:protein transport:P-P-bond-hydrolysis-driven protein transmembrane transporter activity:type II protein secretion system complex:protein secretion by the type II secretion system:membrane:integral to membrane:transmembrane transport	C:P:P:F:P:F:C:P:C:C:P	SCO_Chr|NP_625794.1 SAV_Chr|NP_828014.1 SCAB_Chr|YP_003493007.1 SGR_ Chr|YP_001827532.1 SBI_Chr|ADI05514.1	preprotein translocase subunit SecF; preprotein translocase subunit SecF; protein-export membrane protein; preprotein translocase subunit SecF; preprotein translocase subunit SecF;
strep2844	5	5	SCO:1;SAV:1;SBI:1;SGR:1;SCAB:1	GO:0005886:GO:0006810:GO:0006886:GO:0008565:GO:0015031:GO:0015450:GO:0015627:GO:0015628:GO:0016020:GO:0016021:GO:0055085	plasma membrane:transport:intracellular protein transport:protein transporter activity:protein transport:P-P-bond-hydrolysis-driven protein transmembrane transporter activity:type II protein secretion system complex:protein secretion by the type II secretion system:membrane:integral to membrane:transmembrane transport	C:P:P:F:P:F:C:P:C:C:P	SCO_Chr|NP_625795.1 SAV_Chr|NP_828013.1 SCAB_Chr|YP_003493006.1 SGR_ Chr|YP_001827531.1 SBI_Chr|ADI05515.1	preprotein translocase subunit SecD; preprotein translocase subunit SecD; protein-export membrane protein; preprotein translocase subunit SecD; preprotein translocase subunit SecD;
strep2845	5	5	SCO:1;SAV:1;SBI:1;SGR:1;SCAB:1				SCO_Chr|NP_625796.1 SCAB_Chr|YP_003493005.1 SAV_Chr|NP_828012.1 SGR_ Chr|YP_001827530.1 SBI_Chr|ADI05516.1	secreted protein; hypothetical protein; secreted protein; putative secreted protein; secreted protein;
strep2846	5	5	SCO:1;SAV:1;SBI:1;SGR:1;SCAB:1	GO:0000166:GO:0003677:GO:0004386:GO:0005524:GO:0006281:GO:0006310:GO:0006974:GO:0009378:GO:0009432:GO:0016787:GO:0017111	nucleotide binding:DNA binding:helicase activity:ATP binding:DNA repair:DNA recombination:response to DNA damage stimulus:four-way junction helicase activity:SOS response:hydrolase activity:nucleoside-triphosphatase activity	F:F:F:F:P:P:P:F:P:F:F	SCO_Chr|NP_625797.1 SCAB_Chr|YP_003493004.1 SAV_Chr|NP_828011.1 SGR_ Chr|YP_001827529.1 SBI_Chr|ADI05517.1	Holliday junction DNA helicase RuvB; Holliday junction DNA helicase; Holliday junction DNA helicase RuvB; Holliday junction DNA helicase RuvB; Holliday junction DNA helicase RuvB;
strep2847	5	5	SCO:1;SAV:1;SBI:1;SGR:1;SCAB:1	GO:0000166:GO:0003677:GO:0003678:GO:0004386:GO:0005524:GO:0006281:GO:0006310:GO:0006974:GO:0009378:GO:0009379:GO:0009432:GO:0016787	nucleotide binding:DNA binding:DNA helicase activity:helicase activity:ATP binding:DNA repair:DNA recombination:response to DNA damage stimulus:four-way junction helicase activity:Holliday junction helicase complex:SOS response:hydrolase activity	F:F:F:F:F:P:P:P:F:C:P:F	SCO_Chr|NP_625798.1 SCAB_Chr|YP_003493003.1 SAV_Chr|NP_828010.1 SBI_Chr|ADI05518.1 SGR_ Chr|YP_001827528.1	Holliday junction DNA helicase RuvA; Holliday junction DNA helicase; Holliday junction DNA helicase RuvA; Holliday junction DNA helicase RuvA; Holliday junction DNA helicase RuvA;
strep2848	5	5	SCO:1;SAV:1;SBI:1;SGR:1;SCAB:1	GO:0003676:GO:0004518:GO:0004520:GO:0006281:GO:0006310:GO:0006974:GO:0008821:GO:0016787:GO:0046872	nucleic acid binding:nuclease activity:endodeoxyribonuclease activity:DNA repair:DNA recombination:response to DNA damage stimulus:crossover junction endodeoxyribonuclease activity:hydrolase activity:metal ion binding	F:F:F:P:P:P:F:F:F	SCO_Chr|NP_625799.1 SCAB_Chr|YP_003493002.1 SAV_Chr|NP_828009.1 SGR_ Chr|YP_001827527.1 SBI_Chr|ADI05519.1	Holliday junction resolvase; crossover junction endodeoxyribonuclease; Holliday junction resolvase; Holliday junction resolvase; Holliday junction resolvase;
strep2849	5	5	SCO:1;SAV:1;SBI:1;SGR:1;SCAB:1				SCO_Chr|NP_625800.1 SCAB_Chr|YP_003493001.1 SAV_Chr|NP_828008.1 SGR_ Chr|YP_001827526.1 SBI_Chr|ADI05520.1	hypothetical protein; hypothetical protein; hypothetical protein; hypothetical protein; hypothetical protein;
strep2850	5	5	SCO:1;SAV:1;SBI:1;SGR:1;SCAB:1	GO:0006541:GO:0016740	glutamine metabolic process:transferase activity	P:F	SCO_Chr|NP_625801.1 SCAB_Chr|YP_003493000.1 SAV_Chr|NP_828007.1 SGR_ Chr|YP_001827525.1 SBI_Chr|ADI05521.1	glutamine amidotransferase subunit PdxT; putative glutamine amidotransferase subunit; glutamine amidotransferase subunit PdxT; glutamine amidotransferase subunit PdxT; glutamine amidotransferase subunit PdxT;
strep2851	5	5	SCO:1;SAV:1;SBI:1;SGR:1;SCAB:1	GO:0003824:GO:0008152:GO:0016829:GO:0042823	catalytic activity:metabolic process:lyase activity:pyridoxal phosphate biosynthetic process	F:P:F:P	SCO_Chr|NP_625802.1 SCAB_Chr|YP_003492999.1 SAV_Chr|NP_828006.1 SGR_ Chr|YP_001827524.1 SBI_Chr|ADI05522.1	pyridoxal biosynthesis lyase PdxS; putative pyridoxal biosynthesis lyase; pyridoxal biosynthesis lyase PdxS; pyridoxal biosynthesis lyase PdxS; pyridoxal biosynthesis lyase PdxS;
strep2852	5	5	SCO:1;SAV:1;SBI:1;SGR:1;SCAB:1				SCO_Chr|NP_625803.1 SCAB_Chr|YP_003492998.1 SAV_Chr|NP_828005.1 SBI_Chr|ADI05523.1 SGR_ Chr|YP_001827523.1	hypothetical protein; hypothetical protein; secreted protein; hypothetical protein; hypothetical protein;
strep2853	5	5	SCO:1;SAV:1;SBI:1;SGR:1;SCAB:1	GO:0009058:GO:0016740	biosynthetic process:transferase activity	P:F	SCO_Chr|NP_625804.1 SAV_Chr|NP_828004.1 SCAB_Chr|YP_003492997.1 SGR_ Chr|YP_001827522.1 SBI_Chr|ADI05524.1	sugar transferase; glycosyltransferase; putative glycosyltransferase; putative glycosyl transferase; glycosyltransferase;
strep2854	5	5	SCO:1;SAV:1;SBI:1;SGR:1;SCAB:1	GO:0008152:GO:0008415:GO:0009244:GO:0016021:GO:0016740	metabolic process:acyltransferase activity:lipopolysaccharide core region biosynthetic process:integral to membrane:transferase activity	P:F:P:C:F	SCO_Chr|NP_625805.1 SCAB_Chr|YP_003492996.1 SAV_Chr|NP_828003.1 SBI_Chr|ADI05525.1 SGR_ Chr|YP_001827521.1	lipid A biosynthesis lauroyl acyltransferase; putative phospholipid biosynthesis acyltransferase; lipid A biosynthesis lauroyl acyltransferase; lipid A biosynthesis lauroyl acyltransferase; lipid A biosynthesis lauroyl acyltransferase;
strep2855	5	5	SCO:1;SAV:1;SBI:1;SGR:1;SCAB:1	GO:0008654:GO:0016020:GO:0016740:GO:0016780	phospholipid biosynthetic process:membrane:transferase activity:phosphotransferase activity, for other substituted phosphate groups	P:C:F:F	SCO_Chr|NP_625806.1 SAV_Chr|NP_828002.1 SCAB_Chr|YP_003492995.1 SBI_Chr|ADI05526.1 SGR_ Chr|YP_001827520.1	membrane transferase; phosphatidylglycerophosphate synthase; putative phospholipid biosynthetic transferase; phosphatidylglycerophosphate synthase; putative membrane transferase;
strep2856	5	5	SCO:1;SAV:1;SBI:1;SGR:1;SCAB:1	GO:0003746:GO:0003924:GO:0005525:GO:0006184:GO:0006414	translation elongation factor activity:GTPase activity:GTP binding:GTP catabolic process:translational elongation	F:F:F:P:P	SCO_Chr|NP_625807.1 SAV_Chr|NP_828001.1 SCAB_Chr|YP_003492994.1 SBI_Chr|ADI05527.1 SGR_ Chr|YP_001827519.1	elongation factor G; elongation factor G; putative elongation factor; elongation factor G; elongation factor G;
strep2857	5	5	SCO:1;SAV:1;SBI:1;SGR:1;SCAB:1				SCO_Chr|NP_625808.1 SAV_Chr|NP_828000.1 SCAB_Chr|YP_003492993.1 SGR_ Chr|YP_001827518.1 SBI_Chr|ADI05528.1	hypothetical protein; hypothetical protein; putative integral membrane protein; hypothetical protein; hypothetical protein;
strep2858	5	5	SCO:1;SAV:1;SBI:1;SGR:1;SCAB:1	GO:0003824:GO:0008152	catalytic activity:metabolic process	F:P	SCO_Chr|NP_625809.1 SCAB_Chr|YP_003492992.1 SAV_Chr|NP_827999.1 SGR_ Chr|YP_001827517.1 SBI_Chr|ADI05529.1	hypothetical protein; hypothetical protein; HIT family protein; hypothetical protein; HIT family protein;
strep2859	5	5	SCO:1;SAV:1;SBI:1;SGR:1;SCAB:1	GO:0000166:GO:0004812:GO:0004829:GO:0005524:GO:0005737:GO:0006412:GO:0006418:GO:0006435:GO:0016874:GO:0016876:GO:0043039:GO:0046872	nucleotide binding:aminoacyl-tRNA ligase activity:threonine-tRNA ligase activity:ATP binding:cytoplasm:translation:tRNA aminoacylation for protein translation:threonyl-tRNA aminoacylation:ligase activity:ligase activity, forming aminoacyl-tRNA and related compounds:tRNA aminoacylation:metal ion binding	F:F:F:F:C:P:P:P:F:F:P:F	SCO_Chr|NP_625810.1 SCAB_Chr|YP_003492990.1 SAV_Chr|NP_827998.1 SGR_ Chr|YP_001827515.1 SBI_Chr|ADI05530.1	threonyl-tRNA synthetase; threonine-tRNA synthetase; threonyl-tRNA synthetase; threonyl-tRNA synthetase; threonyl-tRNA synthetase;
strep2860	5	5	SCO:1;SAV:1;SBI:1;SGR:1;SCAB:1				SCO_Chr|NP_625811.1 SAV_Chr|NP_827997.1 SCAB_Chr|YP_003492989.1 SBI_Chr|ADI05531.1 SGR_ Chr|YP_001827514.1	hypothetical protein; hypothetical protein; hypothetical protein; hypothetical protein; hypothetical protein;
strep2861	5	5	SCO:1;SAV:1;SBI:1;SGR:1;SCAB:1				SCO_Chr|NP_625812.1 SCAB_Chr|YP_003492988.1 SAV_Chr|NP_827996.1 SBI_Chr|ADI05532.1 SGR_ Chr|YP_001827513.1	hypothetical protein; hypothetical protein; hypothetical protein; hypothetical protein; hypothetical protein;
strep2862	5	5	SCO:1;SAV:1;SBI:1;SGR:1;SCAB:1	GO:0003676:GO:0004527:GO:0005622	nucleic acid binding:exonuclease activity:intracellular	F:F:C	SCO_Chr|NP_625813.1 SAV_Chr|NP_827995.1 SCAB_Chr|YP_003492987.1 SGR_ Chr|YP_001827512.1 SBI_Chr|ADI05533.1	DNA polymerase III subunit epsilon; DNA polymerase III subunit epsilon; putative exonuclease; DNA polymerase III subunit epsilon; DNA polymerase III subunit epsilon;
strep2863	5	5	SCO:1;SAV:1;SBI:1;SGR:1;SCAB:1				SCO_Chr|NP_625819.1 SAV_Chr|NP_827987.1 SCAB_Chr|YP_003492979.1 SGR_ Chr|YP_001827510.1 SBI_Chr|ADI05540.1	hypothetical protein; hypothetical protein; hypothetical protein; hypothetical protein; dipeptide/oligopeptide/nickel transport permease;
strep2864	5	5	SCO:1;SAV:1;SBI:1;SGR:1;SCAB:1	GO:0051301	cell division	P	SCO_Chr|NP_625820.1 SGR_ Chr|YP_001827509.1 SAV_Chr|NP_827986.1 SCAB_Chr|YP_003492978.1 SBI_Chr|ADI05541.1	regulator; putative SsgB protein; cell division protein, regulatory protein; putative regulator; putative SsgB protein;
strep2865	5	5	SCO:1;SAV:1;SBI:1;SGR:1;SCAB:1				SCO_Chr|NP_625821.1 SAV_Chr|NP_827985.1 SCAB_Chr|YP_003492977.1 SGR_ Chr|YP_001827508.1 SBI_Chr|ADI05542.1	hypothetical protein; hypothetical protein; hypothetical protein; hypothetical protein; hypothetical protein;
strep2866	5	5	SCO:1;SAV:1;SBI:1;SGR:1;SCAB:1				SCO_Chr|NP_625822.1 SAV_Chr|NP_827983.1 SCAB_Chr|YP_003492975.1 SGR_ Chr|YP_001827506.1 SBI_Chr|ADI05543.1	hypothetical protein; hypothetical protein; hypothetical protein; hypothetical protein; hypothetical protein;
strep2867	5	5	SCO:1;SAV:1;SBI:1;SGR:1;SCAB:1	GO:0015035:GO:0030288:GO:0045454	protein disulfide oxidoreductase activity:outer membrane-bounded periplasmic space:cell redox homeostasis	F:C:P	SCO_Chr|NP_625823.1 SAV_Chr|NP_827982.1 SCAB_Chr|YP_003492974.1 SGR_ Chr|YP_001827505.1 SBI_Chr|ADI05544.1	hypothetical protein; hypothetical protein; putative thioredoxin-like protein; hypothetical protein; hypothetical protein;
strep2868	5	5	SCO:1;SAV:1;SBI:1;SGR:1;SCAB:1	GO:0008080:GO:0008152:GO:0016740	N-acetyltransferase activity:metabolic process:transferase activity	F:P:F	SCO_Chr|NP_733537.1 SAV_Chr|NP_827981.1 SCAB_Chr|YP_003492973.1 SGR_ Chr|YP_001827504.1 SBI_Chr|ADI05545.1	acetyltransferase; acetyltransferase; putative acetyltransferase; putative acetyltransferase; acetyltransferase;
strep2869	5	5	SCO:1;SAV:1;SBI:1;SGR:1;SCAB:1	GO:0003824:GO:0008152:GO:0008483:GO:0016740	catalytic activity:metabolic process:transaminase activity:transferase activity	F:P:F:F	SCO_Chr|NP_625824.1 SAV_Chr|NP_827980.1 SCAB_Chr|YP_003492972.1 SBI_Chr|ADI05546.1 SGR_ Chr|YP_001827503.1	aminotransferase; D-alanine aminotransferase; putative pyridoxal-phosphate-dependent transaminase; D-alanine aminotransferase; putative aminotransferase;
strep2870	5	5	SCO:1;SAV:1;SBI:1;SGR:1;SCAB:1	GO:0009058	biosynthetic process	P	SCO_Chr|NP_625825.1 SCAB_Chr|YP_003492971.1 SAV_Chr|NP_827979.1 SBI_Chr|ADI05547.1 SGR_ Chr|YP_001827502.1	anthranilate synthase; putative chorismate-binding protein; anthranilate synthase; anthranilate synthase; putative anthranilate synthase;
strep2871	5	5	SCO:1;SAV:1;SBI:1;SGR:1;SCAB:1	GO:0016740	transferase activity	F	SCO_Chr|NP_625827.1 SAV_Chr|NP_827977.1 SCAB_Chr|YP_003492969.1 SBI_Chr|ADI05549.1 SGR_ Chr|YP_001827500.1	hypothetical protein; hypothetical protein; putative phosphotransferase; hypothetical protein; hypothetical protein;
strep2872	5	5	SCO:1;SAV:1;SBI:1;SGR:1;SCAB:1				SCO_Chr|NP_625828.1 SCAB_Chr|YP_003492968.1 SAV_Chr|NP_827976.1 SGR_ Chr|YP_001827499.1 SBI_Chr|ADI05564.1	small membrane protein; hypothetical protein; hypothetical protein; hypothetical protein; hypothetical protein;
strep2873	5	5	SCO:1;SAV:1;SBI:1;SGR:1;SCAB:1	GO:0004672:GO:0004674:GO:0005524:GO:0006468:GO:0016301	protein kinase activity:protein serine/threonine kinase activity:ATP binding:protein amino acid phosphorylation:kinase activity	F:F:F:P:F	SCO_Chr|NP_625829.1 SAV_Chr|NP_827975.1 SCAB_Chr|YP_003492966.1 SGR_ Chr|YP_001827498.1 SBI_Chr|ADI05566.1	protein kinase; serine/threonine protein kinase; putative protein kinase; putative serine/threonine protein kinase; putative serine/threonine protein kinase;
strep2874	5	5	SCO:1;SAV:1;SBI:1;SGR:1;SCAB:1	GO:0001510:GO:0003723:GO:0006396:GO:0008168:GO:0008173:GO:0016740:GO:0032259	RNA methylation:RNA binding:RNA processing:methyltransferase activity:RNA methyltransferase activity:transferase activity:methylation	P:F:P:F:F:F:P	SCO_Chr|NP_625830.1 SCAB_Chr|YP_003492965.1 SAV_Chr|NP_827973.1 SBI_Chr|ADI05567.1 SGR_ Chr|YP_001827497.1	rRNA methylase; putative rRNA methylase; rRNA methylase; putative rRNA methylase; putative rRNA methylase;
strep2875	5	5	SCO:1;SAV:1;SBI:1;SGR:1;SCAB:1	GO:0003824:GO:0005488:GO:0006779:GO:0008152:GO:0008168:GO:0016740:GO:0032259:GO:0055114	catalytic activity:binding:porphyrin biosynthetic process:metabolic process:methyltransferase activity:transferase activity:methylation:oxidation reduction	F:F:P:P:F:F:P:P	SCO_Chr|NP_625831.1 SAV_Chr|NP_827972.1 SCAB_Chr|YP_003492964.1 SGR_ Chr|YP_001827496.1 SBI_Chr|ADI05568.1	uroporphyrin-III methyltransferase; uroporphyrin-III methyltransferase; putative uroporphyrin-III methyltransferase; putative uroporphyrin-III methyltransferase; uroporphyrin-III methyltransferase;
strep2876	5	5	SCO:1;SAV:1;SBI:1;SGR:1;SCAB:1	GO:0008939:GO:0009163:GO:0009236:GO:0015420:GO:0016491:GO:0016740:GO:0016757	nicotinate-nucleotide-dimethylbenzimidazole phosphoribosyltransferase activity:nucleoside biosynthetic process:cobalamin biosynthetic process:cobalamin-transporting ATPase activity:oxidoreductase activity:transferase activity:transferase activity, transferring glycosyl groups	F:P:P:F:F:F:F	SCO_Chr|NP_625832.1 SAV_Chr|NP_827971.1 SCAB_Chr|YP_003492963.1 SGR_ Chr|YP_001827495.1 SBI_Chr|ADI05569.1	nicotinate-nucleotide-dimethylbenzimidazole phosphoribosyltransferase; nicotinate-nucleotide- dimethylbenzimidazole phosphoribosyltransferase; putative phosphoribosyltransferase; putative nicotinate-nucleotide- dimethylbenzimidazole phosphoribosyltransferase; putative nicotinate-nucleotide- dimethylbenzimidazole phosphoribosyltransferase;
strep2877	5	5	SCO:1;SAV:1;SBI:1;SGR:1;SCAB:1	GO:0006479:GO:0008152:GO:0008168:GO:0008276:GO:0009236:GO:0016740:GO:0032259:GO:0046025	protein amino acid methylation:metabolic process:methyltransferase activity:protein methyltransferase activity:cobalamin biosynthetic process:transferase activity:methylation:precorrin-6Y C5,15-methyltransferase (decarboxylating) activity	P:P:F:F:P:F:P:F	SCO_Chr|NP_625833.1 SAV_Chr|NP_827970.1 SCAB_Chr|YP_003492962.1 SBI_Chr|ADI05571.1 SGR_ Chr|YP_001827494.1	methyltransferase; precorrin-6Y C5,15-methyltransferase; putative SAM-dependent methyltransferase; precorrin-6Y C5,15-methyltransferase; putative methyltransferase;
strep2878	5	5	SCO:1;SAV:1;SBI:1;SGR:1;SCAB:1	GO:0008080:GO:0008152:GO:0016740	N-acetyltransferase activity:metabolic process:transferase activity	F:P:F	SCO_Chr|NP_625834.1 SAV_Chr|NP_827969.1 SCAB_Chr|YP_003492961.1 SBI_Chr|ADI05572.1 SGR_ Chr|YP_001827493.1	acetyltransferase; acetyltransferase; putative acetyltransferase; putative acetyltransferase; putative acetyltransferase;
strep2879	5	5	SCO:1;SAV:1;SBI:1;SGR:1;SCAB:1				SCO_Chr|NP_625835.1 SAV_Chr|NP_827967.1 SCAB_Chr|YP_003492960.1 SBI_Chr|ADI05574.1 SGR_ Chr|YP_001827492.1	lipoprotein; ABC transporter substrate-binding protein; putative binding-protein-dependent transporter lipoprotein; ABC transporter substrate-binding protein; putative ABC transporter substrate-binding protein;
strep2880	5	5	SCO:1;SAV:1;SBI:1;SGR:1;SCAB:1	GO:0005215:GO:0005886:GO:0006810:GO:0016020:GO:0016021	transporter activity:plasma membrane:transport:membrane:integral to membrane	F:C:P:C:C	SCO_Chr|NP_625836.1 SAV_Chr|NP_827966.1 SBI_Chr|ADI05575.1 SCAB_Chr|YP_003492959.1 SGR_ Chr|YP_001827491.1	ABC transporter permease; ABC transporter permease protein; ABC transporter permease protein; putative binding-protein-dependent transporter transmembrane subunit; putative ABC transporter permease protein;
strep2881	5	5	SCO:1;SAV:1;SBI:1;SGR:1;SCAB:1	GO:0000166:GO:0005524:GO:0005886:GO:0006200:GO:0006810:GO:0006865:GO:0015424:GO:0015821:GO:0016020:GO:0016787:GO:0016887:GO:0017111	nucleotide binding:ATP binding:plasma membrane:ATP catabolic process:transport:amino acid transport:amino acid-transporting ATPase activity:methionine transport:membrane:hydrolase activity:ATPase activity:nucleoside-triphosphatase activity	F:F:C:P:P:P:F:P:C:F:F:F	SCO_Chr|NP_625837.1 SAV_Chr|NP_827965.1 SCAB_Chr|YP_003492958.1 SGR_ Chr|YP_001827490.1 SBI_Chr|ADI05576.1	ABC transporter ATP-binding protein; ABC transporter ATP-binding protein; putative binding-protein-dependent transporter ATP-binding subunit; putative ABC transporter ATP-binding protein; putative ABC transporter ATP-binding protein;
strep2882	5	5	SCO:1;SAV:1;SBI:1;SGR:1;SCAB:1				SCO_Chr|NP_625839.1 SCAB_Chr|YP_003492957.1 SAV_Chr|NP_827964.1 SGR_ Chr|YP_001827489.1 SBI_Chr|ADI05578.1	integral membrane protein; putative integral membrane protein; integral membrane protein; putative integral membrane protein; putative integral membrane protein;
strep2883	5	5	SCO:1;SAV:1;SBI:1;SGR:1;SCAB:1				SCO_Chr|NP_625840.1 SAV_Chr|NP_827963.1 SCAB_Chr|YP_003492956.1 SGR_ Chr|YP_001827488.1 SBI_Chr|ADI05579.1	integral membrane protein; integral membrane protein; putative integral membrane protein; putative integral membrane protein; putative integral membrane protein;
strep2884	5	5	SCO:1;SAV:1;SBI:1;SGR:1;SCAB:1	GO:0008080:GO:0008152:GO:0016740	N-acetyltransferase activity:metabolic process:transferase activity	F:P:F	SCO_Chr|NP_625841.1 SAV_Chr|NP_827962.1 SCAB_Chr|YP_003492955.1 SGR_ Chr|YP_001827487.1 SBI_Chr|ADI05580.1	acetyltransferase; acetyltransferase; putative acetyltransferase; putative acetyltransferase; putative acetyltransferase;
strep2885	5	5	SCO:1;SAV:1;SBI:1;SGR:1;SCAB:1	GO:0003677:GO:0003700:GO:0006352:GO:0006355:GO:0016987	DNA binding:sequence-specific DNA binding transcription factor activity:transcription initiation:regulation of transcription, DNA-dependent:sigma factor activity	F:F:P:P:F	SCO_Chr|NP_625842.1 SCAB_Chr|YP_003492954.1 SAV_Chr|NP_827961.1 SBI_Chr|ADI05581.1 SGR_ Chr|YP_001827486.1	RNA polymerase sigma factor; hypothetical protein; ECF subfamily RNA polymerase sigma factor; RNA polymerase sigma factor; RNA polymerase ECF-subfamily sigma factor;
strep2886	5	5	SCO:1;SAV:1;SBI:1;SGR:1;SCAB:1	GO:0006071:GO:0006629:GO:0008081:GO:0008889	glycerol metabolic process:lipid metabolic process:phosphoric diester hydrolase activity:glycerophosphodiester phosphodiesterase activity	P:P:F:F	SCO_Chr|NP_733538.1 SAV_Chr|NP_827960.1 SCAB_Chr|YP_003492953.1 SBI_Chr|ADI05582.1 SGR_ Chr|YP_001827485.1	glycerophosphoryl diester phosphodiesterase; glycerophosphoryl diester phosphodiesterase; putative glycerophosphoryl diester phosphodiesterase; glycerophosphoryl diester phosphodiesterase; putative glycerophosphoryl diester phosphodiesterase;
strep2887	5	5	SCO:1;SAV:1;SBI:1;SGR:1;SCAB:1	GO:0008152:GO:0008415:GO:0016740	metabolic process:acyltransferase activity:transferase activity	P:F:F	SCO_Chr|NP_625843.1 SAV_Chr|NP_827959.1 SGR_ Chr|YP_001827484.1 SBI_Chr|ADI05583.1 SCAB_Chr|YP_003492952.1	acyltransferase; 1-acylglycerol-3-phosphate O-acyltransferase; putative acyltransferase; 1-acyl-sn-glycerol-3-phosphate acyltransferase; putative acyltransferase;
strep2888	5	5	SCO:1;SAV:1;SBI:1;SGR:1;SCAB:1	GO:0003677:GO:0003700:GO:0006350:GO:0006351:GO:0006355:GO:0016481:GO:0016566:GO:0030528:GO:0045449	DNA binding:sequence-specific DNA binding transcription factor activity:transcription:transcription, DNA-dependent:regulation of transcription, DNA-dependent:negative regulation of transcription:specific transcriptional repressor activity:transcription regulator activity:regulation of transcription	F:F:P:P:P:P:F:F:P	SCO_Chr|NP_625845.1 SAV_Chr|NP_827957.1 SCAB_Chr|YP_003492950.1 SGR_ Chr|YP_001827482.1 SBI_Chr|ADI03534.1	TetR family transcriptional regulator; TetR family transcriptional regulator; putative paraquat resistance regulator; TetR family transcriptional regulator; transcriptional regulator, TetR family protein;
strep2889	5	5	SCO:1;SAV:1;SBI:1;SGR:1;SCAB:1	GO:0016491:GO:0055114	oxidoreductase activity:oxidation reduction	F:P	SCO_Chr|NP_625846.1 SAV_Chr|NP_827956.1 SCAB_Chr|YP_003492949.1 SGR_ Chr|YP_001827480.1 SBI_Chr|ADI05586.1	oxidoreductase; oxidoreductase; putative oxidoreductase; putative oxidoreductase; oxidoreductase;
strep2890	5	5	SCO:1;SAV:1;SBI:1;SGR:1;SCAB:1	GO:0003824:GO:0004056:GO:0005737:GO:0006526:GO:0008652:GO:0016829:GO:0042450	catalytic activity:argininosuccinate lyase activity:cytoplasm:arginine biosynthetic process:cellular amino acid biosynthetic process:lyase activity:arginine biosynthetic process via ornithine	F:F:C:P:P:F:P	SCO_Chr|NP_625847.1 SCAB_Chr|YP_003492948.1 SAV_Chr|NP_827955.1 SGR_ Chr|YP_001827479.1 SBI_Chr|ADI05587.1	argininosuccinate lyase; argininosuccinate lyase; argininosuccinate lyase; argininosuccinate lyase; argininosuccinate lyase;
strep2892	5	5	SCO:1;SAV:1;SBI:1;SGR:1;SCAB:1	GO:0003677:GO:0003700:GO:0005737:GO:0006350:GO:0006351:GO:0006355:GO:0006526:GO:0008652:GO:0045449	DNA binding:sequence-specific DNA binding transcription factor activity:cytoplasm:transcription:transcription, DNA-dependent:regulation of transcription, DNA-dependent:arginine biosynthetic process:cellular amino acid biosynthetic process:regulation of transcription	F:F:C:P:P:P:P:P:P	SCO_Chr|NP_625853.1 SCAB_Chr|YP_003492942.1 SAV_Chr|NP_827943.1 SGR_ Chr|YP_001827476.1 SBI_Chr|ADI05607.1	arginine repressor; arginine repressor; arginine repressor; arginine repressor; arginine repressor;
strep2893	5	5	SCO:1;SAV:1;SBI:1;SGR:1;SCAB:1	GO:0003824:GO:0006525:GO:0008483:GO:0016740:GO:0030170	catalytic activity:arginine metabolic process:transaminase activity:transferase activity:pyridoxal phosphate binding	F:P:F:F:F	SCO_Chr|NP_625854.1 SAV_Chr|NP_827942.1 SCAB_Chr|YP_003492941.1 SGR_ Chr|YP_001827475.1 SBI_Chr|ADI05608.1	acetylornithine aminotransferase; acetylornithine aminotransferase; acetylornithine aminotransferase; acetylornithine aminotransferase; acetylornithine aminotransferase;
strep2894	5	5	SCO:1;SAV:1;SBI:1;SGR:1;SCAB:1	GO:0000166:GO:0003991:GO:0004349:GO:0005524:GO:0005737:GO:0006526:GO:0006561:GO:0008652:GO:0016301:GO:0016310:GO:0016740	nucleotide binding:acetylglutamate kinase activity:glutamate 5-kinase activity:ATP binding:cytoplasm:arginine biosynthetic process:proline biosynthetic process:cellular amino acid biosynthetic process:kinase activity:phosphorylation:transferase activity	F:F:F:F:C:P:P:P:F:P:F	SCO_Chr|NP_625855.1 SAV_Chr|NP_827941.1 SCAB_Chr|YP_003492940.1 SGR_ Chr|YP_001827474.1 SBI_Chr|ADI05609.1	acetylglutamate kinase; acetylglutamate kinase; acetylglutamate kinase; acetylglutamate kinase; acetylglutamate kinase;
strep2895	5	5	SCO:1;SAV:1;SBI:1;SGR:1;SCAB:1	GO:0004358:GO:0005737:GO:0006526:GO:0008415:GO:0016740:GO:0004042	glutamate N-acetyltransferase activity:cytoplasm:arginine biosynthetic process:acyltransferase activity:transferase activity:acetyl-CoA:L-glutamate N-acetyltransferase activity	F:C:P:F:F:F	SCO_Chr|NP_733539.1 SCAB_Chr|YP_003492939.1 SAV_Chr|NP_827940.1 SGR_ Chr|YP_001827473.1 SBI_Chr|ADI05610.1	bifunctional ornithine acetyltransferase/N-acetylglutamate synthase protein; glutamate N-acetyltransferase; bifunctional ornithine acetyltransferase/N-acetylglutamate synthase protein; bifunctional ornithine acetyltransferase/N-acetylglutamate synthase protein; bifunctional ornithine acetyltransferase/N-acetylglutamate synthase protein;
strep2896	5	5	SCO:1;SAV:1;SBI:1;SGR:1;SCAB:1	GO:0003824:GO:0003942:GO:0005488:GO:0005737:GO:0006520:GO:0006526:GO:0008152:GO:0008652:GO:0016491:GO:0016620:GO:0046983:GO:0051287:GO:0055114	catalytic activity:N-acetyl-gamma-glutamyl-phosphate reductase activity:binding:cytoplasm:cellular amino acid metabolic process:arginine biosynthetic process:metabolic process:cellular amino acid biosynthetic process:oxidoreductase activity:oxidoreductase activity, acting on the aldehyde or oxo group of donors, NAD or NADP as acceptor:protein dimerization activity:NAD or NADH binding:oxidation re…	F:F:F:C:P:P:P:P:F:F:F:F:P	SCO_Chr|NP_625856.1 SAV_Chr|NP_827939.1 SCAB_Chr|YP_003492938.1 SGR_ Chr|YP_001827472.1 SBI_Chr|ADI05611.1	N-acetyl-gamma-glutamyl-phosphate reductase; N-acetyl-gamma-glutamyl-phosphate reductase; N-acetyl-gamma-glutamyl-phosphate reductase; N-acetyl-gamma-glutamyl-phosphate reductase; N-acetyl-gamma-glutamyl-phosphate reductase;
strep2897	5	5	SCO:1;SAV:1;SBI:1;SGR:1;SCAB:1	GO:0016740	transferase activity	F	SCO_Chr|NP_625861.1 SCAB_Chr|YP_003492931.1 SAV_Chr|NP_827930.1 SGR_ Chr|YP_001827461.1 SBI_Chr|ADI05619.1	hypothetical protein; putative phosphotransferase; hypothetical protein; hypothetical protein; putative phosphotransferase;
strep2898	5	5	SCO:1;SAV:1;SBI:1;SGR:1;SCAB:1	GO:0008080:GO:0008152:GO:0016740	N-acetyltransferase activity:metabolic process:transferase activity	F:P:F	SCO_Chr|NP_625862.1 SAV_Chr|NP_827929.1 SBI_Chr|ADI05628.1 SCAB_Chr|YP_003492930.1 SGR_ Chr|YP_001825842.1	hypothetical protein; acetyltransferase; hypothetical protein; putative acetyltransferase; putative acetyltransferase;
strep2899	5	5	SCO:1;SAV:1;SBI:1;SGR:1;SCAB:1	GO:0003677:GO:0003700:GO:0003824:GO:0005622:GO:0006350:GO:0006351:GO:0006355:GO:0009058:GO:0016769:GO:0030170:GO:0045449	DNA binding:sequence-specific DNA binding transcription factor activity:catalytic activity:intracellular:transcription:transcription, DNA-dependent:regulation of transcription, DNA-dependent:biosynthetic process:transferase activity, transferring nitrogenous groups:pyridoxal phosphate binding:regulation of transcription	F:F:F:C:P:P:P:P:F:F:P	SCO_Chr|NP_625863.1 SCAB_Chr|YP_003492929.1 SAV_Chr|NP_827928.1 SGR_ Chr|YP_001827458.1 SBI_Chr|ADI05629.1	transcriptional regulator; putative GntR family transcriptional regulator; transcriptional regulator; transcriptional regulator; transcriptional regulator;
strep2900	5	5	SCO:1;SAV:1;SBI:1;SGR:1;SCAB:1	GO:0016020	membrane	C	SCO_Chr|NP_625864.1 SAV_Chr|NP_827927.1 SCAB_Chr|YP_003492928.1 SGR_ Chr|YP_001827457.1 SBI_Chr|ADI05630.1	integral membrane protein; integral membrane protein; putative integral membrane protein; putative integral membrane protein; integral membrane protein;
strep2901	5	5	SCO:1;SAV:1;SBI:1;SGR:1;SCAB:1				SCO_Chr|NP_625865.1 SAV_Chr|NP_827926.1 SGR_ Chr|YP_001827456.1 SBI_Chr|ADI05631.1 SCAB_Chr|YP_003492927.1	hypothetical protein; hypothetical protein; hypothetical protein; hypothetical protein; hypothetical protein;
strep2902	5	5	SCO:1;SAV:1;SBI:1;SGR:1;SCAB:1	GO:0003824:GO:0005975:GO:0043169	catalytic activity:carbohydrate metabolic process:cation binding	F:P:F	SCO_Chr|NP_625866.1 SAV_Chr|NP_827925.1 SCAB_Chr|YP_003492926.1 SBI_Chr|ADI05632.1 SGR_ Chr|YP_001827455.1	secreted protein; secreted protein; hypothetical protein; secreted protein; putative secreted protein;
strep2903	5	5	SCO:1;SAV:1;SBI:1;SGR:1;SCAB:1	GO:0003824:GO:0005488:GO:0006631:GO:0008152:GO:0016491:GO:0050662	catalytic activity:binding:fatty acid metabolic process:metabolic process:oxidoreductase activity:coenzyme binding	F:F:P:P:F:F	SCO_Chr|NP_625867.1 SAV_Chr|NP_827924.1 SCAB_Chr|YP_003492925.1 SGR_ Chr|YP_001827454.1 SBI_Chr|ADI05634.1	3-hydroxybutyryl-CoA dehydrogenase; 3-hydroxybutyryl-CoA dehydrogenase; putative 3-hydroxyacyl-CoA dehydrogenase; 3-hydroxybutyryl-CoA dehydrogenase; 3-hydroxybutyryl-CoA dehydrogenase;
strep2904	5	5	SCO:1;SAV:1;SBI:1;SGR:1;SCAB:1	GO:0016787	hydrolase activity	F	SCO_Chr|NP_625868.1 SCAB_Chr|YP_003492923.1 SAV_Chr|NP_827922.1 SBI_Chr|ADI05657.1 SGR_ Chr|YP_001827425.1	hypothetical protein; putative NUDIX hydrolase; hypothetical protein; hypothetical protein; hypothetical protein;
strep2905	5	5	SCO:1;SAV:1;SBI:1;SGR:1;SCAB:1	GO:0005488	binding	F	SCO_Chr|NP_625869.1 SAV_Chr|NP_827921.1 SCAB_Chr|YP_003492922.1 SBI_Chr|ADI05658.1 SGR_ Chr|YP_001827424.1	transcriptional regulator; transcriptional regulator; putative sporulation-associated protein; putative sporulation-associated protein; hypothetical protein;
strep2906	5	5	SCO:1;SAV:1;SBI:1;SGR:1;SCAB:1	GO:0000049:GO:0000166:GO:0000287:GO:0003723:GO:0004812:GO:0004826:GO:0005524:GO:0005737:GO:0006412:GO:0006432:GO:0008033:GO:0016874:GO:0046872	tRNA binding:nucleotide binding:magnesium ion binding:RNA binding:aminoacyl-tRNA ligase activity:phenylalanine-tRNA ligase activity:ATP binding:cytoplasm:translation:phenylalanyl-tRNA aminoacylation:tRNA processing:ligase activity:metal ion binding	F:F:F:F:F:F:F:C:P:P:P:F:F	SCO_Chr|NP_625870.1 SCAB_Chr|YP_003492920.1 SAV_Chr|NP_827919.1 SGR_ Chr|YP_001827423.1 SBI_Chr|ADI05660.1	phenylalanyl-tRNA synthetase subunit beta; putative phenylalanyl-tRNA synthetase subunit beta; phenylalanyl-tRNA synthetase subunit beta; phenylalanyl-tRNA synthetase subunit beta; phenylalanyl-tRNA synthetase subunit beta;
strep2907	5	5	SCO:1;SAV:1;SBI:1;SGR:1;SCAB:1	GO:0000049:GO:0000166:GO:0004812:GO:0004826:GO:0005524:GO:0005737:GO:0006412:GO:0006418:GO:0006432:GO:0016874:GO:0046872:GO:0000287	tRNA binding:nucleotide binding:aminoacyl-tRNA ligase activity:phenylalanine-tRNA ligase activity:ATP binding:cytoplasm:translation:tRNA aminoacylation for protein translation:phenylalanyl-tRNA aminoacylation:ligase activity:metal ion binding:magnesium ion binding	F:F:F:F:F:C:P:P:P:F:F:F	SCO_Chr|NP_625871.2 SCAB_Chr|YP_003492919.1 SAV_Chr|NP_827918.1 SGR_ Chr|YP_001827422.1 SBI_Chr|ADI05661.1	phenylalanyl-tRNA synthetase subunit alpha; putative phenylalanyl-tRNA synthetase subunit alpha; phenylalanyl-tRNA synthetase subunit alpha; putative phenylalanyl-tRNA synthetase alpha subunit; phenylalanyl-tRNA synthetase subunit alpha;
strep2908	5	5	SCO:1;SAV:1;SBI:1;SGR:1;SCAB:1	GO:0000155:GO:0000160:GO:0000166:GO:0004673:GO:0004871:GO:0005524:GO:0007165:GO:0016020:GO:0016301:GO:0016310:GO:0016740:GO:0016772:GO:0018106	two-component sensor activity:two-component signal transduction system (phosphorelay):nucleotide binding:protein histidine kinase activity:signal transducer activity:ATP binding:signal transduction:membrane:kinase activity:phosphorylation:transferase activity:transferase activity, transferring phosphorus-containing groups:peptidyl-histidine phosphorylation	F:P:F:F:F:F:P:C:F:P:F:F:P	SCO_Chr|NP_625872.1 SCAB_Chr|YP_003492918.1 SAV_Chr|NP_827917.1 SGR_ Chr|YP_001827421.1 SBI_Chr|ADI05662.1	two-component sensor; putative two-component sensor kinase; two-component system sensor kinase; putative two-component system sensor kinase; two-component system sensor kinase;
strep2909	5	5	SCO:1;SAV:1;SBI:1;SGR:1;SCAB:1	GO:0001510:GO:0003723:GO:0006396:GO:0008168:GO:0008173:GO:0016740:GO:0032259	RNA methylation:RNA binding:RNA processing:methyltransferase activity:RNA methyltransferase activity:transferase activity:methylation	P:F:P:F:F:F:P	SCO_Chr|NP_625873.1 SCAB_Chr|YP_003492917.1 SAV_Chr|NP_827916.1 SBI_Chr|ADI05663.1 SGR_ Chr|YP_001827420.1	rRNA methylase; putative rRNA methylase; rRNA methyltransferase; rRNA methylase; putative rRNA methylase;
strep2910	5	5	SCO:1;SAV:1;SBI:1;SGR:1;SCAB:1	GO:0003723:GO:0003735:GO:0005622:GO:0005840:GO:0006412:GO:0019843:GO:0030529	RNA binding:structural constituent of ribosome:intracellular:ribosome:translation:rRNA binding:ribonucleoprotein complex	F:F:C:C:P:F:C	SCO_Chr|NP_625874.1 SBI_Chr|ADI05664.1 SGR_ Chr|YP_001827419.1 SAV_Chr|NP_827915.1 SCAB_Chr|YP_003492916.1	50S ribosomal protein L20; 50S ribosomal protein L20; 50S ribosomal protein L20; 50S ribosomal protein L20; 50S ribosomal protein L20;
strep2911	5	5	SCO:1;SAV:1;SBI:1;SGR:1;SCAB:1	GO:0003735:GO:0005622:GO:0005840:GO:0006412:GO:0030529	structural constituent of ribosome:intracellular:ribosome:translation:ribonucleoprotein complex	F:C:C:P:C	SCO_Chr|NP_625875.1 SCAB_Chr|YP_003492915.1 SAV_Chr|NP_827914.1 SGR_ Chr|YP_001827418.1 SBI_Chr|ADI05665.1	50S ribosomal protein L35; 50S ribosomal protein L35; 50S ribosomal protein L35; 50S ribosomal protein L35; 50S ribosomal protein L35;
strep2912	5	5	SCO:1;SAV:1;SBI:1;SGR:1;SCAB:1	GO:0003743:GO:0005737:GO:0006412:GO:0006413	translation initiation factor activity:cytoplasm:translation:translational initiation	F:C:P:P	SCO_Chr|NP_625876.1 SCAB_Chr|YP_003492914.1 SAV_Chr|NP_827913.1 SBI_Chr|ADI05666.1 SGR_ Chr|YP_001827417.1	translation initiation factor IF-3; translation initiation factor IF-3; translation initiation factor IF-3; translation initiation factor IF-3; translation initiation factor IF-3;
strep2913	5	5	SCO:1;SAV:1;SBI:1;SGR:1;SCAB:1				SCO_Chr|NP_625877.1 SAV_Chr|NP_827912.1 SCAB_Chr|YP_003492913.1 SGR_ Chr|YP_001827416.1 SBI_Chr|ADI05667.1	hypothetical protein; hypothetical protein; hypothetical protein; hypothetical protein; hypothetical protein;
strep2914	5	5	SCO:1;SAV:1;SBI:1;SGR:1;SCAB:1				SCO_Chr|NP_625878.1 SAV_Chr|NP_827911.1 SCAB_Chr|YP_003492912.1 SGR_ Chr|YP_001827414.1 SBI_Chr|ADI05669.1	hypothetical protein; hypothetical protein; hypothetical protein; hypothetical protein; hypothetical protein;
strep2915	5	5	SCO:1;SAV:1;SBI:1;SGR:1;SCAB:1	GO:0004252:GO:0006508:GO:0008233	serine-type endopeptidase activity:proteolysis:peptidase activity	F:P:F	SCO_Chr|NP_625883.1 SAV_Chr|NP_827909.1 SCAB_Chr|YP_003492910.1 SGR_ Chr|YP_001827411.1 SBI_Chr|ADI05671.1	serine protease membrane protein; serine protease; putative serine protease; putative secreted subtilisin-like serine protease; serine protease;
strep2916	5	5	SCO:1;SAV:1;SBI:1;SGR:1;SCAB:1				SCO_Chr|NP_625884.1 SCAB_Chr|YP_003492909.1 SAV_Chr|NP_827908.1 SGR_ Chr|YP_001827410.1 SBI_Chr|ADI05672.1	hypothetical protein; hypothetical protein; hypothetical protein; hypothetical protein; hypothetical protein;
strep2917	5	5	SCO:1;SAV:1;SBI:1;SGR:1;SCAB:1				SCO_Chr|NP_625885.1 SAV_Chr|NP_827906.1 SCAB_Chr|YP_003492908.1 SGR_ Chr|YP_001827409.1 SBI_Chr|ADI05673.1	hypothetical protein; hypothetical protein; hypothetical protein; hypothetical protein; hypothetical protein;
strep2918	5	5	SCO:1;SAV:1;SBI:1;SGR:1;SCAB:1	GO:0003824:GO:0005488:GO:0008152:GO:0016491:GO:0055114	catalytic activity:binding:metabolic process:oxidoreductase activity:oxidation reduction	F:F:P:F:P	SCO_Chr|NP_625887.1 SAV_Chr|NP_827903.1 SCAB_Chr|YP_003492906.1 SGR_ Chr|YP_001827983.1 SBI_Chr|ADI05675.1	short chain dehydrogenase; short chain dehydrogenase; putative dehydrogenase; short chain dehydrogenase; short chain dehydrogenase;
strep2919	5	5	SCO:1;SAV:1;SBI:1;SGR:1;SCAB:1	GO:0008152:GO:0016491:GO:0055114	metabolic process:oxidoreductase activity:oxidation reduction	P:F:P	SCO_Chr|NP_625888.1 SAV_Chr|NP_827902.1 SCAB_Chr|YP_003492905.1 SGR_ Chr|YP_001827984.1 SBI_Chr|ADI05676.1	aldehyde dehydrogenase; phenylacetaldehyde dehydrogenase; putative aldehyde dehydrogenase; putative aldehyde dehydrogenase; phenylacetaldehyde dehydrogenase;
strep2920	5	5	SCO:1;SAV:1;SBI:1;SGR:1;SCAB:1	GO:0003824:GO:0004356:GO:0006542:GO:0006807	catalytic activity:glutamate-ammonia ligase activity:glutamine biosynthetic process:nitrogen compound metabolic process	F:F:P:P	SCO_Chr|NP_625889.1 SAV_Chr|NP_827901.1 SCAB_Chr|YP_003492904.1 SGR_ Chr|YP_001827985.1 SBI_Chr|ADI05677.1	glutamine synthetase; glutamine synthetase; putative glutamine synthetase; putative glutamine synthetase; glutamine synthetase;
strep2921	5	5	SCO:1;SAV:1;SBI:1;SGR:1;SCAB:1	GO:0003677:GO:0003700:GO:0005622:GO:0006350:GO:0006351:GO:0006355:GO:0045449	DNA binding:sequence-specific DNA binding transcription factor activity:intracellular:transcription:transcription, DNA-dependent:regulation of transcription, DNA-dependent:regulation of transcription	F:F:C:P:P:P:P	SCO_Chr|NP_625890.1 SAV_Chr|NP_827900.1 SCAB_Chr|YP_003492903.1 SBI_Chr|ADI05678.1 SGR_ Chr|YP_001827986.1	transcriptional regulator; GntR family transcriptional regulator; putative GntR family transcriptional regulator; GntR family transcriptional regulator; GntR family transcriptional regulator;
strep2922	5	5	SCO:1;SAV:1;SBI:1;SGR:1;SCAB:1	GO:0006541:GO:0016787	glutamine metabolic process:hydrolase activity	P:F	SCO_Chr|NP_625891.1 SAV_Chr|NP_827899.1 SCAB_Chr|YP_003492901.1 SGR_ Chr|YP_001827988.1 SBI_Chr|ADI05680.1	hypothetical protein; hypothetical protein; putative peptidase; hypothetical protein; putative glutamine amidotransferase;
strep2923	5	5	SCO:1;SAV:1;SBI:1;SGR:1;SCAB:1	GO:0003677:GO:0003700:GO:0006350:GO:0006351:GO:0006355:GO:0045449	DNA binding:sequence-specific DNA binding transcription factor activity:transcription:transcription, DNA-dependent:regulation of transcription, DNA-dependent:regulation of transcription	F:F:P:P:P:P	SCO_Chr|NP_625892.1 SAV_Chr|NP_827898.1 SCAB_Chr|YP_003492900.1 SGR_ Chr|YP_001827407.1 SBI_Chr|ADI03781.1	transcriptional regulator; LysR family transcriptional regulator; putative transcriptional regulator; LysR family transcriptional regulator; putative transcriptional regulator;
strep2924	5	5	SCO:1;SAV:1;SBI:1;SGR:1;SCAB:1	GO:0016021:GO:0055085	integral to membrane:transmembrane transport	C:P	SCO_Chr|NP_625893.1 SAV_Chr|NP_827897.1 SCAB_Chr|YP_003492899.1 SGR_ Chr|YP_001827406.1 SBI_Chr|ADI03780.1	integral membrane protein; integral membrane protein; putative transporter; putative integral membrane protein; C4-dicarboxylate transporter/malic acid transport protein;
strep2925	5	5	SCO:1;SAV:1;SBI:1;SGR:1;SCAB:1	GO:0003677:GO:0003824:GO:0004518:GO:0004527:GO:0006281:GO:0008409:GO:0016787	DNA binding:catalytic activity:nuclease activity:exonuclease activity:DNA repair:5'-3' exonuclease activity:hydrolase activity	F:F:F:F:P:F:F	SCO_Chr|NP_625897.1 SAV_Chr|NP_827890.1 SCAB_Chr|YP_003492897.1 SGR_ Chr|YP_001827401.1 SBI_Chr|ADI11619.1	5'-3' exonuclease; 5'-3' exonuclease; putative 5'-3' exonuclease; putative 5'-3' exonuclease; 5'-3' exonuclease;
strep2926	5	5	SCO:1;SAV:1;SBI:1;SGR:1;SCAB:1	GO:0016491:GO:0055114	oxidoreductase activity:oxidation reduction	F:P	SCO_Chr|NP_625898.1 SCAB_Chr|YP_003492896.1 SAV_Chr|NP_827889.1 SBI_Chr|ADI11618.1 SGR_ Chr|YP_001827400.1	hypothetical protein; putative siderophore-interacting protein; siderophore-interacting protein; siderophore-interacting protein; putative siderophore-interacting protein;
strep2927	5	5	SCO:1;SAV:1;SBI:1;SGR:1;SCAB:1	GO:0004497:GO:0005506:GO:0009055:GO:0016491:GO:0020037:GO:0046872:GO:0055114	monooxygenase activity:iron ion binding:electron carrier activity:oxidoreductase activity:heme binding:metal ion binding:oxidation reduction	F:F:F:F:F:F:P	SCO_Chr|NP_625901.1 SAV_Chr|NP_827882.1 SCAB_Chr|YP_003492891.1 SGR_ Chr|YP_001822571.1 SBI_Chr|ADI12005.1	cytochrome P450; cytochrome P450; hypothetical protein; putative cytochrome P450; putative cytochrome P450;
strep2928	5	5	SCO:1;SAV:1;SBI:1;SGR:1;SCAB:1	GO:0000166:GO:0005525:GO:0007264	nucleotide binding:GTP binding:small GTPase mediated signal transduction	F:F:P	SCO_Chr|NP_625902.1 SCAB_Chr|YP_003492890.1 SAV_Chr|NP_827881.1 SGR_ Chr|YP_001822572.1 SBI_Chr|ADI12004.1	ATP-GTP binding protein; hypothetical protein; ATP/GTP-binding protein; putative ATP/GTP-binding protein; putative ATP/GTP-binding protein;
strep2929	5	5	SCO:1;SAV:1;SBI:1;SGR:1;SCAB:1				SCO_Chr|NP_625903.1 SCAB_Chr|YP_003492889.1 SAV_Chr|NP_827880.1 SGR_ Chr|YP_001822573.1 SBI_Chr|ADI12003.1	hypothetical protein; hypothetical protein; hypothetical protein; RarC protein; hypothetical protein;
strep2930	5	5	SCO:1;SAV:1;SBI:1;SGR:1;SCAB:1				SCO_Chr|NP_625904.1 SAV_Chr|NP_827879.1 SCAB_Chr|YP_003492888.1 SGR_ Chr|YP_001822574.1 SBI_Chr|ADI12002.1	hypothetical protein; hypothetical protein; hypothetical protein; RarB protein; hypothetical protein;
strep2931	5	5	SCO:1;SAV:1;SBI:1;SGR:1;SCAB:1	GO:0005524	ATP binding	F	SCO_Chr|NP_625905.1 SAV_Chr|NP_827878.1 SCAB_Chr|YP_003492887.1 SGR_ Chr|YP_001822575.1 SBI_Chr|ADI12001.1	integral membrane protein; sensor-like histidine kinase; hypothetical protein; putative sensor-like histidine kinase; ATP-binding region, ATPase-like protein;
strep2932	5	5	SCO:1;SAV:1;SBI:1;SGR:1;SCAB:1	GO:0003676:GO:0004386:GO:0005524:GO:0008026:GO:0016818	nucleic acid binding:helicase activity:ATP binding:ATP-dependent helicase activity:hydrolase activity, acting on acid anhydrides, in phosphorus-containing anhydrides	F:F:F:F:F	SCO_Chr|NP_625906.1 SAV_Chr|NP_827871.1 SCAB_Chr|YP_003492881.1 SGR_ Chr|YP_001827385.1 SBI_Chr|ADI11614.1	helicase; ATP-dependent RNA helicase; putative helicase; putative ATP-dependent RNA helicase; ATP-dependent RNA helicase;
strep2933	5	5	SCO:1;SAV:1;SBI:1;SGR:1;SCAB:1				SCO_Chr|NP_625907.1 SAV_Chr|NP_827869.1 SCAB_Chr|YP_003492879.1 SGR_ Chr|YP_001827383.1 SBI_Chr|ADI11612.1	integral membrane protein SCI4115c; integral membrane protein; putative protein translocation system component; putative sec-independent protein translocase protein TatC; putative sec-independent protein translocase protein TatC;
strep2934	5	5	SCO:1;SAV:1;SBI:1;SGR:1;SCAB:1	GO:0005886:GO:0006810:GO:0008565:GO:0009306:GO:0015031:GO:0016020:GO:0016021:GO:0055085	plasma membrane:transport:protein transporter activity:protein secretion:protein transport:membrane:integral to membrane:transmembrane transport	C:P:F:P:P:C:C:P	SCO_Chr|NP_625908.1 SAV_Chr|NP_827868.1 SCAB_Chr|YP_003492878.1 SBI_Chr|ADI11611.1 SGR_ Chr|YP_001827382.1	twin arginine translocase protein A; twin arginin translocation complex component; putative protein-translocation system component; hypothetical protein; putative sec-independent protein translocase protein TatA;
strep2935	5	5	SCO:1;SAV:1;SBI:1;SGR:1;SCAB:1				SCO_Chr|NP_625910.1 SAV_Chr|NP_827866.1 SCAB_Chr|YP_003492875.1 SBI_Chr|ADI11609.1 SGR_ Chr|YP_001827380.1	hypothetical protein; hypothetical protein; hypothetical protein; hypothetical protein; hypothetical protein;
strep2936	5	5	SCO:1;SAV:1;SBI:1;SGR:1;SCAB:1				SCO_Chr|NP_625911.1 SAV_Chr|NP_827865.1 SCAB_Chr|YP_003492874.1 SGR_ Chr|YP_001827379.1 SBI_Chr|ADI11608.1	hypothetical protein; hypothetical protein; hypothetical protein; hypothetical protein; hypothetical protein;
strep2937	5	5	SCO:1;SAV:1;SBI:1;SGR:1;SCAB:1				SCO_Chr|NP_625912.1 SCAB_Chr|YP_003492873.1 SAV_Chr|NP_827864.1 SGR_ Chr|YP_001827378.1 SBI_Chr|ADI11607.1	hypothetical protein; hypothetical protein; hypothetical protein; putative transcriptional regulator-like protein; putative transcriptional regulator-like protein;
strep2938	5	5	SCO:1;SAV:1;SBI:1;SGR:1;SCAB:1	GO:0003755:GO:0006457:GO:0016853	peptidyl-prolyl cis-trans isomerase activity:protein folding:isomerase activity	F:P:F	SCO_Chr|NP_625913.1 SCAB_Chr|YP_003492872.1 SAV_Chr|NP_827863.1 SBI_Chr|ADI11606.1 SGR_ Chr|YP_001827377.1	peptidyl-prolyl cis-trans isomerase; peptidyl-prolyl cis-trans isomerase subunit; FK-506 binding protein, peptidyl-prolyl cis-trans isomerase; FK-506 binding protein, peptidyl-prolyl cis-trans isomerase; putative FKBP-type peptidyl-prolyl cis-trans isomerase;
strep2939	5	5	SCO:1;SAV:1;SBI:1;SGR:1;SCAB:1	GO:0006457:GO:0016853	protein folding:isomerase activity	P:F	SCO_Chr|NP_625914.1 SAV_Chr|NP_827862.1 SCAB_Chr|YP_003492871.1 SBI_Chr|ADI11605.1 SGR_ Chr|YP_001827376.1	secreted peptidyl-prolyl cis-trans isomerase protein; FK-506 binding protein, peptidyl-prolyl cis-trans isomerase; putative peptidyl-prolyl cis-trans isomerase subunit; FK-506 binding protein, peptidyl-prolyl cis-trans isomerase; putative secreted peptidyl-prolyl cis-trans isomerase protein;
strep2940	5	5	SCO:1;SAV:1;SBI:1;SGR:1;SCAB:1	GO:0000166:GO:0005524:GO:0010498:GO:0016874:GO:0016879:GO:0019941	nucleotide binding:ATP binding:proteasomal protein catabolic process:ligase activity:ligase activity, forming carbon-nitrogen bonds:modification-dependent protein catabolic process	F:F:P:F:F:P	SCO_Chr|NP_625915.1 SAV_Chr|NP_827861.1 SCAB_Chr|YP_003492870.1 SBI_Chr|ADI11604.1 SGR_ Chr|YP_001827375.1	hypothetical protein; proteasome component; putative proteasome component; proteasome component; putative proteasome component;
strep2941	5	5	SCO:1;SAV:1;SBI:1;SGR:1;SCAB:1	GO:0055085:GO:0016021	transmembrane transport:integral to membrane	P:C	SCO_Chr|NP_625916.1 SAV_Chr|NP_827860.1 SCAB_Chr|YP_003492869.1 SGR_ Chr|YP_001827374.1 SBI_Chr|ADI11603.1	transport protein; transmembrane transport protein; putative transporter transmembrane subunit; major facilitator superfamily permease; transmembrane transport protein;
strep2942	5	5	SCO:1;SAV:1;SBI:1;SGR:1;SCAB:1	GO:0003677:GO:0003700:GO:0005622:GO:0006350:GO:0006351:GO:0006355:GO:0045449	DNA binding:sequence-specific DNA binding transcription factor activity:intracellular:transcription:transcription, DNA-dependent:regulation of transcription, DNA-dependent:regulation of transcription	F:F:C:P:P:P:P	SCO_Chr|NP_625917.1 SAV_Chr|NP_827859.1 SCAB_Chr|YP_003492868.1 SGR_ Chr|YP_001827373.1 SBI_Chr|ADI11602.1	LacI family regulator; LacI family transcriptional regulator; putative LacI family regulator; LacI family transcriptional regulator; LacI family transcriptional regulator;
strep2943	5	5	SCO:1;SAV:1;SBI:1;SGR:1;SCAB:1	GO:0000502:GO:0004298:GO:0005737:GO:0005839:GO:0008233:GO:0016787:GO:0019773:GO:0051603	proteasome complex:threonine-type endopeptidase activity:cytoplasm:proteasome core complex:peptidase activity:hydrolase activity:proteasome core complex, alpha-subunit complex:proteolysis involved in cellular protein catabolic process	C:F:C:C:F:F:C:P	SCO_Chr|NP_625918.1 SCAB_Chr|YP_003492867.1 SAV_Chr|NP_827858.1 SGR_ Chr|YP_001827372.1 SBI_Chr|ADI11601.1	20S proteasome alpha-subunit; 20S proteasome subunit alpha; 20S proteasome alpha-subunit; putative 20S proteasome alpha-subunit; 20S proteasome,subunit A and B;
strep2944	5	5	SCO:1;SAV:1;SBI:1;SGR:1;SCAB:1	GO:0000502:GO:0004175:GO:0004298:GO:0005737:GO:0005839:GO:0008233:GO:0016787:GO:0051603	proteasome complex:endopeptidase activity:threonine-type endopeptidase activity:cytoplasm:proteasome core complex:peptidase activity:hydrolase activity:proteolysis involved in cellular protein catabolic process	C:F:F:C:C:F:F:P	SCO_Chr|NP_625919.1 SCAB_Chr|YP_003492866.1 SAV_Chr|NP_827857.1 SGR_ Chr|YP_001827371.1 SBI_Chr|ADI11600.1	20S proteasome beta-subunit precursor; 20S proteasome subunit beta precursor; 20S proteasome beta-subunit; putative 20S proteasome beta-subunit; proteasome subunit beta;
strep2945	5	5	SCO:1;SAV:1;SBI:1;SGR:1;SCAB:1	GO:0010498:GO:0019941:GO:0031386:GO:0070490:GO:0070628	proteasomal protein catabolic process:modification-dependent protein catabolic process:protein tag:protein pupylation:proteasome binding	P:P:F:P:F	SCO_Chr|NP_625921.1 SAV_Chr|NP_827855.1 SGR_ Chr|YP_001827370.1 SCAB_Chr|YP_003492865.1 SBI_Chr|ADI11598.1	hypothetical protein; hypothetical protein; hypothetical protein; hypothetical protein; hypothetical protein;
strep2946	5	5	SCO:1;SAV:1;SBI:1;SGR:1;SCAB:1	GO:0000502:GO:0010498:GO:0019941	proteasome complex:proteasomal protein catabolic process:modification-dependent protein catabolic process	C:P:P	SCO_Chr|NP_625922.1 SAV_Chr|NP_827854.1 SCAB_Chr|YP_003492864.1 SBI_Chr|ADI11597.1 SGR_ Chr|YP_001827369.1	hypothetical protein; proteasome component; putative proteasome component; proteasome component; putative proteasome component;
strep2947	5	5	SCO:1;SAV:1;SBI:1;SGR:1;SCAB:1	GO:0000166:GO:0000502:GO:0005524:GO:0017111	nucleotide binding:proteasome complex:ATP binding:nucleoside-triphosphatase activity	F:C:F:F	SCO_Chr|NP_625923.1 SAV_Chr|NP_827853.1 SCAB_Chr|YP_003492863.1 SBI_Chr|ADI11596.1 SGR_ Chr|YP_001827368.1	AAA ATPase; AAA ATPase family protein; AAA ATPase; ATPase; ATPase;
strep2948	5	5	SCO:1;SAV:1;SBI:1;SGR:1;SCAB:1	GO:0005506:GO:0009055	iron ion binding:electron carrier activity	F:F	SCO_Chr|NP_625924.1 SAV_Chr|NP_827852.1 SCAB_Chr|YP_003492862.1 SBI_Chr|ADI11595.1 SGR_ Chr|YP_001827367.1	ferredoxin; ferredoxin; putative ferredoxin; ferredoxin; putative ferredoxin;
strep2949	5	5	SCO:1;SAV:1;SBI:1;SGR:1;SCAB:1				SCO_Chr|NP_625925.1 SAV_Chr|NP_827851.1 SCAB_Chr|YP_003492861.1 SGR_ Chr|YP_001827366.1 SBI_Chr|ADI11594.1	secreted protein; hypothetical protein; hypothetical protein; hypothetical protein; hypothetical protein;
strep2950	5	5	SCO:1;SAV:1;SBI:1;SGR:1;SCAB:1	GO:0016429:GO:0030488	tRNA (adenine-N1-)-methyltransferase activity:tRNA methylation	F:P	SCO_Chr|NP_625926.1 SAV_Chr|NP_827850.1 SCAB_Chr|YP_003492860.1 SGR_ Chr|YP_001827365.1 SBI_Chr|ADI11593.1	hypothetical protein; hypothetical protein; hypothetical protein; hypothetical protein; hypothetical protein;
strep2951	5	5	SCO:1;SAV:1;SBI:1;SGR:1;SCAB:1	GO:0004222:GO:0006508	metalloendopeptidase activity:proteolysis	F:P	SCO_Chr|NP_625927.1 SCAB_Chr|YP_003492859.1 SAV_Chr|NP_827849.1 SGR_ Chr|YP_001827364.1 SBI_Chr|ADI11592.1	hypothetical protein; putative membrane-bound peptidase; peptidase; M50 family peptidase; M50 family peptidase;
strep2952	5	5	SCO:1;SAV:1;SBI:1;SGR:1;SCAB:1	GO:0003677	DNA binding	F	SCO_Chr|NP_625928.1 SCAB_Chr|YP_003492858.1 SAV_Chr|NP_827848.1 SGR_ Chr|YP_001827363.1 SBI_Chr|ADI11590.1	hypothetical protein; hypothetical protein; hypothetical protein; hypothetical protein; RecB family exonuclease;
strep2953	5	5	SCO:1;SAV:1;SBI:1;SGR:1;SCAB:1	GO:0000156:GO:0000160:GO:0003677:GO:0003700:GO:0005622:GO:0006350:GO:0006351:GO:0006355:GO:0043565:GO:0045449	two-component response regulator activity:two-component signal transduction system (phosphorelay):DNA binding:sequence-specific DNA binding transcription factor activity:intracellular:transcription:transcription, DNA-dependent:regulation of transcription, DNA-dependent:sequence-specific DNA binding:regulation of transcription	F:P:F:F:C:P:P:P:F:P	SCO_Chr|NP_625929.1 SAV_Chr|NP_827847.1 SCAB_Chr|YP_003492857.1 SBI_Chr|ADI11589.1 SGR_ Chr|YP_001827362.1	two-component response regulator; two-component system response regulator; putative two-component response regulator; two-component system response regulator; putative two-component system response regulator;
strep2954	5	5	SCO:1;SAV:1;SBI:1;SGR:1;SCAB:1	GO:0005215:GO:0006810	transporter activity:transport	F:P	SCO_Chr|NP_625930.1 SAV_Chr|NP_827845.1 SCAB_Chr|YP_003492855.1 SGR_ Chr|YP_001827361.1 SBI_Chr|ADI11588.1	lipoprotein oligopeptide binding protein; lipoprotein oligopeptide binding protein; putative oligopeptide-binding lipoprotein; putative solute-binding transport lipoprotein; lipoprotein oligopeptide binding protein;
strep2955	5	5	SCO:1;SAV:1;SBI:1;SGR:1;SCAB:1	GO:0003824:GO:0008152:GO:0008967:GO:0016787	catalytic activity:metabolic process:phosphoglycolate phosphatase activity:hydrolase activity	F:P:F:F	SCO_Chr|NP_625931.1 SAV_Chr|NP_827844.1 SCAB_Chr|YP_003492854.1 SGR_ Chr|YP_001827360.1 SBI_Chr|ADI11587.1	hydrolase; hydrolase; putative hydrolase; putative hydrolase; putative hydrolase;
strep2956	5	5	SCO:1;SAV:1;SBI:1;SGR:1;SCAB:1	GO:0005622:GO:0008270:GO:0008705:GO:0008898:GO:0009086:GO:0031419:GO:0042558:GO:0044237:GO:0046872	intracellular:zinc ion binding:methionine synthase activity:homocysteine S-methyltransferase activity:methionine biosynthetic process:cobalamin binding:pteridine and derivative metabolic process:cellular metabolic process:metal ion binding	C:F:F:F:P:F:P:P:F	SCO_Chr|NP_625932.1 SCAB_Chr|YP_003492853.1 SAV_Chr|NP_827843.1 SBI_Chr|ADI11586.1 SGR_ Chr|YP_001827359.1	methionine synthase; putative methionine synthase; 5-methyltetrahydrofolate:homocysteine S-methyltransferase; methionine synthase; putative 5-methyltetrahydrofolate:homocysteine S-methyltransferase;
strep2957	5	5	SCO:1;SAV:1;SBI:1;SGR:1;SCAB:1	GO:0003677:GO:0006355	DNA binding:regulation of transcription, DNA-dependent	F:P	SCO_Chr|NP_625933.1 SCAB_Chr|YP_003492852.1 SAV_Chr|NP_827842.1 SBI_Chr|ADI11585.1 SGR_ Chr|YP_001827358.1	glycerol operon regulatory protein; glycerol operon regulatory protein; glycerol operon regulatory protein; glycerol operon regulatory protein; IclR family transcriptional regulator;
strep2958	5	5	SCO:1;SAV:1;SBI:1;SGR:1;SCAB:1	GO:0005215:GO:0006810:GO:0016020	transporter activity:transport:membrane	F:P:C	SCO_Chr|NP_625934.1 SAV_Chr|NP_827841.1 SCAB_Chr|YP_003492851.1 SBI_Chr|ADI11584.1 SGR_ Chr|YP_001827357.1	glycerol uptake facilitator protein; glycerol uptake facilitator protein; putative glycerol uptake facilitator protein; glycerol uptake facilitator protein; putative glycerol uptake facilitator protein;
strep2959	5	5	SCO:1;SAV:1;SBI:1;SGR:1;SCAB:1	GO:0004368:GO:0006072:GO:0009331:GO:0016491:GO:0055114	glycerol-3-phosphate dehydrogenase activity:glycerol-3-phosphate metabolic process:glycerol-3-phosphate dehydrogenase complex:oxidoreductase activity:oxidation reduction	F:P:C:F:P	SCO_Chr|NP_625936.1 SCAB_Chr|YP_003492849.1 SAV_Chr|NP_827839.1 SGR_ Chr|YP_001827355.1 SBI_Chr|ADI11582.1	glycerol-3-phosphate dehydrogenase; putative glycerol-3-phosphate dehydrogenase; glycerol-3-phosphate dehydrogenase; putative glycerol-3-phosphate dehydrogenase; glycerol-3-phosphate dehydrogenase;
strep2960	5	5	SCO:1;SAV:1;SBI:1;SGR:1;SCAB:1				SCO_Chr|NP_625937.1 SCAB_Chr|YP_003492839.1 SAV_Chr|NP_827826.1 SGR_ Chr|YP_001827353.1 SBI_Chr|ADI11572.1	hypothetical protein; hypothetical protein; hypothetical protein; hypothetical protein; hypothetical protein;
strep2961	5	5	SCO:1;SAV:1;SBI:1;SGR:1;SCAB:1	GO:0000166:GO:0004817:GO:0005524:GO:0005737:GO:0006412:GO:0006423:GO:0016874:GO:0046872	nucleotide binding:cysteine-tRNA ligase activity:ATP binding:cytoplasm:translation:cysteinyl-tRNA aminoacylation:ligase activity:metal ion binding	F:F:F:C:P:P:F:F	SCO_Chr|NP_625938.1 SAV_Chr|NP_827823.1 SCAB_Chr|YP_003492837.1 SGR_ Chr|YP_001827352.1 SBI_Chr|ADI11571.1	cysteinyl-tRNA synthetase; cysteinyl-tRNA synthetase; putative cysteinyl-tRNA synthetase; cysteinyl-tRNA synthetase; cysteinyl-tRNA synthetase;
strep2962	5	5	SCO:1;SAV:1;SBI:1;SGR:1;SCAB:1	GO:0016773	phosphotransferase activity, alcohol group as acceptor	F	SCO_Chr|NP_625939.1 SAV_Chr|NP_827822.1 SCAB_Chr|YP_003492836.1 SBI_Chr|ADI11570.1 SGR_ Chr|YP_001827351.1	hypothetical protein; hypothetical protein; hypothetical protein; hypothetical protein; hypothetical protein;
strep2963	5	5	SCO:1;SAV:1;SBI:1;SGR:1;SCAB:1				SCO_Chr|NP_625940.1 SCAB_Chr|YP_003492835.1 SAV_Chr|NP_827821.1 SGR_ Chr|YP_001827350.1 SBI_Chr|ADI11569.1	hypothetical protein; hypothetical protein; hypothetical protein; hypothetical protein; hypothetical protein;
strep2964	5	5	SCO:1;SAV:1;SBI:1;SGR:1;SCAB:1	GO:0016740	transferase activity	F	SCO_Chr|NP_625941.1 SAV_Chr|NP_827820.1 SCAB_Chr|YP_003492834.1 SBI_Chr|ADI11568.1 SGR_ Chr|YP_001827349.1	phosphatase; mutase; putative phosphotransferase; mutase; putative phosphatase;
strep2965	5	5	SCO:1;SAV:1;SBI:1;SGR:1;SCAB:1	GO:0006824:GO:0015087:GO:0015095:GO:0015693:GO:0016020:GO:0030001:GO:0046873:GO:0055085	cobalt ion transport:cobalt ion transmembrane transporter activity:magnesium ion transmembrane transporter activity:magnesium ion transport:membrane:metal ion transport:metal ion transmembrane transporter activity:transmembrane transport	P:F:F:P:C:P:F:P	SCO_Chr|NP_625942.1 SCAB_Chr|YP_003492833.1 SAV_Chr|NP_827819.1 SGR_ Chr|YP_001827348.1 SBI_Chr|ADI11567.1	ion transport protein; putative ion transport protein; metal-transport protein; putative ion transport protein; putative ion transport protein;
strep2966	5	5	SCO:1;SAV:1;SBI:1;SGR:1;SCAB:1	GO:0016491:GO:0046914:GO:0055114	oxidoreductase activity:transition metal ion binding:oxidation reduction	F:F:P	SCO_Chr|NP_625943.1 SAV_Chr|NP_827818.1 SCAB_Chr|YP_003492832.1 SGR_ Chr|YP_001827347.1 SBI_Chr|ADI11566.1	hypothetical protein; hypothetical protein; hypothetical protein; hypothetical protein; hypothetical protein;
strep2967	5	5	SCO:1;SAV:1;SBI:1;SGR:1;SCAB:1	GO:0016491:GO:0055114	oxidoreductase activity:oxidation reduction	F:P	SCO_Chr|NP_625944.1 SAV_Chr|NP_827817.1 SCAB_Chr|YP_003492831.1 SGR_ Chr|YP_001827346.1 SBI_Chr|ADI11565.1	ATP/GTP-binding protein; FMN-dependent monooxygenase; putative ATP/GTP-binding protein; putative ATP/GTP-binding protein; FMN-dependent monooxygenase;
strep2968	5	5	SCO:1;SAV:1;SBI:1;SGR:1;SCAB:1	GO:0016491:GO:0055114	oxidoreductase activity:oxidation reduction	F:P	SCO_Chr|NP_625945.1 SCAB_Chr|YP_003492830.1 SAV_Chr|NP_827816.1 SGR_ Chr|YP_001827345.1 SBI_Chr|ADI11564.1	oxidoreductase; putative oxidoreductase; oxidoreductase; putative oxidoreductase; oxidoreductase;
strep2969	5	5	SCO:1;SAV:1;SBI:1;SGR:1;SCAB:1				SCO_Chr|NP_625946.1 SAV_Chr|NP_827815.1 SCAB_Chr|YP_003492829.1 SGR_ Chr|YP_001827344.1 SBI_Chr|ADI11563.1	hypothetical protein; hypothetical protein; hypothetical protein; hypothetical protein; hypothetical protein;
strep2970	5	5	SCO:1;SAV:1;SBI:1;SGR:1;SCAB:1				SCO_Chr|NP_625947.1 SCAB_Chr|YP_003492828.1 SAV_Chr|NP_827814.1 SBI_Chr|ADI11562.1 SGR_ Chr|YP_001827343.1	hypothetical protein; hypothetical protein; hypothetical protein; hypothetical protein; hypothetical protein;
strep2971	5	5	SCO:1;SAV:1;SBI:1;SGR:1;SCAB:1				SCO_Chr|NP_625948.1 SGR_ Chr|YP_001827342.1 SCAB_Chr|YP_003492827.1 SAV_Chr|NP_827813.1 SBI_Chr|ADI11561.1	hypothetical protein; hypothetical protein; hypothetical protein; hypothetical protein; hypothetical protein;
strep2972	5	5	SCO:1;SAV:1;SBI:1;SGR:1;SCAB:1	GO:0006508:GO:0008152:GO:0008237:GO:0016787	proteolysis:metabolic process:metallopeptidase activity:hydrolase activity	P:P:F:F	SCO_Chr|NP_625951.1 SCAB_Chr|YP_003492824.1 SGR_ Chr|YP_001827339.1 SBI_Chr|ADI11559.1 SAV_Chr|NP_827810.1	hypothetical protein; putative peptidase; hypothetical protein; hypothetical protein; hypothetical protein;
strep2973	5	5	SCO:1;SAV:1;SBI:1;SGR:1;SCAB:1				SCO_Chr|NP_625952.1 SCAB_Chr|YP_003492821.1 SAV_Chr|NP_827807.1 SGR_ Chr|YP_001822564.1 SBI_Chr|ADI12126.1	hypothetical protein; hypothetical protein; hypothetical protein; hypothetical protein; hypothetical protein;
strep2974	5	5	SCO:1;SAV:1;SBI:1;SGR:1;SCAB:1	GO:0003677:GO:0003700:GO:0005622:GO:0006350:GO:0006351:GO:0006355:GO:0045449	DNA binding:sequence-specific DNA binding transcription factor activity:intracellular:transcription:transcription, DNA-dependent:regulation of transcription, DNA-dependent:regulation of transcription	F:F:C:P:P:P:P	SCO_Chr|NP_625953.1 SAV_Chr|NP_827806.1 SCAB_Chr|YP_003492820.1 SGR_ Chr|YP_001827335.1 SBI_Chr|ADI07805.1	transcriptional regulator; GntR family transcriptional regulator; putative transcriptional regulator; GntR family transcriptional regulator; GntR family transcriptional regulator;
strep2975	5	5	SCO:1;SAV:1;SBI:1;SGR:1;SCAB:1	GO:0004765:GO:0005524:GO:0005975:GO:0016301:GO:0016310	shikimate kinase activity:ATP binding:carbohydrate metabolic process:kinase activity:phosphorylation	F:F:P:F:P	SCO_Chr|NP_625954.1 SAV_Chr|NP_827805.1 SCAB_Chr|YP_003492819.1 SGR_ Chr|YP_001827334.1 SBI_Chr|ADI07804.1	gluconokinase; gluconokinase; putative gluconokinase; putative gluconokinase; gluconokinase;
strep2976	5	5	SCO:1;SAV:1;SBI:1;SGR:1;SCAB:1	GO:0015128:GO:0015725:GO:0016020:GO:0035429	gluconate transmembrane transporter activity:gluconate transport:membrane:gluconate transmembrane transport	F:P:C:P	SCO_Chr|NP_733541.1 SAV_Chr|NP_827804.1 SCAB_Chr|YP_003492818.1 SGR_ Chr|YP_001827333.1 SBI_Chr|ADI07803.1	gluconate permease; gluconate permease; putative gluconate transporter; putative gluconate permease; putative gluconate transporter;
strep2977	5	5	SCO:1;SAV:1;SBI:1;SGR:1;SCAB:1	GO:0016787	hydrolase activity	F	SCO_Chr|NP_625960.1 SAV_Chr|NP_827795.1 SCAB_Chr|YP_003492813.1 SGR_ Chr|YP_001827328.1 SBI_Chr|ADI11507.1	NTP pyrophosphohydrolase; NTP pyrophosphohydrolase; putative NUDIX hydrolase; putative NTP pyrophosphohydrolase; putative NUDIX hydrolase;
strep2978	5	5	SCO:1;SAV:1;SBI:1;SGR:1;SCAB:1				SCO_Chr|NP_625961.1 SCAB_Chr|YP_003492812.1 SAV_Chr|NP_827794.1 SGR_ Chr|YP_001827327.1 SBI_Chr|ADI11506.1	hypothetical protein; hypothetical protein; hypothetical protein; hypothetical protein; hypothetical protein;
strep2979	5	5	SCO:1;SAV:1;SBI:1;SGR:1;SCAB:1	GO:0016740	transferase activity	F	SCO_Chr|NP_625963.1 SCAB_Chr|YP_003492808.1 SAV_Chr|NP_827791.1 SGR_ Chr|YP_001827323.1 SBI_Chr|ADI11502.1	phosphotransferase; putative phosphotransferase; phosphotransferase; putative phosphotransferase; putative phosphotransferase;
strep2980	5	5	SCO:1;SAV:1;SBI:1;SGR:1;SCAB:1	GO:0003995:GO:0008152:GO:0016491:GO:0016627:GO:0050660:GO:0055114	acyl-CoA dehydrogenase activity:metabolic process:oxidoreductase activity:oxidoreductase activity, acting on the CH-CH group of donors:FAD or FADH2 binding:oxidation reduction	F:P:F:F:F:P	SCO_Chr|NP_625964.1 SCAB_Chr|YP_003492807.1 SAV_Chr|NP_827790.1 SGR_ Chr|YP_001827322.1 SBI_Chr|ADI11501.1	acyl-CoA dehydrogenase; putative acyl-CoA dehydrogenase; acyl-CoA dehydrogenase; putative acyl-CoA dehydrogenase; acyl-CoA dehydrogenase;
strep2981	5	5	SCO:1;SAV:1;SBI:1;SGR:1;SCAB:1	GO:0003677:GO:0003700:GO:0006350:GO:0006351:GO:0006355:GO:0016481:GO:0016566:GO:0030528:GO:0045449	DNA binding:sequence-specific DNA binding transcription factor activity:transcription:transcription, DNA-dependent:regulation of transcription, DNA-dependent:negative regulation of transcription:specific transcriptional repressor activity:transcription regulator activity:regulation of transcription	F:F:P:P:P:P:F:F:P	SCO_Chr|NP_625965.1 SCAB_Chr|YP_003492806.1 SAV_Chr|NP_827789.1 SGR_ Chr|YP_001827320.1 SBI_Chr|ADI11500.1	tetR transcriptional regulator; putative TetR family transcriptional regulator; TetR family transcriptional regulator; TetR family transcriptional regulator; TetR family transcriptional regulator;
strep2982	5	5	SCO:1;SAV:1;SBI:1;SGR:1;SCAB:1	GO:0003824:GO:0005488:GO:0008152:GO:0016491:GO:0055114	catalytic activity:binding:metabolic process:oxidoreductase activity:oxidation reduction	F:F:P:F:P	SCO_Chr|NP_625966.1 SCAB_Chr|YP_003492805.1 SAV_Chr|NP_827787.1 SGR_ Chr|YP_001827318.1 SBI_Chr|ADI11498.1	oxidoreductase; putative oxidoreductase; dehydrogenase; putative oxidoreductase; dehydrogenase;
strep2983	5	5	SCO:1;SAV:1;SBI:1;SGR:1;SCAB:1				SCO_Chr|NP_625969.1 SAV_Chr|NP_827783.1 SCAB_Chr|YP_003492801.1 SGR_ Chr|YP_001827316.1 SBI_Chr|ADI11495.1	hypothetical protein; hypothetical protein; hypothetical protein; hypothetical protein; hypothetical protein;
strep2984	5	5	SCO:1;SAV:1;SBI:1;SGR:1;SCAB:1	GO:0000166:GO:0003677:GO:0003700:GO:0005506:GO:0006351:GO:0006355:GO:0006979	nucleotide binding:DNA binding:sequence-specific DNA binding transcription factor activity:iron ion binding:transcription, DNA-dependent:regulation of transcription, DNA-dependent:response to oxidative stress	F:F:F:F:P:P:P	SCO_Chr|NP_625971.1 SAV_Chr|NP_827780.1 SCAB_Chr|YP_003492798.1 SGR_ Chr|YP_001827315.1 SBI_Chr|ADI08192.1	merR family transcriptional regulator; MerR family transcriptional regulator; putative MerR family transcriptional regulator; putative SoxR-like transcriptional regulator; putative transcriptional regulator;
strep2985	5	5	SCO:1;SAV:1;SBI:1;SGR:1;SCAB:1	GO:0008152:GO:0016491	metabolic process:oxidoreductase activity	P:F	SCO_Chr|NP_625972.1 SAV_Chr|NP_827779.1 SCAB_Chr|YP_003492797.1 SBI_Chr|ADI11494.1 SGR_ Chr|YP_001827314.1	hypothetical protein; hypothetical protein; hypothetical protein; hypothetical protein; hypothetical protein;
strep2986	5	5	SCO:1;SAV:1;SBI:1;SGR:1;SCAB:1	GO:0003677:GO:0003700:GO:0006350:GO:0006351:GO:0006355:GO:0016481:GO:0016566:GO:0030528:GO:0045449	DNA binding:sequence-specific DNA binding transcription factor activity:transcription:transcription, DNA-dependent:regulation of transcription, DNA-dependent:negative regulation of transcription:specific transcriptional repressor activity:transcription regulator activity:regulation of transcription	F:F:P:P:P:P:F:F:P	SCO_Chr|NP_625973.1 SAV_Chr|NP_827778.1 SCAB_Chr|YP_003492794.1 SGR_ Chr|YP_001827313.1 SBI_Chr|ADI11487.1	transcriptional regulator; TetR family transcriptional regulator; putative transcriptional regulator; TetR family transcriptional regulator; putative transcriptional regulator;
strep2987	5	5	SCO:1;SAV:1;SBI:1;SGR:1;SCAB:1				SCO_Chr|NP_625974.1 SCAB_Chr|YP_003492793.1 SBI_Chr|ADI04436.1 SGR_ Chr|YP_001827312.1 SAV_Chr|NP_827777.1	hypothetical protein; hypothetical protein; hypothetical protein; hypothetical protein; hypothetical protein;
strep2988	5	5	SCO:1;SAV:1;SBI:1;SGR:1;SCAB:1	GO:0003677:GO:0003700:GO:0006350:GO:0006351:GO:0006355:GO:0016481:GO:0016566:GO:0030528:GO:0045449:GO:0046677	DNA binding:sequence-specific DNA binding transcription factor activity:transcription:transcription, DNA-dependent:regulation of transcription, DNA-dependent:negative regulation of transcription:specific transcriptional repressor activity:transcription regulator activity:regulation of transcription:response to antibiotic	F:F:P:P:P:P:F:F:P:P	SCO_Chr|NP_625976.1 SAV_Chr|NP_827775.1 SCAB_Chr|YP_003492791.1 SGR_ Chr|YP_001827310.1 SBI_Chr|ADI03570.1	transcriptional regulator; TetR family transcriptional regulator; putative transcriptional repressor; TetR family transcriptional regulator; putative transcriptional regulator;
strep2989	5	5	SCO:1;SAV:1;SBI:1;SGR:1;SCAB:1	GO:0016020	membrane	C	SCO_Chr|NP_625978.1 SCAB_Chr|YP_003492790.1 SAV_Chr|NP_827773.1 SGR_ Chr|YP_001827309.1 SBI_Chr|ADI11193.1	hypothetical protein; putative integral membrane protein; hypothetical protein; putative integral membrane protein; hypothetical protein;
strep2990	5	5	SCO:1;SAV:1;SBI:1;SGR:1;SCAB:1	GO:0008152:GO:0016491:GO:0055114	metabolic process:oxidoreductase activity:oxidation reduction	P:F:P	SCO_Chr|NP_625980.1 SAV_Chr|NP_827771.1 SCAB_Chr|YP_003492787.1 SGR_ Chr|YP_001827306.1 SBI_Chr|ADI11766.1	aldehyde dehydrogenase; aldehyde dehydrogenase; putative aldehyde dehydrogenase; putative aldehyde dehydrogenase; aldehyde dehydrogenase;
strep2991	5	5	SCO:1;SAV:1;SBI:1;SGR:1;SCAB:1	GO:0055085	transmembrane transport	P	SCO_Chr|NP_625983.1 SCAB_Chr|YP_003492783.1 SGR_ Chr|YP_001827304.1 SAV_Chr|NP_827768.1 SBI_Chr|ADI11485.1	integral membrane transport protein; putative integral membrane transport protein; major facilitator superfamily permease; integral membrane transport protein; putative integral membrane transport protein;
strep2992	5	5	SCO:1;SAV:1;SBI:1;SGR:1;SCAB:1	GO:0015137:GO:0015746:GO:0016021:GO:0055085	citrate transmembrane transporter activity:citrate transport:integral to membrane:transmembrane transport	F:P:C:P	SCO_Chr|NP_625984.1 SGR_ Chr|YP_001827303.1 SAV_Chr|NP_827767.1 SCAB_Chr|YP_003492782.1 SBI_Chr|ADI11484.1	integral membrane transport protein; putative divalent metal ions/citrate complex secondary transporter; divalent metal ions/citrate complex secondary transporter; putative integral membrane transport protein; divalent metal ions/citrate complex secondary transporter;
strep2993	5	5	SCO:1;SAV:1;SBI:1;SGR:1;SCAB:1	GO:0005488:GO:0016491:GO:0030151:GO:0046872:GO:0051536:GO:0055114	binding:oxidoreductase activity:molybdenum ion binding:metal ion binding:iron-sulfur cluster binding:oxidation reduction	F:F:F:F:F:P	SCO_Chr|NP_625985.1 SAV_Chr|NP_827766.1 SCAB_Chr|YP_003492781.1 SBI_Chr|ADI11483.1 SGR_ Chr|YP_001827302.1	dehydrogenase; dehydrogenase; putative molybdopterin oxidoreductase; dehydrogenase; putative dehydrogenase;
strep2994	5	5	SCO:1;SAV:1;SBI:1;SGR:1;SCAB:1	GO:0003677:GO:0003700:GO:0006350:GO:0006351:GO:0006355:GO:0016481:GO:0016566:GO:0045449	DNA binding:sequence-specific DNA binding transcription factor activity:transcription:transcription, DNA-dependent:regulation of transcription, DNA-dependent:negative regulation of transcription:specific transcriptional repressor activity:regulation of transcription	F:F:P:P:P:P:F:P	SCO_Chr|NP_733542.1 SAV_Chr|NP_827765.1 SCAB_Chr|YP_003492780.1 SGR_ Chr|YP_001827301.1 SBI_Chr|ADI11482.1	TetR family transcriptional regulator; TetR family transcriptional regulator; putative TetR family transcriptional regulator; TetR family transcriptional regulator; putative TetR family transcriptional regulator;
strep2995	5	5	SCO:1;SAV:1;SBI:1;SGR:1;SCAB:1	GO:0004411:GO:0006559:GO:0006570:GO:0006572:GO:0016491:GO:0016702:GO:0046872:GO:0055114:GO:0005506	homogentisate 1,2-dioxygenase activity:L-phenylalanine catabolic process:tyrosine metabolic process:tyrosine catabolic process:oxidoreductase activity:oxidoreductase activity, acting on single donors with incorporation of molecular oxygen, incorporation of two atoms of oxygen:metal ion binding:oxidation reduction:iron ion binding	F:P:P:P:F:F:F:P:F	SCO_Chr|NP_625988.1 SAV_Chr|NP_827763.1 SCAB_Chr|YP_003492779.1 SGR_ Chr|YP_001827300.1 SBI_Chr|ADI11481.1	homogentisate 1,2-dioxygenase; homogentisate 1,2-dioxygenase; putative homogentisate 1,2-dioxygenase; homogentisate 1,2-dioxygenase; homogentisate 1,2-dioxygenase;
strep2996	5	5	SCO:1;SAV:1;SBI:1;SGR:1;SCAB:1	GO:0003677:GO:0003700:GO:0005622:GO:0006350:GO:0006351:GO:0006355:GO:0030528:GO:0045449	DNA binding:sequence-specific DNA binding transcription factor activity:intracellular:transcription:transcription, DNA-dependent:regulation of transcription, DNA-dependent:transcription regulator activity:regulation of transcription	F:F:C:P:P:P:F:P	SCO_Chr|NP_625989.1 SAV_Chr|NP_827762.1 SCAB_Chr|YP_003492778.1 SBI_Chr|ADI11480.1 SGR_ Chr|YP_001827299.1	GntR family transcriptional regulator; GntR family transcriptional regulator; putative GntR family transcriptional regulator; GntR family transcriptional regulator; GntR family transcriptional regulator;
strep2997	5	5	SCO:1;SAV:1;SBI:1;SGR:1;SCAB:1				SCO_Chr|NP_625990.1 SCAB_Chr|YP_003492777.1 SAV_Chr|NP_827761.1 SBI_Chr|ADI11479.1 SGR_ Chr|YP_001827298.1	hypothetical protein; hypothetical protein; hypothetical protein; hypothetical protein; hypothetical protein;
strep2998	5	5	SCO:1;SAV:1;SBI:1;SGR:1;SCAB:1				SCO_Chr|NP_625994.1 SAV_Chr|NP_827760.1 SGR_ Chr|YP_001827296.1 SCAB_Chr|YP_003492772.1 SBI_Chr|ADI11478.1	hypothetical protein; hypothetical protein; hypothetical protein; hypothetical protein; hypothetical protein;
strep2999	5	5	SCO:1;SAV:1;SBI:1;SGR:1;SCAB:1	GO:0016787	hydrolase activity	F	SCO_Chr|NP_625998.1 SCAB_Chr|YP_003492765.1 SAV_Chr|NP_827753.1 SGR_ Chr|YP_001827295.1 SBI_Chr|ADI11472.1	secreted hydrolase; putative hydrolase; secreted hydrolase; putative secreted hydrolase; secreted hydrolase;
strep3000	5	5	SCO:1;SAV:1;SBI:1;SGR:1;SCAB:1	GO:0000166:GO:0005524:GO:0017111	nucleotide binding:ATP binding:nucleoside-triphosphatase activity	F:F:F	SCO_Chr|NP_625999.1 SAV_Chr|NP_827744.1 SCAB_Chr|YP_003492764.1 SGR_ Chr|YP_001827294.1 SBI_Chr|ADI11463.1	ATPase; ATPase; putative ATPase; putative ATPase; ATPase;
strep3001	5	5	SCO:1;SAV:1;SBI:1;SGR:1;SCAB:1	GO:0003677:GO:0003700:GO:0005622:GO:0006350:GO:0006351:GO:0006355:GO:0045449	DNA binding:sequence-specific DNA binding transcription factor activity:intracellular:transcription:transcription, DNA-dependent:regulation of transcription, DNA-dependent:regulation of transcription	F:F:C:P:P:P:P	SCO_Chr|NP_626001.1 SAV_Chr|NP_827742.1 SCAB_Chr|YP_003492763.1 SGR_ Chr|YP_001827293.1 SBI_Chr|ADI11461.1	GntR family transcriptional regulator; GntR family transcriptional regulator; putative GntR family transcriptional regulator; GntR family transcriptional regulator; GntR family transcriptional regulator;
strep3002	5	5	SCO:1;SAV:1;SBI:1;SGR:1;SCAB:1	GO:0008080:GO:0008152:GO:0016740	N-acetyltransferase activity:metabolic process:transferase activity	F:P:F	SCO_Chr|NP_626002.1 SAV_Chr|NP_827741.1 SCAB_Chr|YP_003492762.1 SGR_ Chr|YP_001827292.1 SBI_Chr|ADI11460.1	hypothetical protein; acetyltransferase; putative acetyltransferase; putative acetyltransferase; putative acetyltransferase;
strep3003	5	5	SCO:1;SAV:1;SBI:1;SGR:1;SCAB:1	GO:0008152:GO:0008168:GO:0032259	metabolic process:methyltransferase activity:methylation	P:F:P	SCO_Chr|NP_626004.1 SAV_Chr|NP_827739.1 SCAB_Chr|YP_003492760.1 SGR_ Chr|YP_001827290.1 SBI_Chr|ADI07364.1	hypothetical protein; hypothetical protein; putative methyltransferase; hypothetical protein; hypothetical protein;
strep3004	5	5	SCO:1;SAV:1;SBI:1;SGR:1;SCAB:1				SCO_Chr|NP_626008.1 SCAB_Chr|YP_003492757.1 SAV_Chr|NP_827735.1 SGR_ Chr|YP_001827284.1 SBI_Chr|ADI11397.1	secreted lipase; putative lipase; secreted lipase; putative secreted lipase; secreted lipase;
strep3005	5	5	SCO:1;SAV:1;SBI:1;SGR:1;SCAB:1	GO:0003676:GO:0003677:GO:0003824:GO:0003887:GO:0005737:GO:0006260:GO:0008408:GO:0016740:GO:0016779	nucleic acid binding:DNA binding:catalytic activity:DNA-directed DNA polymerase activity:cytoplasm:DNA replication:3'-5' exonuclease activity:transferase activity:nucleotidyltransferase activity	F:F:F:F:C:P:F:F:F	SCO_Chr|NP_626012.1 SAV_Chr|NP_827731.1 SCAB_Chr|YP_003492753.1 SBI_Chr|ADI11394.1 SGR_ Chr|YP_001828203.1	DNA polymerase III subunit alpha; DNA polymerase III alpha subunit; putative DNA polymerase III subunit alpha; DNA polymerase III, alpha subunit; putative DNA polymerase III alpha subunit;
strep3006	5	5	SCO:1;SAV:1;SBI:1;SGR:1;SCAB:1	GO:0003824:GO:0004252:GO:0005576:GO:0006508:GO:0008233:GO:0008236	catalytic activity:serine-type endopeptidase activity:extracellular region:proteolysis:peptidase activity:serine-type peptidase activity	F:F:C:P:F:F	SCO_Chr|NP_626014.1 SCAB_Chr|YP_003492751.1 SAV_Chr|NP_827729.1 SGR_ Chr|YP_001827282.1 SBI_Chr|ADI11390.1	secreted serine protease; putative serine protease; serine protease precursor;
strep3007	5	5	SCO:1;SAV:1;SBI:1;SGR:1;SCAB:1	GO:0003824:GO:0004252:GO:0005576:GO:0006508:GO:0008233:GO:0008236	catalytic activity:serine-type endopeptidase activity:extracellular region:proteolysis:peptidase activity:serine-type peptidase activity	F:F:C:P:F:F	SCO_Chr|NP_626019.1 SCAB_Chr|YP_003492748.1 SBI_Chr|ADI11384.1 SGR_ Chr|YP_001827274.1 SAV_Chr|NP_827728.1	secreted serine protease; serine protease;
strep3008	5	5	SCO:1;SAV:1;SBI:1;SGR:1;SCAB:1				SCO_Chr|NP_626020.1 SGR_ Chr|YP_001827273.1 SCAB_Chr|YP_003494139.1 SBI_Chr|ADI05300.1 SAV_Chr|NP_827727.1	hypothetical protein; hypothetical protein; hypothetical protein; hypothetical protein; hypothetical protein;
strep3009	5	5	SCO:1;SAV:1;SBI:1;SGR:1;SCAB:1				SCO_Chr|NP_733543.1 SGR_ Chr|YP_001827264.1 SAV_Chr|NP_827720.1 SCAB_Chr|YP_003492745.1 SBI_Chr|ADI11380.1	expression regulator; putative regulator; regulatory protein; putative regulator; regulatory protein;
strep3010	5	5	SCO:1;SAV:1;SBI:1;SGR:1;SCAB:1	GO:0000917:GO:0005737:GO:0007049:GO:0051301:GO:0043093	barrier septum formation:cytoplasm:cell cycle:cell division:cytokinesis by binary fission	P:C:P:P:P	SCO_Chr|NP_626021.1 SAV_Chr|NP_827719.1 SGR_ Chr|YP_001827263.1 SCAB_Chr|YP_003492744.1 SBI_Chr|ADI11379.1	hypothetical protein; hypothetical protein; hypothetical protein; hypothetical protein; hypothetical protein;
strep3011	5	5	SCO:1;SAV:1;SBI:1;SGR:1;SCAB:1	GO:0003995:GO:0008152:GO:0016491:GO:0016627:GO:0050660:GO:0055114	acyl-CoA dehydrogenase activity:metabolic process:oxidoreductase activity:oxidoreductase activity, acting on the CH-CH group of donors:FAD or FADH2 binding:oxidation reduction	F:P:F:F:F:P	SCO_Chr|NP_626022.1 SCAB_Chr|YP_003492743.1 SAV_Chr|NP_827718.1 SBI_Chr|ADI11378.1 SGR_ Chr|YP_001827262.1	acyl CoA dehydrogenase; putative acyl-CoA dehydrogenase; acyl-CoA dehydrogenase; acyl-CoA dehydrogenase; putative acyl-CoA dehydrogenase;
strep3012	5	5	SCO:1;SAV:1;SBI:1;SGR:1;SCAB:1	GO:0015520:GO:0015904:GO:0016020:GO:0016021:GO:0046677:GO:0055085	tetracycline:hydrogen antiporter activity:tetracycline transport:membrane:integral to membrane:response to antibiotic:transmembrane transport	F:P:C:C:P:P	SCO_Chr|NP_626023.1 SAV_Chr|NP_827717.1 SCAB_Chr|YP_003492742.1 SGR_ Chr|YP_001827261.1 SBI_Chr|ADI11377.1	transmembrane transport protein; multidrug efflux protein; putative transmembrane efflux pump; major facilitator superfamily permease; multidrug efflux protein;
strep3013	5	5	SCO:1;SAV:1;SBI:1;SGR:1;SCAB:1	GO:0005789:GO:0006506:GO:0016021:GO:0016758	endoplasmic reticulum membrane:GPI anchor biosynthetic process:integral to membrane:transferase activity, transferring hexosyl groups	C:P:C:F	SCO_Chr|NP_626024.1 SAV_Chr|NP_827716.1 SBI_Chr|ADI11376.1 SGR_ Chr|YP_001824024.1 SCAB_Chr|YP_003492741.1	integral membrane protein; integral membrane protein; integral membrane protein; putative integral membrane protein; putative integral membrane protein;
strep3014	5	5	SCO:1;SAV:1;SBI:1;SGR:1;SCAB:1	GO:0003824:GO:0008152:GO:0016020	catalytic activity:metabolic process:membrane	F:P:C	SCO_Chr|NP_626025.1 SCAB_Chr|YP_003492740.1 SAV_Chr|NP_827715.1 SGR_ Chr|YP_001827260.1 SBI_Chr|ADI11375.1	integral membrane protein; putative phosphatase; integral membrane protein; putative integral membrane protein; putative phosphatase;
strep3015	5	5	SCO:1;SAV:1;SBI:1;SGR:1;SCAB:1				SCO_Chr|NP_626026.1 SAV_Chr|NP_827714.1 SCAB_Chr|YP_003492739.1 SBI_Chr|ADI11374.1 SGR_ Chr|YP_001827259.1	hypothetical protein; hypothetical protein; hypothetical protein; hypothetical protein; hypothetical protein;
strep3016	5	5	SCO:1;SAV:1;SBI:1;SGR:1;SCAB:1				SCO_Chr|NP_626027.1 SAV_Chr|NP_827711.1 SCAB_Chr|YP_003492736.1 SBI_Chr|ADI11370.1 SGR_ Chr|YP_001827257.1	hypothetical protein; hypothetical protein; hypothetical protein; hypothetical protein; hypothetical protein;
strep3017	5	5	SCO:1;SAV:1;SBI:1;SGR:1;SCAB:1				SCO_Chr|NP_626028.1 SAV_Chr|NP_827702.1 SCAB_Chr|YP_003492728.1 SGR_ Chr|YP_001827255.1 SBI_Chr|ADI11368.1	hypothetical protein; hypothetical protein; hypothetical protein; hypothetical protein; hypothetical protein;
strep3018	5	5	SCO:1;SAV:1;SBI:1;SGR:1;SCAB:1	GO:0000166:GO:0005525:GO:0005622:GO:0017111	nucleotide binding:GTP binding:intracellular:nucleoside-triphosphatase activity	F:F:C:F	SCO_Chr|NP_626030.1 SAV_Chr|NP_827700.1 SCAB_Chr|YP_003492726.1 SBI_Chr|ADI11366.1 SGR_ Chr|YP_001827253.1	GTP-binding protein EngA; GTP-binding protein EngA; putative GTPase; GTP-binding protein EngA; GTP-binding protein EngA;
strep3019	5	5	SCO:1;SAV:1;SBI:1;SGR:1;SCAB:1	GO:0008152:GO:0008415:GO:0016740	metabolic process:acyltransferase activity:transferase activity	P:F:F	SCO_Chr|NP_626031.1 SAV_Chr|NP_827699.1 SCAB_Chr|YP_003492725.1 SGR_ Chr|YP_001827252.1 SBI_Chr|ADI11365.1	transferase; 1-acylglycerol-3-phosphate O-acyltransferase; putative transferase; putative transferase; 1-acyl-sn-glycerol-3-phosphate acyltransferase;
strep3020	5	5	SCO:1;SAV:1;SBI:1;SGR:1;SCAB:1	GO:0000166:GO:0004127:GO:0005524:GO:0005737:GO:0006139:GO:0016301:GO:0016310:GO:0016740	nucleotide binding:cytidylate kinase activity:ATP binding:cytoplasm:nucleobase, nucleoside, nucleotide and nucleic acid metabolic process:kinase activity:phosphorylation:transferase activity	F:F:F:C:P:F:P:F	SCO_Chr|NP_626032.1 SCAB_Chr|YP_003492724.1 SAV_Chr|NP_827698.1 SBI_Chr|ADI11364.1 SGR_ Chr|YP_001827251.1	cytidylate kinase; putative cytidylate kinase; cytidylate kinase; cytidylate kinase; cytidylate kinase;
strep3021	5	5	SCO:1;SAV:1;SBI:1;SGR:1;SCAB:1	GO:0003824:GO:0004665:GO:0005488:GO:0006571:GO:0008152:GO:0016491:GO:0016597	catalytic activity:prephenate dehydrogenase (NADP+) activity:binding:tyrosine biosynthetic process:metabolic process:oxidoreductase activity:amino acid binding	F:F:F:P:P:F:F	SCO_Chr|NP_733544.1 SAV_Chr|NP_827697.1 SCAB_Chr|YP_003492723.1 SGR_ Chr|YP_001827250.1 SBI_Chr|ADI11363.1	prephenate dehydrogenase; prephenate dehydrogenase; putative prephenate dehydrogenase/chorismate mutase; prephenate dehydrogenase; prephenate dehydrogenase;
strep3022	5	5	SCO:1;SAV:1;SBI:1;SGR:1;SCAB:1				SCO_Chr|NP_626033.1 SAV_Chr|NP_827696.1 SCAB_Chr|YP_003492722.1 SBI_Chr|ADI11362.1 SGR_ Chr|YP_001827249.1	chorismate mutase; chorismate mutase; putative chorismate mutase; chorismate mutase; putative chorismate mutase;
strep3023	5	5	SCO:1;SAV:1;SBI:1;SGR:1;SCAB:1	GO:0001522:GO:0003723:GO:0009451:GO:0009982:GO:0016853:GO:0016866	pseudouridine synthesis:RNA binding:RNA modification:pseudouridine synthase activity:isomerase activity:intramolecular transferase activity	P:F:P:F:F:F	SCO_Chr|NP_626039.1 SAV_Chr|NP_827688.1 SCAB_Chr|YP_003492716.1 SGR_ Chr|YP_001827241.1 SBI_Chr|ADI11361.1	pseudouridine synthase; pseudouridine synthase; putative pseudouridine synthase; putative pseudouridine synthase; putative pseudouridine synthase;
strep3024	5	5	SCO:1;SAV:1;SBI:1;SGR:1;SCAB:1	GO:0005737:GO:0007049:GO:0007059:GO:0051301	cytoplasm:cell cycle:chromosome segregation:cell division	C:P:P:P	SCO_Chr|NP_626040.1 SGR_ Chr|YP_001827240.1 SCAB_Chr|YP_003492715.1 SAV_Chr|NP_827687.1 SBI_Chr|ADI11360.1	hypothetical protein; putative transcriptional regulator; putative ScpB-like chromosome partitioning protein; transcriptional regulator; transcriptional regulator;
strep3025	5	5	SCO:1;SAV:1;SBI:1;SGR:1;SCAB:1	GO:0005737:GO:0007049:GO:0007059:GO:0051301	cytoplasm:cell cycle:chromosome segregation:cell division	C:P:P:P	SCO_Chr|NP_626041.1 SAV_Chr|NP_827686.1 SCAB_Chr|YP_003492714.1 SBI_Chr|ADI11359.1 SGR_ Chr|YP_001827239.1	hypothetical protein; hypothetical protein; putative ScpA-like chromosome partitioning protein; hypothetical protein; hypothetical protein;
strep3026	5	5	SCO:1;SAV:1;SBI:1;SGR:1;SCAB:1				SCO_Chr|NP_626042.1 SAV_Chr|NP_827685.1 SCAB_Chr|YP_003492713.1 SGR_ Chr|YP_001827238.1 SBI_Chr|ADI11358.1	hypothetical protein; hypothetical protein; hypothetical protein; hypothetical protein; hypothetical protein;
strep3027	5	5	SCO:1;SAV:1;SBI:1;SGR:1;SCAB:1	GO:0000286:GO:0003824:GO:0005488:GO:0008152:GO:0016491:GO:0055114	alanine dehydrogenase activity:catalytic activity:binding:metabolic process:oxidoreductase activity:oxidation reduction	F:F:F:P:F:P	SCO_Chr|NP_626044.1 SCAB_Chr|YP_003492711.1 SAV_Chr|NP_827683.1 SGR_ Chr|YP_001827236.1 SBI_Chr|ADI11356.1	L-alanine dehydrogenase; putative pyridine nucleotide oxidoreductase; L-alanine dehydrogenase; putative L-alanine dehydrogenase; alanine dehydrogenase;
strep3028	5	5	SCO:1;SAV:1;SBI:1;SGR:1;SCAB:1	GO:0005488:GO:0005524:GO:0006915:GO:0000166:GO:0006952:GO:0017111	binding:ATP binding:apoptosis:nucleotide binding:defense response:nucleoside-triphosphatase activity	F:F:P:F:P:F	SCO_Chr|NP_626045.1 SAV_Chr|NP_827682.1 SCAB_Chr|YP_003492710.1 SGR_ Chr|YP_001827235.1 SBI_Chr|ADI11355.1	regulatory protein; regulatory protein; putative AfsR-like regulatory protein; putative regulatory protein; putative regulatory protein;
[truncated: 2,273 more rows]
