# Supplementary material for: Genome plasticity and systems evolution in Streptomyces
Source: BMC Bioinformatics. 2012 Jun 25;13(Suppl 10):S8. doi: 10.1186/1471-2105-13-S10-S8 (PMC3388780; doi:10.1186/1471-2105-13-S10-S8)
Supplement: Additional file 2 — Streptomyces signature proteins in the core genome. [file 1471-2105-13-S10-S8-S2.xls]

## Sheet: specific-genefamily
Additional file 2: Streptomyces signature proteins in the core genome.
ORTHO	S. coelicolor	S. avermitilis	S. bingchenggensis	S. griseus	S. scabiei	GO Identifier	GO Term Name	Aspect	Sequence Description
strep1810	SCO3263,SCO3987	SAV_4051,SAV_5297	SBI_02260,SBI_04216,SBI_04630,SBI_06813	SGR_4776	SCAB_43841,SCAB_48911,SCAB_51191				hypothetical protein; hypothetical protein; hypothetical protein; hypothetical protein; hypothetical protein; hypothetical protein; hypothetical protein; hypothetical protein; hypothetical protein; hypothetical protein; hypothetical protein; hypothetical protein;
strep1957	SCO3255,SCO5342	SAV_3732,SAV_3985	SBI_05139	SGR_3351	SCAB_46931				SpdB protein; SpdB2 protein; mobile element transfer protein SpdB; mobile element transfer protein SpdB; putative mobile element transfer protein; putative mobile element transfer protein; mobile element transfer protein SpdB;
strep2389	SCO7725	SAV_2078	SBI_02655	SGR_481	SCAB_80951,SCAB_85291				hypothetical protein; hypothetical protein; hypothetical protein; hypothetical protein; hypothetical protein; hypothetical protein;
strep2558	SCO0793	SAV_7437	SBI_07405	SGR_461	SCAB_9241				hypothetical protein; hypothetical protein; hypothetical protein; hypothetical protein; hypothetical protein;
strep2612	SCO1029	SAV_1436	SBI_09292	SGR_6544	SCAB_82961				hypothetical protein; hypothetical protein; hypothetical protein; hypothetical protein; hypothetical protein;
strep2743	SCO1364	SAV_6996	SBI_08755	SGR_6168	SCAB_76431	GO:0019538	protein metabolic process	P	hypothetical protein; hypothetical protein; hypothetical protein; hypothetical protein; hypothetical protein;
strep2769	SCO1403	SAV_6957	SBI_01999	SGR_6125	SCAB_76081				hypothetical protein; hypothetical protein; hypothetical protein; hypothetical protein; hypothetical protein;
strep2872	SCO1550	SAV_6800	SBI_02443	SGR_5987	SCAB_74511				small membrane protein; hypothetical protein; hypothetical protein; hypothetical protein; hypothetical protein;
strep3015	SCO1754	SAV_6538	SBI_08256	SGR_5747	SCAB_72131				hypothetical protein; hypothetical protein; hypothetical protein; hypothetical protein; hypothetical protein;
strep3034	SCO1783	SAV_6495	SBI_08221	SGR_5712	SCAB_71701				hypothetical protein; hypothetical protein; hypothetical protein; hypothetical protein; hypothetical protein;
strep3162	SCO2001	SAV_6229	SBI_07982	SGR_5529	SCAB_69011				secreted protein; secreted protein; hypothetical protein; secreted protein; hypothetical protein;
strep3175	SCO2020	SAV_6207	SBI_07954	SGR_5505	SCAB_68761				hypothetical protein; hypothetical protein; hypothetical protein; hypothetical protein; hypothetical protein;
strep3256	SCO2127	SAV_6073	SBI_07835	SGR_5376	SCAB_67541	GO:0005975:GO:0006006:GO:0006810:GO:0008643	carbohydrate metabolic process:glucose metabolic process:transport:carbohydrate transport	P:P:P:P	hypothetical protein; hypothetical protein; hypothetical protein; hypothetical protein; hypothetical protein;
strep3305	SCO2195	SAV_6008	SBI_07776	SGR_5318	SCAB_66911				hypothetical protein; hypothetical protein; hypothetical protein; hypothetical protein; hypothetical protein;
strep3464	SCO2574	SAV_5484	SBI_07143	SGR_4972	SCAB_60331				hypothetical protein; hypothetical protein; hypothetical protein; hypothetical protein; hypothetical protein;
strep3469	SCO2580	SAV_5477	SBI_07136	SGR_4967	SCAB_60271				membrane protein; hypothetical protein; hypothetical protein; hypothetical protein; hypothetical protein;
strep3505	SCO2650	SAV_5390	SBI_07081	SGR_4878	SCAB_59562				secreted protein; hypothetical protein; hypothetical protein; hypothetical protein; hypothetical protein;
strep3621	SCO2919	SAV_5156	SBI_06675	SGR_4620	SCAB_56451				hypothetical protein; hypothetical protein; hypothetical protein; hypothetical protein; hypothetical protein;
strep3718	SCO3081	SAV_3514	SBI_04552	SGR_4448	SCAB_54551				hypothetical protein; hypothetical protein; hypothetical protein; hypothetical protein; hypothetical protein;
strep3746	SCO3126	SAV_3565	SBI_04350	SGR_4380	SCAB_54131				hypothetical protein; hypothetical protein; hypothetical protein; hypothetical protein; hypothetical protein;
strep3789	SCO3191	SAV_3682	SBI_06478	SGR_4288	SCAB_53041				hypothetical protein; hypothetical protein; hypothetical protein; hypothetical protein; hypothetical protein;
strep3792	SCO3195	SAV_3686	SBI_05747	SGR_4279	SCAB_52991				hypothetical protein; hypothetical protein; hypothetical protein; hypothetical protein; hypothetical protein;
strep3811	SCO3300	SAV_4752	SBI_06029	SGR_4184	SCAB_38891				secreted serine-rich protein; hypothetical protein; hypothetical protein; hypothetical protein; hypothetical protein;
strep3812	SCO3301	SAV_4751	SBI_06028	SGR_4183	SCAB_38901				secreted protein; hypothetical protein; hypothetical protein; hypothetical protein; hypothetical protein;
strep3857	SCO3378	SAV_4692	SBI_05950	SGR_4113	SCAB_39541				small membrane protein; hypothetical protein; hypothetical protein; hypothetical protein; hypothetical protein;
strep3894	SCO3431	SAV_4640	SBI_06114	SGR_4067	SCAB_40031				membrane protein; hypothetical protein; hypothetical protein; hypothetical protein; hypothetical protein;
strep3936	SCO3612	SAV_4562	SBI_05120	SGR_3369	SCAB_41611				hypothetical protein; hypothetical protein; hypothetical protein; hypothetical protein; hypothetical protein;
strep3982	SCO3786	SAV_4414	SBI_06470	SGR_3800	SCAB_44741				integral membrane protein; putative integral membrane protein; hypothetical protein; hypothetical protein; hypothetical protein;
strep4077	SCO3924	SAV_4269	SBI_05330	SGR_3657	SCAB_46291	GO:0005886:GO:0016020:GO:0016021	plasma membrane:membrane:integral to membrane	C:C:C	hypothetical protein; hypothetical protein; membrane spanning protein; hypothetical protein; hypothetical protein;
strep4112	SCO4009	SAV_4205	SBI_05259	SGR_3601	SCAB_47101	GO:0000156:GO:0000160:GO:0004871:GO:0005524:GO:0006355:GO:0007165:GO:0016301:GO:0016310:GO:0000155:GO:0016020	two-component response regulator activity:two-component signal transduction system (phosphorelay):signal transducer activity:ATP binding:regulation of transcription, DNA-dependent:signal transduction:kinase activity:phosphorylation:two-component sensor activity:membrane	F:P:F:F:P:P:F:P:F:C	bifunctional protein (histidine kinase and regulator); two-component system sensor kinase/response regulator, bifunctional protein; putative bifunctional sensor kinase/response regulator; putative two-component system sensor kinase/response regulator, bifunctional protein; bifunctional two-component system sensor kinase/response regulator;
strep4282	SCO4335	SAV_3896	SBI_04901	SGR_3164	SCAB_50971	GO:0003677:GO:0006355	DNA binding:regulation of transcription, DNA-dependent	F:P	hypothetical protein; hypothetical protein; hypothetical protein; hypothetical protein; hypothetical protein;
strep4396	SCO4618	SAV_3712	SBI_06633	SGR_3596	SCAB_56211				hypothetical protein; hypothetical protein; hypothetical protein; hypothetical protein; hypothetical protein;
strep4486	SCO4776	SAV_5006	SBI_06279	SGR_2751	SCAB_36161	GO:0004672:GO:0004674:GO:0005524:GO:0006468:GO:0016301	protein kinase activity:protein serine/threonine kinase activity:ATP binding:protein amino acid phosphorylation:kinase activity	F:F:F:P:F	serine/threonine protein kinase; serine/threonine protein kinase; hypothetical protein; hypothetical protein; putative serine/threonine protein kinase;
strep4491	SCO4788	SAV_3475	SBI_04789	SGR_2742	SCAB_36011				integral membrane protein; hypothetical protein; putative integral membrane protein; hypothetical protein; hypothetical protein;
strep4500	SCO4798	SAV_3462	SBI_04770	SGR_2732	SCAB_35911				peptidase; peptidase; putative peptidase; M23 family peptidase; putative peptidase;
strep4515	SCO4826	SAV_3437	SBI_04750	SGR_2712	SCAB_35691	GO:0043565:GO:0003677	sequence-specific DNA binding:DNA binding	F:F	hypothetical protein; hypothetical protein; hypothetical protein; hypothetical protein; hypothetical protein;
strep4549	SCO4905	SAV_3354	SBI_04645	SGR_2637	SCAB_34821				lipoprotein; lipoprotein; putative lipoprotein; lipoprotein; putative lipoprotein;
strep4563	SCO4922	SAV_3336	SBI_04610	SGR_2620	SCAB_34611				integral membrane protein; integral membrane protein; putative integral membrane protein; putative integral membrane protein; putative integral membrane protein;
strep4565	SCO4925	SAV_3332	SBI_04602	SGR_2617	SCAB_34581				hypothetical protein; hypothetical protein; hypothetical protein; hypothetical protein; hypothetical protein;
strep4592	SCO4983	SAV_3286	SBI_04240	SGR_2555	SCAB_34001				hypothetical protein; hypothetical protein; hypothetical protein; hypothetical protein; hypothetical protein;
strep4607	SCO5013	SAV_3247	SBI_04195	SGR_2521	SCAB_33741				secreted protein; secreted protein; hypothetical protein; hypothetical protein; hypothetical protein;
strep4649	SCO5128	SAV_3136	SBI_04099	SGR_2403	SCAB_31341				hypothetical protein; hypothetical protein; hypothetical protein; hypothetical protein; hypothetical protein;
strep4682	SCO5171	SAV_3093	SBI_04059	SGR_2354	SCAB_30921				hypothetical protein; hypothetical protein; hypothetical protein; hypothetical protein; hypothetical protein;
strep4767	SCO5305	SAV_2949	SBI_09071	SGR_2199	SCAB_29551				lipoprotein; putative lipoprotein; lipoprotein; hypothetical protein; hypothetical protein;
strep4829	SCO5422	SAV_2826	SBI_03735	SGR_2114	SCAB_28251				hypothetical protein; putative membrane-bound hydrophilic protein; hypothetical protein; hypothetical protein; hypothetical protein;
strep4886	SCO5536	SAV_2702	SBI_03526	SGR_1943	SCAB_26781				hypothetical protein; hypothetical protein; hypothetical protein; hypothetical protein; hypothetical protein;
strep4891	SCO5545	SAV_2693	SBI_03517	SGR_1934	SCAB_26681				hypothetical protein; hypothetical protein; hypothetical protein; hypothetical protein; hypothetical protein;
strep4991	SCO5741	SAV_2519	SBI_03364	SGR_1779	SCAB_25211				hypothetical protein; hypothetical protein; hypothetical protein; hypothetical protein; hypothetical protein;
strep5188	SCO6245	SAV_1998	SBI_02939	SGR_1295	SCAB_18341				hypothetical protein; hypothetical protein; hypothetical protein; hypothetical protein; hypothetical protein;
strep5332	SCO7065	SAV_7192	SBI_07406	SGR_6757	SCAB_8081				hypothetical protein; hypothetical protein; hypothetical protein; hypothetical protein; hypothetical protein;
