# Supplementary material for: Genome plasticity and systems evolution in Streptomyces
Source: BMC Bioinformatics. 2012 Jun 25;13(Suppl 10):S8. doi: 10.1186/1471-2105-13-S10-S8 (PMC3388780; doi:10.1186/1471-2105-13-S10-S8)
Supplement: Additional file 3 — Lineage Specific Expansions (LSEs) in five Streptomyces species. The lineage-unique LSEs and typical LSEs are presented in the second and third worksheets respectively. [file 1471-2105-13-S10-S8-S3.xls]

## Sheet: Streptomyces_LSE
Additional file 3: Lineage Specific Expansions (LSEs) in five Streptomyces species.
ORTHO	#seq	#taxa	taxa distribution	GO Identifier	GO Term Name	Aspect	Sequence ID	Sequence Description
strep2169	6	1	SBI:6	GO:0005975:GO:0016740:GO:0016758:GO:0030259	carbohydrate metabolic process:transferase activity:transferase activity, transferring hexosyl groups:lipid glycosylation	P:F:F:P	SBI_Chr|ADI09967.1 SBI_Chr|ADI09978.1 SBI_Chr|ADI09980.1 SBI_Chr|ADI09970.1 SBI_Chr|ADI09987.1 SBI_Chr|ADI09993.1	glycosyl transferase, NDP-D-desosamine: 3-L-mycarosyl erythronolide B; glycosyl transferase, NDP-D-desosamine: 3-L-mycarosyl erythronolide B; IroB; glycosyl transferase, NDP-D-desosamine: 3-L-mycarosyl erythronolide B; IroB; hypothetical protein;
strep2205	6	1	SCAB:6				SCAB_Chr|YP_003490486.1 SCAB_Chr|YP_003491345.1 SCAB_Chr|YP_003490705.1 SCAB_Chr|YP_003487320.1 SCAB_Chr|YP_003489994.1 SCAB_Chr|YP_003490053.1	hypothetical protein; hypothetical protein; hypothetical protein; hypothetical protein; hypothetical protein; hypothetical protein;
strep2207	6	1	SAV:6				SAV_Chr|NP_821226.1 SAV_Chr|NP_826523.1 SAV_Chr|NP_826526.1 SAV_Chr|NP_826524.1 SAV_Chr|NP_821233.1 SAV_Chr|NP_826525.1	hypothetical protein; hypothetical protein; hypothetical protein; hypothetical protein; hypothetical protein; hypothetical protein;
strep2208	6	1	SBI:6				SBI_Chr|ADI05649.1 SBI_Chr|ADI10545.1 SBI_Chr|ADI10149.1 SBI_Chr|ADI08630.1 SBI_Chr|ADI09856.1 SBI_Chr|ADI08695.1	hypothetical protein; hypothetical protein; hypothetical protein; hypothetical protein; hypothetical protein; hypothetical protein;
strep2416	5	1	SBI:5				SBI_Chr|ADI03164.1 SBI_Chr|ADI10631.1 SBI_Chr|ADI10629.1 SBI_Chr|ADI11049.1 SBI_Chr|ADI11047.1	hypothetical protein; hypothetical protein; hypothetical protein; hypothetical protein; hypothetical protein;
strep2417	5	1	SBI:5				SBI_Chr|ADI03179.1 SBI_Chr|ADI08758.1 SBI_Chr|ADI08754.1 SBI_Chr|ADI04593.1 SBI_Chr|ADI07248.1	hypothetical protein; hypothetical protein; hypothetical protein; hypothetical protein; hypothetical protein;
strep2438	5	1	SBI:5				SBI_Chr|ADI06767.1 SBI_Chr|ADI07747.1 SBI_Chr|ADI09851.1 SBI_Chr|ADI07748.1 SBI_Chr|ADI08427.1	hypothetical protein; hypothetical protein; hypothetical protein; regulatory protein; regulatory protein;
strep2455	5	1	SCAB:5	GO:0003677:GO:0004803:GO:0006313	DNA binding:transposase activity:transposition, DNA-mediated	F:F:P	SCAB_Chr|YP_003485846.1 SCAB_Chr|YP_003494535.1 SCAB_Chr|YP_003488045.1 SCAB_Chr|YP_003485905.1 SCAB_Chr|YP_003485877.1	putative IS transposase; putative IS transposase; putative IS transposase; putative IS transposase; putative IS transposase;
strep2456	5	1	SCAB:5				SCAB_Chr|YP_003485847.1 SCAB_Chr|YP_003485904.1 SCAB_Chr|YP_003485878.1 SCAB_Chr|YP_003494534.1 SCAB_Chr|YP_003488046.1	hypothetical protein; hypothetical protein; hypothetical protein; hypothetical protein; hypothetical protein;
strep2464	5	1	SCAB:5				SCAB_Chr|YP_003486065.1 SCAB_Chr|YP_003493623.1 SCAB_Chr|YP_003491837.1 SCAB_Chr|YP_003489924.1 SCAB_Chr|YP_003487575.1	putative integral membrane protein; putative integral membrane protein; putative integral membrane protein; putative integral membrane protein; putative integral membrane protein;
strep2473	5	1	SCAB:5	GO:0003995:GO:0008152:GO:0016491:GO:0016627:GO:0050660:GO:0055114	acyl-CoA dehydrogenase activity:metabolic process:oxidoreductase activity:oxidoreductase activity, acting on the CH-CH group of donors:FAD or FADH2 binding:oxidation reduction	F:P:F:F:F:P	SCAB_Chr|YP_003487181.1 SCAB_Chr|YP_003487193.1 SCAB_Chr|YP_003487113.1 SCAB_Chr|YP_003487118.1 SCAB_Chr|YP_003488041.1	putative oxidoreductase; putative oxidoreductase; hypothetical protein; hypothetical protein; putative oxidoreductase;
strep2476	5	1	SCAB:5	GO:0003677:GO:0004803:GO:0006313	DNA binding:transposase activity:transposition, DNA-mediated	F:F:P	SCAB_Chr|YP_003487362.1 SCAB_Chr|YP_003494192.1 SCAB_Chr|YP_003488743.1 SCAB_Chr|YP_003488715.1 SCAB_Chr|YP_003488113.1	putative transposase; putative transposase; putative transposase; putative transposase; putative transposase;
strep2485	5	1	SCAB:5	GO:0003677:GO:0003700:GO:0005622:GO:0006351:GO:0006355	DNA binding:sequence-specific DNA binding transcription factor activity:intracellular:transcription, DNA-dependent:regulation of transcription, DNA-dependent	F:F:C:P:P	SCAB_Chr|YP_003487957.1 SCAB_Chr|YP_003494123.1 SCAB_Chr|YP_003494118.1 SCAB_Chr|YP_003493195.1 SCAB_Chr|YP_003493231.1	putative LacI family transcriptional regulator; putative LacI family transcriptional regulator; putative LacI family transcriptional regulator; putative LacI family transcriptional regulator; hypothetical protein;
strep2490	5	1	SBI:5				SBI_Chr|ADI05648.1 SBI_Chr|ADI10148.1 SBI_Chr|ADI10546.1 SBI_Chr|ADI08631.1 SBI_Chr|ADI09855.1	hypothetical protein; hypothetical protein; hypothetical protein; hypothetical protein; hypothetical protein;
strep2491	5	1	SGR:5				SGR_ Chr|YP_001823945.1 SGR_ Chr|YP_001826535.1 SGR_ Chr|YP_001826536.1 SGR_ Chr|YP_001824453.1 SGR_ Chr|YP_001823946.1	hypothetical protein; hypothetical protein; hypothetical protein; hypothetical protein; hypothetical protein;
strep5445	4	1	SBI:4				SBI_Chr|ADI05646.1 SBI_Chr|ADI08697.1 SBI_Chr|ADI09853.1 SBI_Chr|ADI09658.1	hypothetical protein; hypothetical protein; hypothetical protein; hypothetical protein;
strep5451	4	1	SBI:4	GO:0006807:GO:0008415:GO:0016740:GO:0016810	nitrogen compound metabolic process:acyltransferase activity:transferase activity:hydrolase activity, acting on carbon-nitrogen (but not peptide) bonds	P:F:F:F	SBI_Chr|ADI06354.1 SBI_Chr|ADI12346.1 SBI_Chr|ADI10886.1 SBI_Chr|ADI11547.1	Nitrilase/cyanide hydratase and apolipoprotein N-acyltransferase; nitrilase/cyanide hydratase and apolipoprotein N-acyltransferase; Nitrilase/cyanide hydratase and apolipoprotein N-acyltransferase; predicted amidohydrolase;
strep5452	4	1	SBI:4				SBI_Chr|ADI06502.1 SBI_Chr|ADI07032.1 SBI_Chr|ADI10876.1 SBI_Chr|ADI10308.1	hypothetical protein; hypothetical protein; hypothetical protein; hypothetical protein;
strep5453	4	1	SBI:4	GO:0005488	binding	F	SBI_Chr|ADI06941.1 SBI_Chr|ADI06975.1 SBI_Chr|ADI10346.1 SBI_Chr|ADI07595.1	NB-ARC domain protein; NB-ARC domain protein; NB-ARC domain protein; NB-ARC domain protein;
strep5454	4	1	SBI:4				SBI_Chr|ADI06943.1 SBI_Chr|ADI10345.1 SBI_Chr|ADI06976.1 SBI_Chr|ADI07753.1	hypothetical protein; hypothetical protein; hypothetical protein; hypothetical protein;
strep5457	4	1	SBI:4	GO:0003676:GO:0004519	nucleic acid binding:endonuclease activity	F:F	SBI_Chr|ADI06973.1 SBI_Chr|ADI10018.1 SBI_Chr|ADI09781.1 SBI_Chr|ADI10837.1	HNH endonuclease domain protein; HNH endonuclease domain protein; HNH endonuclease domain protein; hypothetical protein;
strep5460	4	1	SBI:4	GO:0003677:GO:0043565	DNA binding:sequence-specific DNA binding	F:F	SBI_Chr|ADI07749.1 SBI_Chr|ADI08426.1 SBI_Chr|ADI11424.1 SBI_Chr|ADI08085.1	putative DNA-binding protein; hypothetical protein; hypothetical protein; putative DNA-binding protein;
strep5462	4	1	SBI:4	GO:0003824:GO:0005488:GO:0008152:GO:0016491:GO:0055114	catalytic activity:binding:metabolic process:oxidoreductase activity:oxidation reduction	F:F:P:F:P	SBI_Chr|ADI08090.1 SBI_Chr|ADI12717.1 SBI_Chr|ADI12845.1 SBI_Chr|ADI12838.1	short-chain dehydrogenase/reductase SDR; short-chain dehydrogenase/reductase SDR; short-chain dehydrogenase/reductase SDR; short-chain dehydrogenase/reductase SDR;
strep5464	4	1	SBI:4				SBI_Chr|ADI08250.1 SBI_Chr|ADI11829.1 SBI_Chr|ADI03142.1 SBI_Chr|ADI04738.1	hypothetical protein; hypothetical protein; hypothetical protein; hypothetical protein;
strep5474	4	1	SGR:4	GO:0000156:GO:0000160:GO:0000166:GO:0003677:GO:0005488:GO:0005622:GO:0006350:GO:0006355:GO:0017111:GO:0045449:GO:0005524:GO:0006915:GO:0006952	two-component response regulator activity:two-component signal transduction system (phosphorelay):nucleotide binding:DNA binding:binding:intracellular:transcription:regulation of transcription, DNA-dependent:nucleoside-triphosphatase activity:regulation of transcription:ATP binding:apoptosis:defense response	F:P:F:F:F:C:P:P:F:P:F:P:P	SGR_ Chr|YP_001821581.1 SGR_ Chr|YP_001828580.1 SGR_ Chr|YP_001824545.1 SGR_ Chr|YP_001824982.1	putative AfsR-like transcriptional regulator; putative AfsR-like transcriptional regulator; putative AfsR-like transcriptional regulator; putative AfsR-like transcriptional regulator;
strep5491	4	1	SCAB:4	GO:0003677:GO:0003700:GO:0006350:GO:0006351:GO:0006355:GO:0016481:GO:0016566:GO:0030528:GO:0045449	DNA binding:sequence-specific DNA binding transcription factor activity:transcription:transcription, DNA-dependent:regulation of transcription, DNA-dependent:negative regulation of transcription:specific transcriptional repressor activity:transcription regulator activity:regulation of transcription	F:F:P:P:P:P:F:F:P	SCAB_Chr|YP_003486358.1 SCAB_Chr|YP_003487204.1 SCAB_Chr|YP_003493379.1 SCAB_Chr|YP_003494471.1	putative TetR family regulator; putative TetR family regulator; putative regulator; putative TetR family regulator;
strep5499	4	1	SCAB:4	GO:0004497:GO:0008152:GO:0016491:GO:0055114	monooxygenase activity:metabolic process:oxidoreductase activity:oxidation reduction	F:P:F:P	SCAB_Chr|YP_003486969.1 SCAB_Chr|YP_003488037.1 SCAB_Chr|YP_003487132.1 SCAB_Chr|YP_003488036.1	putative oxidoreductase; putative monooxygenase component; putative oxidoreductase; putative monoxygenase component;
strep5502	4	1	SCAB:4	GO:0055085	transmembrane transport	P	SCAB_Chr|YP_003487170.1 SCAB_Chr|YP_003487215.1 SCAB_Chr|YP_003487179.1 SCAB_Chr|YP_003487115.1	putative transporter; hypothetical protein; hypothetical protein; putative transport protein;
strep5517	4	1	SCO:4				SCO_Chr|NP_628709.1 SCO_Chr|NP_629173.1 SCO_Chr|NP_629174.1 SCO_Chr|NP_629172.1	lipoprotein; lipoprotein; lipoprotein; hypothetical protein;
strep5518	4	1	SBI:4				SBI_Chr|ADI05312.1 SBI_Chr|ADI11645.1 SBI_Chr|ADI10617.1 SBI_Chr|ADI08580.1	hypothetical protein; hypothetical protein; hypothetical protein; hypothetical protein;
strep5519	4	1	SBI:4				SBI_Chr|ADI06495.1 SBI_Chr|ADI11293.1 SBI_Chr|ADI12330.1 SBI_Chr|ADI08420.1	hypothetical protein; hypothetical protein; hypothetical protein; hypothetical protein;
strep5520	4	1	SBI:4				SBI_Chr|ADI07524.1 SBI_Chr|ADI11186.1 SBI_Chr|ADI08570.1 SBI_Chr|ADI09699.1	hypothetical protein; hypothetical protein; hypothetical protein; hypothetical protein;
strep5521	4	1	SBI:4				SBI_Chr|ADI07999.1 SBI_Chr|ADI12088.1 SBI_Chr|ADI12090.1 SBI_Chr|ADI12089.1	hypothetical protein; hypothetical protein; hypothetical protein; hypothetical protein;
strep5522	4	1	SGR:4				SGR_ Chr|YP_001821620.1 SGR_ Chr|YP_001828541.1 SGR_ Chr|YP_001828530.1 SGR_ Chr|YP_001821631.1	hypothetical protein t; hypothetical protein t; hypothetical protein t; hypothetical protein t;
strep5524	4	1	SCAB:4				SCAB_Chr|YP_003485834.1 SCAB_Chr|YP_003488860.1 SCAB_Chr|YP_003487811.1 SCAB_Chr|YP_003491267.1	hypothetical protein; hypothetical protein; hypothetical protein; hypothetical protein;
strep5526	4	1	SCAB:4				SCAB_Chr|YP_003487176.1 SCAB_Chr|YP_003487196.1 SCAB_Chr|YP_003487194.1 SCAB_Chr|YP_003487217.1	hypothetical protein; hypothetical protein; hypothetical protein; hypothetical protein;
strep5527	4	1	SCAB:4				SCAB_Chr|YP_003487333.1 SCAB_Chr|YP_003492138.1 SCAB_Chr|YP_003487338.1 SCAB_Chr|YP_003489696.1	hypothetical protein; hypothetical protein; hypothetical protein; hypothetical protein;
strep6862	3	1	SCO:3	GO:0005488:GO:0005524:GO:0006915:GO:0004888:GO:0007165:GO:0031224:GO:0045087	binding:ATP binding:apoptosis:transmembrane receptor activity:signal transduction:intrinsic to membrane:innate immune response	F:F:P:F:P:C:P	SCO_Chr|NP_626915.1 SCO_Chr|NP_628793.1 SCO_Chr|NP_629763.1	ATP /GTP-binding protein; ATP/GTP binding protein; ATP /GTP-binding protein;
strep6867	3	1	SCO:3				SCO_Chr|NP_628685.1 SCO_Chr|NP_629175.1 SCO_Chr|NP_628710.1	secreted protein; secreted protein; secreted protein;
strep6872	3	1	SCO:3				SCO_SCP1|NP_639589.1 SCO_SCP1|NP_639949.1 SCO_Chr|NP_733634.1	hypothetical protein; hypothetical protein; hypothetical protein;
strep6878	3	1	SCO:3				SCO_SCP1|NP_639631.1 SCO_SCP1|NP_639907.1 SCO_Chr|NP_631000.1	spore associated protein, sapc; spore associated protein, sapc; secreted protein;
strep6900	3	1	SBI:3				SBI_Chr|ADI03291.1 SBI_Chr|ADI03504.1 SBI_Chr|ADI10412.1	WD-40 repeat protein; WD-40 repeat protein; WD-40 repeat protein;
strep6901	3	1	SBI:3				SBI_Chr|ADI03389.1 SBI_Chr|ADI05386.1 SBI_Chr|ADI05378.1	hypothetical protein; hypothetical protein; hypothetical protein;
strep6903	3	1	SBI:3	GO:0003677:GO:0003700:GO:0006350:GO:0006351:GO:0006355:GO:0016481:GO:0016566:GO:0030528:GO:0045449	DNA binding:sequence-specific DNA binding transcription factor activity:transcription:transcription, DNA-dependent:regulation of transcription, DNA-dependent:negative regulation of transcription:specific transcriptional repressor activity:transcription regulator activity:regulation of transcription	F:F:P:P:P:P:F:F:P	SBI_Chr|ADI03431.1 SBI_Chr|ADI03638.1 SBI_Chr|ADI07035.1	transcriptional regulator; TetR family transcriptional regulator; TetR family transcriptional regulator;
strep6907	3	1	SBI:3	GO:0016491:GO:0055114	oxidoreductase activity:oxidation reduction	F:P	SBI_Chr|ADI03507.1 SBI_Chr|ADI03891.1 SBI_Chr|ADI09849.1	hypothetical protein; hypothetical protein; coenzyme F420-dependent N5 N10-methylene tetrahydromethanopterin reductase-like protein;
strep6908	3	1	SBI:3				SBI_Chr|ADI03561.1 SBI_Chr|ADI05362.1 SBI_Chr|ADI04461.1	hypothetical protein; hypothetical protein; hypothetical protein;
strep6909	3	1	SBI:3				SBI_Chr|ADI03601.1 SBI_Chr|ADI05355.1 SBI_Chr|ADI07526.1	ycaO protein; hypothetical protein; hypothetical protein;
strep6918	3	1	SBI:3	GO:0000287:GO:0009027:GO:0016616:GO:0051287:GO:0055114	magnesium ion binding:tartrate dehydrogenase activity:oxidoreductase activity, acting on the CH-OH group of donors, NAD or NADP as acceptor:NAD or NADH binding:oxidation reduction	F:F:F:F:P	SBI_Chr|ADI03726.1 SBI_Chr|ADI03758.1 SBI_Chr|ADI12304.1	putative isocitrate/isopropylmalate dehydrogenase / tartrate dehydrogenase ttuC; tartrate dehydrogenase; 3-isopropylmalate dehydrogenase;
strep6922	3	1	SBI:3	GO:0003677:GO:0003700:GO:0005622:GO:0006350:GO:0006351:GO:0006355:GO:0045449	DNA binding:sequence-specific DNA binding transcription factor activity:intracellular:transcription:transcription, DNA-dependent:regulation of transcription, DNA-dependent:regulation of transcription	F:F:C:P:P:P:P	SBI_Chr|ADI03914.1 SBI_Chr|ADI12325.1 SBI_Chr|ADI12643.1	LacI family transcription regulator; transcriptional regulator, LacI family protein; transcriptional regulator, LacI family protein;
strep6925	3	1	SBI:3	GO:0016787	hydrolase activity	F	SBI_Chr|ADI04325.1 SBI_Chr|ADI07344.1 SBI_Chr|ADI04327.1	alpha/beta hydrolase fold protein; alpha/beta hydrolase fold protein; alpha/beta hydrolase fold protein;
strep6934	3	1	SBI:3	GO:0003677:GO:0003700:GO:0005622:GO:0006351:GO:0006355:GO:0006350:GO:0045449	DNA binding:sequence-specific DNA binding transcription factor activity:intracellular:transcription, DNA-dependent:regulation of transcription, DNA-dependent:transcription:regulation of transcription	F:F:C:P:P:P:P	SBI_Chr|ADI04975.1 SBI_Chr|ADI11516.1 SBI_Chr|ADI05606.1	LacI family transcriptional regulator; transcriptional regulator; transcriptional regulator, LacI family protein;
strep6935	3	1	SBI:3	GO:0003824:GO:0008152	catalytic activity:metabolic process	F:P	SBI_Chr|ADI04981.1 SBI_Chr|ADI05191.1 SBI_Chr|ADI05956.1	hypothetical protein; hypothetical protein; hypothetical protein;
strep6936	3	1	SBI:3	GO:0003824:GO:0008152:GO:0016787	catalytic activity:metabolic process:hydrolase activity	F:P:F	SBI_Chr|ADI05433.1 SBI_Chr|ADI05955.1 SBI_Chr|ADI04773.1	Glycosyl hydrolase family 98 putative carbohydrate binding module; Glycosyl hydrolase family 98 putative carbohydrate binding module; Glycosyl hydrolase family 98 putative carbohydrate binding module;
strep6937	3	1	SBI:3	GO:0003824:GO:0004553:GO:0005975:GO:0008152:GO:0016787:GO:0006629:GO:0016788	catalytic activity:hydrolase activity, hydrolyzing O-glycosyl compounds:carbohydrate metabolic process:metabolic process:hydrolase activity:lipid metabolic process:hydrolase activity, acting on ester bonds	F:F:P:P:F:P:F	SBI_Chr|ADI05811.1 SBI_Chr|ADI05818.1 SBI_Chr|ADI05816.1	glycoside hydrolase family 31; hypothetical protein; lipolytic protein G-D-S-L family;
strep6938	3	1	SBI:3	GO:0003824:GO:0005488:GO:0008152:GO:0008270:GO:0016491:GO:0055114	catalytic activity:binding:metabolic process:zinc ion binding:oxidoreductase activity:oxidation reduction	F:F:P:F:F:P	SBI_Chr|ADI05982.1 SBI_Chr|ADI08190.1 SBI_Chr|ADI11214.1	Alcohol dehydrogenase zinc-binding domain protein; Alcohol dehydrogenase zinc-binding domain protein; oxidoreductase;
strep6940	3	1	SBI:3	GO:0005524	ATP binding	F	SBI_Chr|ADI05995.1 SBI_Chr|ADI09842.1 SBI_Chr|ADI10413.1	regulatory protein; regulatory protein; regulatory protein;
strep6944	3	1	SBI:3	GO:0003677:GO:0003700:GO:0005622:GO:0006350:GO:0006351:GO:0006355:GO:0043565:GO:0045449	DNA binding:sequence-specific DNA binding transcription factor activity:intracellular:transcription:transcription, DNA-dependent:regulation of transcription, DNA-dependent:sequence-specific DNA binding:regulation of transcription	F:F:C:P:P:P:F:P	SBI_Chr|ADI06338.1 SBI_Chr|ADI07372.1 SBI_Chr|ADI08648.1	AraC family transcription regulator; AraC family transcriptional regulator; AraC family transcriptional regulator;
strep6945	3	1	SBI:3	GO:0043565	sequence-specific DNA binding	F	SBI_Chr|ADI06804.1 SBI_Chr|ADI08151.1 SBI_Chr|ADI08751.1	transcriptional regulator, XRE family protein; XRE family transcriptional regulator; helix-turn-helix domain-containing protein;
strep6946	3	1	SBI:3	GO:0003677:GO:0043565	DNA binding:sequence-specific DNA binding	F:F	SBI_Chr|ADI06972.1 SBI_Chr|ADI09083.1 SBI_Chr|ADI10838.1	hypothetical protein; DNA-binding protein; hypothetical protein;
strep6949	3	1	SBI:3				SBI_Chr|ADI07054.1 SBI_Chr|ADI07332.1 SBI_Chr|ADI11848.1	hypothetical protein; hypothetical protein; hypothetical protein;
strep6955	3	1	SBI:3				SBI_Chr|ADI08419.1 SBI_Chr|ADI11294.1 SBI_Chr|ADI12329.1	hypothetical protein; hypothetical protein; hypothetical protein;
strep6968	3	1	SBI:3	GO:0016787	hydrolase activity	F	SBI_Chr|ADI09870.1 SBI_Chr|ADI09882.1 SBI_Chr|ADI09880.1	Hydrolase, alpha/beta superfamily protein; hypothetical protein; Hydrolases of the alpha/beta superfamily protein;
strep6974	3	1	SBI:3	GO:0003824:GO:0005488:GO:0008152:GO:0016491:GO:0055114	catalytic activity:binding:metabolic process:oxidoreductase activity:oxidation reduction	F:F:P:F:P	SBI_Chr|ADI12507.1 SBI_Chr|ADI12747.1 SBI_Chr|ADI12830.1	oxidoreductase domain protein; oxidoreductase domain protein; oxidoreductase domain-containing protein;
strep6975	3	1	SBI:3	GO:0004553:GO:0005975:GO:0016787	hydrolase activity, hydrolyzing O-glycosyl compounds:carbohydrate metabolic process:hydrolase activity	F:P:F	SBI_Chr|ADI13020.1 SBI_Chr|ADI13021.1 SBI_Chr|ADI13019.1	hypothetical protein; hypothetical protein; Glycosyl hydrolase family 32 domain-containing protein;
strep6982	3	1	SGR:3				SGR_ Chr|YP_001821553.1 SGR_ Chr|YP_001828608.1 SGR_ Chr|YP_001821640.1	hypothetical protein t; hypothetical protein t; hypothetical protein;
strep6997	3	1	SGR:3	GO:0005381:GO:0006827	iron ion transmembrane transporter activity:high-affinity iron ion transport	F:P	SGR_ Chr|YP_001823103.1 SGR_ Chr|YP_001828127.1 SGR_ Chr|YP_001828092.1	putative iron-siderophore ABC transporter substrate-binding protein; putative ABC-type Fe3+-siderophore transporter substrate-binding protein; putative ABC transporter substrate-binding protein;
strep7007	3	1	SGR:3				SGR_ Chr|YP_001828316.1 SGR_ Chr|YP_001828612.1 SGR_ Chr|YP_001821549.1	hypothetical protein; hypothetical protein t; hypothetical protein t;
strep7009	3	1	SCAB:3	GO:0003824:GO:0008152:GO:0008483:GO:0016740:GO:0030170	catalytic activity:metabolic process:transaminase activity:transferase activity:pyridoxal phosphate binding	F:P:F:F:F	SCAB_Chr|YP_003486053.1 SCAB_Chr|YP_003486161.1 SCAB_Chr|YP_003493584.1	putative aminotransferase; putative aminotransferase; putative aminotransferase;
strep7013	3	1	SCAB:3	GO:0008152:GO:0016491:GO:0055114	metabolic process:oxidoreductase activity:oxidation reduction	P:F:P	SCAB_Chr|YP_003486603.1 SCAB_Chr|YP_003494495.1 SCAB_Chr|YP_003494483.1	aldehyde dehydrogenase family protein; putative aldehyde dehydrogenase family protein; putative aldehyde dehydrogenase family protein;
strep7018	3	1	SCAB:3	GO:0016491:GO:0046872:GO:0055114	oxidoreductase activity:metal ion binding:oxidation reduction	F:F:P	SCAB_Chr|YP_003487133.1 SCAB_Chr|YP_003488039.1 SCAB_Chr|YP_003486967.1	putative alcohol dehydrogenase; putative alcohol dehydrogenase; putative alcohol dehydrogenase;
strep7019	3	1	SCAB:3	GO:0003677:GO:0003700:GO:0005622:GO:0006350:GO:0006351:GO:0006355:GO:0045449	DNA binding:sequence-specific DNA binding transcription factor activity:intracellular:transcription:transcription, DNA-dependent:regulation of transcription, DNA-dependent:regulation of transcription	F:F:C:P:P:P:P	SCAB_Chr|YP_003487180.1 SCAB_Chr|YP_003487216.1 SCAB_Chr|YP_003487177.1	hypothetical protein; putative GntR family regulator; hypothetical protein;
strep7021	3	1	SCAB:3	GO:0000166:GO:0003677:GO:0004003:GO:0004386:GO:0005524:GO:0006281:GO:0016787	nucleotide binding:DNA binding:ATP-dependent DNA helicase activity:helicase activity:ATP binding:DNA repair:hydrolase activity	F:F:F:F:F:P:F	SCAB_Chr|YP_003487339.1 SCAB_Chr|YP_003492117.1 SCAB_Chr|YP_003487803.1	putative DNA helicase II; putative helicase; putative helicase;
strep7062	3	1	SCAB:3	GO:0005215:GO:0006810	transporter activity:transport	F:P	SCAB_Chr|YP_003488658.1 SCAB_Chr|YP_003492495.1 SCAB_Chr|YP_003492494.1	putative extracellular substrate-binding protein; putative substrate-binding transport protein; putative substrate-binding transport protein;
strep7064	3	1	SCAB:3	GO:0003677:GO:0003700:GO:0005622:GO:0006350:GO:0006351:GO:0006355:GO:0045449	DNA binding:sequence-specific DNA binding transcription factor activity:intracellular:transcription:transcription, DNA-dependent:regulation of transcription, DNA-dependent:regulation of transcription	F:F:C:P:P:P:P	SCAB_Chr|YP_003489995.1 SCAB_Chr|YP_003490484.1 SCAB_Chr|YP_003490485.1	putative GntR family transcriptional regulator; putative DNA-binding protein; putative DNA-binding protein;
strep7065	3	1	SCAB:3	GO:0003677:GO:0003700:GO:0005622:GO:0006350:GO:0006351:GO:0006355:GO:0045449	DNA binding:sequence-specific DNA binding transcription factor activity:intracellular:transcription:transcription, DNA-dependent:regulation of transcription, DNA-dependent:regulation of transcription	F:F:C:P:P:P:P	SCAB_Chr|YP_003490052.1 SCAB_Chr|YP_003491697.1 SCAB_Chr|YP_003491344.1	putative GntR family transcriptional regulator; putative GntR family regulator; putative GntR family regulator;
strep7068	3	1	SCAB:3	GO:0003824:GO:0008152:GO:0031419:GO:0046872:GO:0051536	catalytic activity:metabolic process:cobalamin binding:metal ion binding:iron-sulfur cluster binding	F:P:F:F:F	SCAB_Chr|YP_003491228.1 SCAB_Chr|YP_003491236.1 SCAB_Chr|YP_003491232.1	hypothetical protein; hypothetical protein; hypothetical protein;
strep7070	3	1	SCO:3				SCO_Chr|NP_628680.1 SCO_Chr|NP_628696.1 SCO_Chr|NP_628701.1	hypothetical protein; hypothetical protein; hypothetical protein;
strep7071	3	1	SAV:3				SAV_Chr|NP_821725.1 SAV_Chr|NP_821728.1 SAV_Chr|NP_824775.1	hypothetical protein; hypothetical protein; hypothetical protein;
strep7072	3	1	SAV:3				SAV_Chr|NP_825267.1 SAV_Chr|NP_826503.1 SAV_Chr|NP_826505.1	hypothetical protein; hypothetical protein; hypothetical protein;
strep7073	3	1	SBI:3				SBI_Chr|ADI03180.1 SBI_Chr|ADI08757.1 SBI_Chr|ADI07249.1	hypothetical protein; hypothetical protein; hypothetical protein;
strep7074	3	1	SBI:3				SBI_Chr|ADI03700.1 SBI_Chr|ADI06770.1 SBI_Chr|ADI10667.1	hypothetical protein; hypothetical protein; hypothetical protein;
strep7075	3	1	SBI:3				SBI_Chr|ADI04345.1 SBI_Chr|ADI04455.1 SBI_Chr|ADI05211.1	hypothetical protein; hypothetical protein; hypothetical protein;
strep7076	3	1	SBI:3				SBI_Chr|ADI05550.1 SBI_Chr|ADI07720.1 SBI_Chr|ADI07872.1	hypothetical protein; hypothetical protein; transposase, IS605 family protein;
strep7077	3	1	SBI:3				SBI_Chr|ADI05647.1 SBI_Chr|ADI09854.1 SBI_Chr|ADI08696.1	hypothetical protein; hypothetical protein; hypothetical protein;
strep7078	3	1	SBI:3				SBI_Chr|ADI05681.1 SBI_Chr|ADI05683.1 SBI_Chr|ADI09142.1	hypothetical protein; hypothetical protein; hypothetical protein;
strep7079	3	1	SBI:3	GO:0000036:GO:0048037	acyl carrier activity:cofactor binding	F:F	SBI_Chr|ADI06235.1 SBI_Chr|ADI06240.1 SBI_Chr|ADI06246.1	phosphopantetheine-binding protein; phosphopantetheine-binding protein; hypothetical protein;
strep7080	3	1	SBI:3				SBI_Chr|ADI06957.1 SBI_Chr|ADI08582.1 SBI_Chr|ADI08653.1	hypothetical protein; hypothetical protein; hypothetical protein;
strep7081	3	1	SBI:3				SBI_Chr|ADI07116.1 SBI_Chr|ADI09534.1 SBI_Chr|ADI10528.1	hypothetical protein; hypothetical protein; hypothetical protein;
strep7082	3	1	SBI:3				SBI_Chr|ADI07405.1 SBI_Chr|ADI12116.1 SBI_Chr|ADI09784.1	hypothetical protein; hypothetical protein; hypothetical protein;
strep7083	3	1	SBI:3				SBI_Chr|ADI07705.1 SBI_Chr|ADI09660.1 SBI_Chr|ADI11425.1	hypothetical protein; hypothetical protein; hypothetical protein;
strep7084	3	1	SBI:3				SBI_Chr|ADI08864.1 SBI_Chr|ADI08866.1 SBI_Chr|ADI08865.1	hypothetical protein; hypothetical protein; hypothetical protein;
strep7085	3	1	SGR:3				SGR_ Chr|YP_001821532.1 SGR_ Chr|YP_001828629.1 SGR_ Chr|YP_001828502.1	hypothetical protein t; hypothetical protein t; hypothetical protein;
strep7086	3	1	SGR:3				SGR_ Chr|YP_001821551.1 SGR_ Chr|YP_001828610.1 SGR_ Chr|YP_001821644.1	hypothetical protein t; hypothetical protein t; hypothetical protein;
strep7087	3	1	SGR:3				SGR_ Chr|YP_001821554.1 SGR_ Chr|YP_001828607.1 SGR_ Chr|YP_001821641.1	hypothetical protein t; hypothetical protein t; hypothetical protein;
strep7088	3	1	SGR:3				SGR_ Chr|YP_001821556.1 SGR_ Chr|YP_001828605.1 SGR_ Chr|YP_001821645.1	hypothetical protein t; hypothetical protein t; hypothetical protein;
strep7089	3	1	SGR:3				SGR_ Chr|YP_001821595.1 SGR_ Chr|YP_001828566.1 SGR_ Chr|YP_001821909.1	hypothetical protein t; hypothetical protein t; hypothetical protein;
strep7090	3	1	SGR:3	GO:0005886:GO:0006810:GO:0006813:GO:0008324:GO:0016020:GO:0016021	plasma membrane:transport:potassium ion transport:cation transmembrane transporter activity:membrane:integral to membrane	C:P:P:F:C:C	SGR_ Chr|YP_001822589.1 SGR_ Chr|YP_001826245.1 SGR_ Chr|YP_001826246.1	putative membrane transporter; putative transport protein; putative transport protein;
strep7091	3	1	SCAB:3				SCAB_Chr|YP_003485836.1 SCAB_Chr|YP_003491269.1 SCAB_Chr|YP_003487813.1	hypothetical protein; hypothetical protein; hypothetical protein;
strep7093	3	1	SCAB:3				SCAB_Chr|YP_003492203.1 SCAB_Chr|YP_003492204.1 SCAB_Chr|YP_003492205.1	hypothetical protein; hypothetical protein; hypothetical protein;
strep8389	2	1	SCO:2				SCO_Chr|NP_624372.1 SCO_Chr|NP_631864.1	hypothetical protein; hypothetical protein;
strep8390	2	1	SCO:2	GO:0005886:GO:0006810:GO:0006811:GO:0006814:GO:0006885:GO:0015297:GO:0016020:GO:0016021	plasma membrane:transport:ion transport:sodium ion transport:regulation of pH:antiporter activity:membrane:integral to membrane	C:P:P:P:P:F:C:C	SCO_Chr|NP_624376.1 SCO_Chr|NP_631860.1	Na+/H+ antiporter; Na+/H+ antiporter;
strep8391	2	1	SCO:2				SCO_Chr|NP_624377.1 SCO_Chr|NP_631859.1	hypothetical protein; hypothetical protein;
strep8392	2	1	SCO:2				SCO_Chr|NP_624462.1 SCO_Chr|NP_625567.1	hypothetical protein; hypothetical protein;
strep8393	2	1	SCO:2	GO:0003677:GO:0003700:GO:0006350:GO:0006351:GO:0006355:GO:0016481:GO:0016566:GO:0045449	DNA binding:sequence-specific DNA binding transcription factor activity:transcription:transcription, DNA-dependent:regulation of transcription, DNA-dependent:negative regulation of transcription:specific transcriptional repressor activity:regulation of transcription	F:F:P:P:P:P:F:P	SCO_Chr|NP_624573.1 SCO_Chr|NP_631843.1	transcriptional regulator; TetR family transcriptional regulator;
strep8394	2	1	SCO:2				SCO_Chr|NP_624652.1 SCO_Chr|NP_630061.1	hypothetical protein; hypothetical protein;
strep8395	2	1	SCO:2				SCO_Chr|NP_624766.1 SCO_Chr|NP_624767.1	secreted protein; hypothetical protein;
strep8396	2	1	SCO:2	GO:0003677:GO:0003700:GO:0006350:GO:0006351:GO:0006355:GO:0016481:GO:0016566:GO:0045449	DNA binding:sequence-specific DNA binding transcription factor activity:transcription:transcription, DNA-dependent:regulation of transcription, DNA-dependent:negative regulation of transcription:specific transcriptional repressor activity:regulation of transcription	F:F:P:P:P:P:F:P	SCO_Chr|NP_624978.1 SCO_Chr|NP_630864.1	TetR family transcriptional regulator; TetR family transcriptional regulator;
strep8397	2	1	SCO:2				SCO_Chr|NP_625004.1 SCO_Chr|NP_631790.1	hypothetical protein; hypothetical protein;
strep8398	2	1	SCO:2	GO:0016301:GO:0016310	kinase activity:phosphorylation	F:P	SCO_Chr|NP_625151.1 SCO_Chr|NP_627677.1	PfkB-family carbohydrate kinase; sugar kinase;
strep8399	2	1	SCO:2	GO:0003824:GO:0004553:GO:0005975:GO:0016787:GO:0043169	catalytic activity:hydrolase activity, hydrolyzing O-glycosyl compounds:carbohydrate metabolic process:hydrolase activity:cation binding	F:F:P:F:F	SCO_Chr|NP_625356.1 SCO_Chr|NP_631552.1	hydrolase; hydrolase;
strep8400	2	1	SCO:2	GO:0003677:GO:0003700:GO:0005622:GO:0006350:GO:0006351:GO:0006355:GO:0030528:GO:0045449	DNA binding:sequence-specific DNA binding transcription factor activity:intracellular:transcription:transcription, DNA-dependent:regulation of transcription, DNA-dependent:transcription regulator activity:regulation of transcription	F:F:C:P:P:P:F:P	SCO_Chr|NP_627476.1 SCO_Chr|NP_628169.1	GntR family regulator; GntR family transcriptional regulator;
strep8401	2	1	SCO:2	GO:0003824:GO:0005488:GO:0008152:GO:0008270:GO:0016491:GO:0055114	catalytic activity:binding:metabolic process:zinc ion binding:oxidoreductase activity:oxidation reduction	F:F:P:F:F:P	SCO_Chr|NP_627524.1 SCO_Chr|NP_629220.1	dehydrogenase; oxidoreductase;
strep8402	2	1	SCO:2	GO:0016021	integral to membrane	C	SCO_Chr|NP_627692.1 SCO_Chr|NP_627725.1	transmembrane protein; hypothetical protein;
strep8403	2	1	SCO:2				SCO_Chr|NP_627867.1 SCO_Chr|NP_629107.1	hypothetical protein; ATP/GTP-binding protein;
strep8404	2	1	SCO:2	GO:0006629:GO:0016491:GO:0055114	lipid metabolic process:oxidoreductase activity:oxidation reduction	P:F:P	SCO_Chr|NP_627874.1 SCO_Chr|NP_631110.1	delta fatty acid desaturase; delta fatty acid desaturase;
strep8405	2	1	SCO:2	GO:0004672:GO:0004674:GO:0005524:GO:0006468:GO:0016301	protein kinase activity:protein serine/threonine kinase activity:ATP binding:protein amino acid phosphorylation:kinase activity	F:F:F:P:F	SCO_Chr|NP_628653.1 SCO_Chr|NP_733639.1	serine/threonine protein kinase; serine/threonine protein kinase (fragment);
strep8406	2	1	SCO:2				SCO_Chr|NP_628704.1 SCO_Chr|NP_628856.1	hypothetical protein; integral membrane protein;
strep8407	2	1	SCO:2	GO:0006508:GO:0008233:GO:0016787:GO:0004222:GO:0004553:GO:0005576:GO:0005975:GO:0008237:GO:0008270:GO:0030246	proteolysis:peptidase activity:hydrolase activity:metalloendopeptidase activity:hydrolase activity, hydrolyzing O-glycosyl compounds:extracellular region:carbohydrate metabolic process:metallopeptidase activity:zinc ion binding:carbohydrate binding	P:F:F:F:F:C:P:F:F:F	SCO_Chr|NP_629195.1 SCO_Chr|NP_733527.1	hydrolase membrane protein; bifunctional protein;
strep8408	2	1	SCO:2	GO:0000150:GO:0003677:GO:0006310	recombinase activity:DNA binding:DNA recombination	F:F:P	SCO_Chr|NP_629754.1 SCO_Chr|NP_630492.1	recombinase; DNA recombinase;
strep8409	2	1	SCO:2	GO:0003677:GO:0003700:GO:0004872:GO:0006350:GO:0006351:GO:0006355:GO:0016481:GO:0016566:GO:0030528:GO:0045449	DNA binding:sequence-specific DNA binding transcription factor activity:receptor activity:transcription:transcription, DNA-dependent:regulation of transcription, DNA-dependent:negative regulation of transcription:specific transcriptional repressor activity:transcription regulator activity:regulation of transcription	F:F:F:P:P:P:P:F:F:P	SCO_Chr|NP_630180.1 SCO_Chr|NP_630409.1	A-factor receptor-like protein; transcriptional regulator;
strep8410	2	1	SCO:2	GO:0016740	transferase activity	F	SCO_Chr|NP_630292.1 SCO_Chr|NP_630293.1	transferase; transferase;
strep8411	2	1	SCO:2	GO:0003824:GO:0004252:GO:0006508	catalytic activity:serine-type endopeptidase activity:proteolysis	F:F:P	SCO_Chr|NP_630302.1 SCO_Chr|NP_630669.1	secreted esterase; secreted esterase;
strep8412	2	1	SCO:2	GO:0004553:GO:0005576:GO:0005975:GO:0019028:GO:0030246	hydrolase activity, hydrolyzing O-glycosyl compounds:extracellular region:carbohydrate metabolic process:viral capsid:carbohydrate binding	F:C:P:C:F	SCO_Chr|NP_630437.1 SCO_Chr|NP_631281.1	secreted chitinase; secreted chitinase;
strep8413	2	1	SCO:2				SCO_SCP1|NP_639586.1 SCO_SCP1|NP_639952.1	hypothetical protein; hypothetical protein;
strep8414	2	1	SCO:2				SCO_SCP1|NP_639587.1 SCO_SCP1|NP_639951.1	hypothetical protein; hypothetical protein;
strep8415	2	1	SCO:2	GO:0008152:GO:0016740	metabolic process:transferase activity	P:F	SCO_SCP1|NP_639592.1 SCO_SCP1|NP_639946.1	hypothetical protein; hypothetical protein;
strep8416	2	1	SCO:2				SCO_SCP1|NP_639611.1 SCO_SCP1|NP_639927.1	hypothetical protein; hypothetical protein;
strep8417	2	1	SCO:2				SCO_SCP1|NP_639616.1 SCO_SCP1|NP_639922.1	hypothetical protein; hypothetical protein;
strep8418	2	1	SCO:2				SCO_SCP1|NP_639625.1 SCO_SCP1|NP_639913.1	spore associated protein, sapd; spore associated protein, sapd;
strep8419	2	1	SAV:2	GO:0003824:GO:0008152:GO:0016787	catalytic activity:metabolic process:hydrolase activity	F:P:F	SAV_Chr|NP_821315.1 SAV_Chr|NP_824987.1	epoxide hydrolase; epoxide hydrolase;
strep8420	2	1	SAV:2	GO:0003677:GO:0004803:GO:0006313	DNA binding:transposase activity:transposition, DNA-mediated	F:F:P	SAV_Chr|NP_821474.1 SAV_Chr|NP_821521.1	IS256 family transposase; IS256 family transposase;
strep8421	2	1	SAV:2	GO:0009058:GO:0016740	biosynthetic process:transferase activity	P:F	SAV_Chr|NP_821529.1 SAV_Chr|NP_822184.1	glycosyltransferase; glycosyltransferase;
strep8422	2	1	SAV:2				SAV_Chr|NP_821530.1 SAV_Chr|NP_822185.1	hypothetical protein; hypothetical protein;
strep8423	2	1	SAV:2	GO:0003824:GO:0005488:GO:0008152:GO:0044237:GO:0050662	catalytic activity:binding:metabolic process:cellular metabolic process:coenzyme binding	F:F:P:P:F	SAV_Chr|NP_821531.1 SAV_Chr|NP_822186.1	UDP-glucose 4-epimerase; UDP-glucose 4-epimerase;
strep8424	2	1	SAV:2	GO:0009058:GO:0016740:GO:0016779	biosynthetic process:transferase activity:nucleotidyltransferase activity	P:F:F	SAV_Chr|NP_821532.1 SAV_Chr|NP_822188.1	mannose-1-phosphate guanyltransferase; mannose-1-phosphate guanyltransferase;
strep8425	2	1	SAV:2	GO:0003824:GO:0005488:GO:0008152:GO:0044237:GO:0050662	catalytic activity:binding:metabolic process:cellular metabolic process:coenzyme binding	F:F:P:P:F	SAV_Chr|NP_821533.1 SAV_Chr|NP_822189.1	NDP-hexose 4-ketoreductase; NDP-hexose 4-ketoreductase;
strep8426	2	1	SAV:2				SAV_Chr|NP_821534.1 SAV_Chr|NP_822190.1	hypothetical protein; hypothetical protein;
strep8427	2	1	SAV:2	GO:0004601	peroxidase activity	F	SAV_Chr|NP_821724.1 SAV_Chr|NP_824776.1	peroxidase; peroxidase;
strep8428	2	1	SAV:2	GO:0051301	cell division	P	SAV_Chr|NP_821745.1 SAV_Chr|NP_821755.1	cell division protein, regulatory protein; cell division protein, regulatory protein;
strep8429	2	1	SAV:2	GO:0003677:GO:0003700:GO:0006350:GO:0006351:GO:0006355:GO:0016481:GO:0016566:GO:0030528:GO:0045449:GO:0046677	DNA binding:sequence-specific DNA binding transcription factor activity:transcription:transcription, DNA-dependent:regulation of transcription, DNA-dependent:negative regulation of transcription:specific transcriptional repressor activity:transcription regulator activity:regulation of transcription:response to antibiotic	F:F:P:P:P:P:F:F:P:P	SAV_Chr|NP_821751.1 SAV_Chr|NP_821752.1	TetR family transcriptional regulator; TetR family transcriptional regulator;
strep8430	2	1	SAV:2	GO:0003995:GO:0008152:GO:0016491:GO:0016627:GO:0050660:GO:0055114	acyl-CoA dehydrogenase activity:metabolic process:oxidoreductase activity:oxidoreductase activity, acting on the CH-CH group of donors:FAD or FADH2 binding:oxidation reduction	F:P:F:F:F:P	SAV_Chr|NP_821894.1 SAV_Chr|NP_822522.1	glutaryl-CoA dehydrogenase; glutaryl-CoA dehydrogenase;
strep8431	2	1	SAV:2				SAV_Chr|NP_821919.1 SAV_Chr|NP_828745.1	IS630 family transposase; IS630 family transposase;
strep8432	2	1	SAV:2				SAV_Chr|NP_822069.1 SAV_Chr|NP_822510.1	hypothetical protein; hypothetical protein;
strep8433	2	1	SAV:2	GO:0004096:GO:0006979:GO:0055114	catalase activity:response to oxidative stress:oxidation reduction	F:P:P	SAV_Chr|NP_822560.1 SAV_Chr|NP_824777.1	hypothetical protein; hypothetical protein;
strep8434	2	1	SAV:2	GO:0015520:GO:0015904:GO:0016020:GO:0016021:GO:0046677:GO:0055085	tetracycline:hydrogen antiporter activity:tetracycline transport:membrane:integral to membrane:response to antibiotic:transmembrane transport	F:P:C:C:P:P	SAV_Chr|NP_823451.1 SAV_Chr|NP_828363.1	transmembrane efflux protein; transmembrane efflux protein;
strep8435	2	1	SAV:2				SAV_Chr|NP_823715.1 SAV_Chr|NP_824669.1	hypothetical protein; hypothetical protein;
strep8436	2	1	SAV:2				SAV_Chr|NP_824102.1 SAV_Chr|NP_824106.1	hypothetical protein; hypothetical protein;
strep8437	2	1	SAV:2				SAV_Chr|NP_825637.1 SAV_Chr|NP_825638.1	hypothetical protein; hypothetical protein;
strep8438	2	1	SBI:2	GO:0006629:GO:0016787:GO:0016788	lipid metabolic process:hydrolase activity:hydrolase activity, acting on ester bonds	P:F:F	SBI_Chr|ADI03236.1 SBI_Chr|ADI09661.1	lipolytic protein G-D-S-L family; lipolytic protein G-D-S-L family;
strep8439	2	1	SBI:2	GO:0016491:GO:0050660:GO:0055114	oxidoreductase activity:FAD or FADH2 binding:oxidation reduction	F:F:P	SBI_Chr|ADI03269.1 SBI_Chr|ADI06055.1	FAD-dependent pyridine nucleotide-disulfide oxidoreductase; FAD-dependent pyridine nucleotide-disulfide oxidoreductase;
strep8440	2	1	SBI:2	GO:0003700:GO:0005622:GO:0006351:GO:0006355	sequence-specific DNA binding transcription factor activity:intracellular:transcription, DNA-dependent:regulation of transcription, DNA-dependent	F:C:P:P	SBI_Chr|ADI03311.1 SBI_Chr|ADI11889.1	helix-turn-helix type 11 domain protein; helix-turn-helix type 11 domain protein;
strep8441	2	1	SBI:2				SBI_Chr|ADI03328.1 SBI_Chr|ADI12444.1	transcriptional regulator, HxlR family protein; hypothetical protein;
strep8442	2	1	SBI:2	GO:0003333:GO:0006810:GO:0006865:GO:0015171:GO:0016020:GO:0055085	amino acid transmembrane transport:transport:amino acid transport:amino acid transmembrane transporter activity:membrane:transmembrane transport	P:P:P:F:C:P	SBI_Chr|ADI03409.1 SBI_Chr|ADI03417.1	amino acid permease; putative aminoacid/polyamine transporter, permease protein;
strep8443	2	1	SBI:2	GO:0016491:GO:0055114	oxidoreductase activity:oxidation reduction	F:P	SBI_Chr|ADI03548.1 SBI_Chr|ADI12042.1	aldo/keto reductase; aldo/keto reductase;
strep8444	2	1	SBI:2	GO:0016301:GO:0016310:GO:0016740	kinase activity:phosphorylation:transferase activity	F:P:F	SBI_Chr|ADI03573.1 SBI_Chr|ADI06047.1	2-keto-3-deoxy-gluconate kinase; 2-keto-3-deoxygluconate kinase;
strep8445	2	1	SBI:2				SBI_Chr|ADI03605.1 SBI_Chr|ADI12112.1	hypothetical protein; hypothetical protein;
strep8446	2	1	SBI:2	GO:0000166:GO:0005524:GO:0017111	nucleotide binding:ATP binding:nucleoside-triphosphatase activity	F:F:F	SBI_Chr|ADI03652.1 SBI_Chr|ADI08300.1	ATPase AAA-2; ATPase AAA-2 domain protein;
strep8447	2	1	SBI:2	GO:0003824:GO:0005737:GO:0043365:GO:0051536:GO:0051539:GO:0055114:GO:0008152	catalytic activity:cytoplasm:[formate-C-acetyltransferase]-activating enzyme activity:iron-sulfur cluster binding:4 iron, 4 sulfur cluster binding:oxidation reduction:metabolic process	F:C:F:F:F:P:P	SBI_Chr|ADI03654.1 SBI_Chr|ADI08296.1	putative radical activating enzyme; putative radical activating enzyme;
strep8448	2	1	SBI:2				SBI_Chr|ADI03661.1 SBI_Chr|ADI08303.1	hypothetical protein; hypothetical protein;
strep8449	2	1	SBI:2	GO:0003677:GO:0003700:GO:0006350:GO:0006351:GO:0006355:GO:0016481:GO:0016566:GO:0045449	DNA binding:sequence-specific DNA binding transcription factor activity:transcription:transcription, DNA-dependent:regulation of transcription, DNA-dependent:negative regulation of transcription:specific transcriptional repressor activity:regulation of transcription	F:F:P:P:P:P:F:P	SBI_Chr|ADI03703.1 SBI_Chr|ADI12840.1	putative transcriptional regulator, TetR family protein; putative transcriptional regulator, TetR family protein;
strep8450	2	1	SBI:2	GO:0003700:GO:0005622:GO:0006351:GO:0006355:GO:0043565	sequence-specific DNA binding transcription factor activity:intracellular:transcription, DNA-dependent:regulation of transcription, DNA-dependent:sequence-specific DNA binding	F:C:P:P:F	SBI_Chr|ADI03716.1 SBI_Chr|ADI03989.1	transcription regulator AsnC; transcription regulator AsnC;
strep8451	2	1	SBI:2	GO:0005215:GO:0005886:GO:0006810:GO:0016020:GO:0016021	transporter activity:plasma membrane:transport:membrane:integral to membrane	F:C:P:C:C	SBI_Chr|ADI03723.1 SBI_Chr|ADI05297.1	binding-protein-dependent transport systems inner membrane component; binding-protein-dependent transport systems inner membrane component;
strep8452	2	1	SBI:2	GO:0003677:GO:0003700:GO:0006350:GO:0006351:GO:0006355:GO:0045449	DNA binding:sequence-specific DNA binding transcription factor activity:transcription:transcription, DNA-dependent:regulation of transcription, DNA-dependent:regulation of transcription	F:F:P:P:P:P	SBI_Chr|ADI03759.1 SBI_Chr|ADI12303.1	transcriptional regulator, LysR family protein; LysR family transcriptional regulator;
strep8453	2	1	SBI:2	GO:0003824:GO:0005488:GO:0008152:GO:0016491:GO:0055114	catalytic activity:binding:metabolic process:oxidoreductase activity:oxidation reduction	F:F:P:F:P	SBI_Chr|ADI03798.1 SBI_Chr|ADI11767.1	putative short chain dehydrogenase; putative short chain dehydrogenase;
strep8454	2	1	SBI:2	GO:0003824:GO:0005488:GO:0008152:GO:0016616:GO:0048037:GO:0051287	catalytic activity:binding:metabolic process:oxidoreductase activity, acting on the CH-OH group of donors, NAD or NADP as acceptor:cofactor binding:NAD or NADH binding	F:F:P:F:F:F	SBI_Chr|ADI03807.1 SBI_Chr|ADI04976.1	D-isomer specific 2-hydroxyacid dehydrogenase NAD-binding protein; D-isomer specific 2-hydroxyacid dehydrogenase NAD-binding protein;
strep8455	2	1	SBI:2	GO:0006631:GO:0016491:GO:0045300:GO:0046914:GO:0055114	fatty acid metabolic process:oxidoreductase activity:acyl-[acyl-carrier-protein] desaturase activity:transition metal ion binding:oxidation reduction	P:F:F:F:P	SBI_Chr|ADI03835.1 SBI_Chr|ADI10767.1	putative acyl-(acyl-carrier protein) desaturase; acyl-(acyl-carrier-protein) desaturase;
strep8456	2	1	SBI:2	GO:0005215:GO:0006810:GO:0016020:GO:0016021:GO:0022891:GO:0055085:GO:0008643	transporter activity:transport:membrane:integral to membrane:substrate-specific transmembrane transporter activity:transmembrane transport:carbohydrate transport	F:P:C:C:F:P:P	SBI_Chr|ADI03871.1 SBI_Chr|ADI03920.1	putative carbohydrate transporter; sugar transporter;
strep8457	2	1	SBI:2	GO:0004650:GO:0005975:GO:0016787	polygalacturonase activity:carbohydrate metabolic process:hydrolase activity	F:P:F	SBI_Chr|ADI03904.1 SBI_Chr|ADI05389.1	glycoside hydrolase family 28; Carbohydrate binding family 6;
strep8458	2	1	SBI:2	GO:0003824:GO:0004560:GO:0005975:GO:0007155:GO:0016787:GO:0030246:GO:0043169	catalytic activity:alpha-L-fucosidase activity:carbohydrate metabolic process:cell adhesion:hydrolase activity:carbohydrate binding:cation binding	F:F:P:P:F:F:F	SBI_Chr|ADI03905.1 SBI_Chr|ADI05218.1	glycoside hydrolase clan GH-D; Alpha-L-fucosidase;
strep8459	2	1	SBI:2				SBI_Chr|ADI03922.1 SBI_Chr|ADI12647.1	myo-inositol catabolism; myo-inositol catabolism protein;
strep8460	2	1	SBI:2	GO:0003677:GO:0003700:GO:0005622:GO:0006350:GO:0006351:GO:0006355:GO:0045449	DNA binding:sequence-specific DNA binding transcription factor activity:intracellular:transcription:transcription, DNA-dependent:regulation of transcription, DNA-dependent:regulation of transcription	F:F:C:P:P:P:P	SBI_Chr|ADI03934.1 SBI_Chr|ADI11751.1	transcriptional regulator; transcriptional regulator, LacI family;
strep8461	2	1	SBI:2	GO:0003824:GO:0004315:GO:0005737:GO:0006633:GO:0008152:GO:0008415:GO:0008610:GO:0016740:GO:0016747	catalytic activity:3-oxoacyl-[acyl-carrier-protein] synthase activity:cytoplasm:fatty acid biosynthetic process:metabolic process:acyltransferase activity:lipid biosynthetic process:transferase activity:transferase activity, transferring acyl groups other than amino-acyl groups	F:F:C:P:P:F:P:F:F	SBI_Chr|ADI03944.1 SBI_Chr|ADI04499.1	3-oxoacyl-(acyl-carrier-protein) synthase 3; 3-oxoacyl-(acyl-carrier-protein) synthase 3;
strep8462	2	1	SBI:2	GO:0016491:GO:0009055	oxidoreductase activity:electron carrier activity	F:F	SBI_Chr|ADI04005.1 SBI_Chr|ADI05733.1	All-trans-retinol 13,14-reductase; hypothetical protein;
strep8463	2	1	SBI:2	GO:0004672:GO:0004674:GO:0005524:GO:0006468:GO:0016301	protein kinase activity:protein serine/threonine kinase activity:ATP binding:protein amino acid phosphorylation:kinase activity	F:F:F:P:F	SBI_Chr|ADI04014.1 SBI_Chr|ADI06508.1	serine/threonine protein kinase; hypothetical protein;
strep8464	2	1	SBI:2	GO:0003677:GO:0003700:GO:0005622:GO:0006350:GO:0006351:GO:0006355:GO:0045449	DNA binding:sequence-specific DNA binding transcription factor activity:intracellular:transcription:transcription, DNA-dependent:regulation of transcription, DNA-dependent:regulation of transcription	F:F:C:P:P:P:P	SBI_Chr|ADI04052.1 SBI_Chr|ADI04915.1	LacI family transcription regulator; LacI family transcriptional regulator;
strep8465	2	1	SBI:2	GO:0003677:GO:0003700:GO:0005622:GO:0006350:GO:0006351:GO:0006355:GO:0045449	DNA binding:sequence-specific DNA binding transcription factor activity:intracellular:transcription:transcription, DNA-dependent:regulation of transcription, DNA-dependent:regulation of transcription	F:F:C:P:P:P:P	SBI_Chr|ADI04114.1 SBI_Chr|ADI05292.1	putative LacI family transcriptional regulator; putative LacI family transcriptional regulator;
strep8466	2	1	SBI:2	GO:0003677:GO:0003700:GO:0005622:GO:0006350:GO:0006351:GO:0006355:GO:0045449	DNA binding:sequence-specific DNA binding transcription factor activity:intracellular:transcription:transcription, DNA-dependent:regulation of transcription, DNA-dependent:regulation of transcription	F:F:C:P:P:P:P	SBI_Chr|ADI04159.1 SBI_Chr|ADI09493.1	transcriptional regulator, MarR family protein; transcriptional regulator, MarR family protein;
strep8467	2	1	SBI:2				SBI_Chr|ADI04179.1 SBI_Chr|ADI10342.1	hypothetical protein; hypothetical protein;
strep8468	2	1	SBI:2				SBI_Chr|ADI04305.1 SBI_Chr|ADI11633.1	hypothetical protein; hypothetical protein;
strep8469	2	1	SBI:2	GO:0003824:GO:0005488:GO:0008152:GO:0008270:GO:0016491:GO:0055114	catalytic activity:binding:metabolic process:zinc ion binding:oxidoreductase activity:oxidation reduction	F:F:P:F:F:P	SBI_Chr|ADI04333.1 SBI_Chr|ADI07415.1	Alcohol dehydrogenase GroES domain protein; Alcohol dehydrogenase GroES domain protein;
strep8470	2	1	SBI:2	GO:0016853:GO:0017000	isomerase activity:antibiotic biosynthetic process	F:P	SBI_Chr|ADI04356.1 SBI_Chr|ADI07092.1	putative isomerase; hypothetical protein;
strep8471	2	1	SBI:2	GO:0016740	transferase activity	F	SBI_Chr|ADI04375.1 SBI_Chr|ADI08729.1	phosphotransferase; phosphotransferase;
strep8472	2	1	SBI:2				SBI_Chr|ADI04422.1 SBI_Chr|ADI04607.1	hypothetical protein; hypothetical protein;
strep8473	2	1	SBI:2	GO:0055085	transmembrane transport	P	SBI_Chr|ADI04456.1 SBI_Chr|ADI11415.1	major facilitator superfamily MFS_1; major facilitator superfamily MFS_1;
strep8474	2	1	SBI:2	GO:0003677:GO:0043565:GO:0004871:GO:0007165	DNA binding:sequence-specific DNA binding:signal transducer activity:signal transduction	F:F:F:P	SBI_Chr|ADI04464.1 SBI_Chr|ADI05361.1	DNA-binding protein; DNA-binding protein;
strep8475	2	1	SBI:2	GO:0003677:GO:0043565	DNA binding:sequence-specific DNA binding	F:F	SBI_Chr|ADI04466.1 SBI_Chr|ADI10408.1	MmyB family DNA-binding protein; DNA binding protein;
strep8476	2	1	SBI:2	GO:0003700:GO:0005622:GO:0006351:GO:0006355	sequence-specific DNA binding transcription factor activity:intracellular:transcription, DNA-dependent:regulation of transcription, DNA-dependent	F:C:P:P	SBI_Chr|ADI04587.1 SBI_Chr|ADI12234.1	ArsR family transcriptional regulator; transcription regulator ArsR;
strep8477	2	1	SBI:2	GO:0003700:GO:0005622:GO:0006351:GO:0006355	sequence-specific DNA binding transcription factor activity:intracellular:transcription, DNA-dependent:regulation of transcription, DNA-dependent	F:C:P:P	SBI_Chr|ADI04638.1 SBI_Chr|ADI12593.1	GntR family transcriptional regulator; GntR family transcriptional regulator;
strep8478	2	1	SBI:2	GO:0006950	response to stress	P	SBI_Chr|ADI04645.1 SBI_Chr|ADI12926.1	hypothetical protein; hypothetical protein;
strep8479	2	1	SBI:2	GO:0003700:GO:0006351:GO:0006355	sequence-specific DNA binding transcription factor activity:transcription, DNA-dependent:regulation of transcription, DNA-dependent	F:P:P	SBI_Chr|ADI04697.1 SBI_Chr|ADI04698.1	GAF domain-containing protein; transcriptional regulator, CdaR;
strep8480	2	1	SBI:2	GO:0008168:GO:0016740:GO:0032259	methyltransferase activity:transferase activity:methylation	F:F:P	SBI_Chr|ADI04718.1 SBI_Chr|ADI11235.1	putative methyltransferase; hypothetical protein;
strep8481	2	1	SBI:2	GO:0004672:GO:0004674:GO:0005524:GO:0006468:GO:0016301	protein kinase activity:protein serine/threonine kinase activity:ATP binding:protein amino acid phosphorylation:kinase activity	F:F:F:P:F	SBI_Chr|ADI04721.1 SBI_Chr|ADI05186.1	putative serine/threonine protein kinase; Serine/threonine protein kinase-like protein;
strep8482	2	1	SBI:2				SBI_Chr|ADI04922.1 SBI_Chr|ADI12902.1	hypothetical protein; PA14 domain-containing protein;
strep8483	2	1	SBI:2	GO:0003824:GO:0005488:GO:0008152	catalytic activity:binding:metabolic process	F:F:P	SBI_Chr|ADI04942.1 SBI_Chr|ADI11731.1	NAD-dependent epimerase/dehydratase; NAD-dependent epimerase/dehydratase;
strep8484	2	1	SBI:2				SBI_Chr|ADI04948.1 SBI_Chr|ADI09500.1	hypothetical protein; hypothetical protein;
strep8485	2	1	SBI:2				SBI_Chr|ADI04949.1 SBI_Chr|ADI09501.1	hypothetical protein; hypothetical protein;
strep8486	2	1	SBI:2	GO:0003824:GO:0005488:GO:0008152	catalytic activity:binding:metabolic process	F:F:P	SBI_Chr|ADI04964.1 SBI_Chr|ADI10330.1	hypothetical conserved membrane protein; hypothetical protein;
strep8487	2	1	SBI:2	GO:0003824:GO:0005488:GO:0008152:GO:0016491:GO:0050662:GO:0055114	catalytic activity:binding:metabolic process:oxidoreductase activity:coenzyme binding:oxidation reduction	F:F:P:F:F:P	SBI_Chr|ADI04978.1 SBI_Chr|ADI12127.1	Mannitol dehydrogenase domain protein; mannitol dehydrogenase domain protein;
strep8488	2	1	SBI:2	GO:0003824:GO:0004565:GO:0005975:GO:0009341:GO:0043169	catalytic activity:beta-galactosidase activity:carbohydrate metabolic process:beta-galactosidase complex:cation binding	F:F:P:C:F	SBI_Chr|ADI05003.1 SBI_Chr|ADI11746.1	putative beta-galactosidase; putative beta-galactosidase;
strep8489	2	1	SBI:2	GO:0000156:GO:0000160:GO:0003677:GO:0003700:GO:0005622:GO:0006350:GO:0006351:GO:0006355:GO:0043565:GO:0045449	two-component response regulator activity:two-component signal transduction system (phosphorelay):DNA binding:sequence-specific DNA binding transcription factor activity:intracellular:transcription:transcription, DNA-dependent:regulation of transcription, DNA-dependent:sequence-specific DNA binding:regulation of transcription	F:P:F:F:C:P:P:P:F:P	SBI_Chr|ADI05061.1 SBI_Chr|ADI10776.1	two-component system regulator; two-component system regulator;
strep8490	2	1	SBI:2	GO:0003677:GO:0043565	DNA binding:sequence-specific DNA binding	F:F	SBI_Chr|ADI05202.1 SBI_Chr|ADI05697.1	DNA-binding protein; putative DNA-binding protein;
strep8491	2	1	SBI:2	GO:0003824:GO:0008152:GO:0030246	catalytic activity:metabolic process:carbohydrate binding	F:P:F	SBI_Chr|ADI05221.1 SBI_Chr|ADI10340.1	Glucose/sorbosone dehydrogenase-like protein; Glucose/sorbosone dehydrogenase-like protein;
strep8492	2	1	SBI:2	GO:0003677:GO:0003700:GO:0005622:GO:0006350:GO:0006351:GO:0006355:GO:0045449	DNA binding:sequence-specific DNA binding transcription factor activity:intracellular:transcription:transcription, DNA-dependent:regulation of transcription, DNA-dependent:regulation of transcription	F:F:C:P:P:P:P	SBI_Chr|ADI05274.1 SBI_Chr|ADI12034.1	DeoR family transcriptional regulator; DeoR family transcriptional regulator;
strep8493	2	1	SBI:2	GO:0003677:GO:0003700:GO:0005622:GO:0006350:GO:0006351:GO:0006355:GO:0045449	DNA binding:sequence-specific DNA binding transcription factor activity:intracellular:transcription:transcription, DNA-dependent:regulation of transcription, DNA-dependent:regulation of transcription	F:F:C:P:P:P:P	SBI_Chr|ADI05368.1 SBI_Chr|ADI12270.1	transcriptional regulator, LacI family protein; transcriptional regulator, LacI family protein;
strep8494	2	1	SBI:2	GO:0003677:GO:0043565	DNA binding:sequence-specific DNA binding	F:F	SBI_Chr|ADI05380.1 SBI_Chr|ADI09432.1	putative DNA-binding protein; DNA-binding protein;
strep8495	2	1	SBI:2	GO:0003824:GO:0008152:GO:0051536	catalytic activity:metabolic process:iron-sulfur cluster binding	F:P:F	SBI_Chr|ADI05562.1 SBI_Chr|ADI08678.1	hypothetical protein; Radical SAM domain protein;
strep8496	2	1	SBI:2	GO:0003677:GO:0003700:GO:0006350:GO:0006351:GO:0006355:GO:0016481:GO:0016566:GO:0045449	DNA binding:sequence-specific DNA binding transcription factor activity:transcription:transcription, DNA-dependent:regulation of transcription, DNA-dependent:negative regulation of transcription:specific transcriptional repressor activity:regulation of transcription	F:F:P:P:P:P:F:P	SBI_Chr|ADI05712.1 SBI_Chr|ADI10691.1	TetR family transcriptional regulator; transcriptional regulator, tetR family protein;
strep8497	2	1	SBI:2	GO:0003824:GO:0004314:GO:0005488:GO:0006633:GO:0008152:GO:0016740	catalytic activity:[acyl-carrier-protein] S-malonyltransferase activity:binding:fatty acid biosynthetic process:metabolic process:transferase activity	F:F:F:P:P:F	SBI_Chr|ADI05715.1 SBI_Chr|ADI09563.1	malonyl CoA-acyl carrier protein transacylase; malonyl CoA-acyl carrier protein transacylase;
strep8498	2	1	SBI:2	GO:0000156:GO:0000160:GO:0003677:GO:0006355	two-component response regulator activity:two-component signal transduction system (phosphorelay):DNA binding:regulation of transcription, DNA-dependent	F:P:F:P	SBI_Chr|ADI05924.1 SBI_Chr|ADI08237.1	two-component regulator CutR; two-component system response regulator;
strep8499	2	1	SBI:2	GO:0016787:GO:0016810	hydrolase activity:hydrolase activity, acting on carbon-nitrogen (but not peptide) bonds	F:F	SBI_Chr|ADI05981.1 SBI_Chr|ADI12265.1	amidohydrolase; amidohydrolase;
strep8500	2	1	SBI:2	GO:0000155:GO:0000160:GO:0005524:GO:0016021:GO:0016301:GO:0016310:GO:0046983	two-component sensor activity:two-component signal transduction system (phosphorelay):ATP binding:integral to membrane:kinase activity:phosphorylation:protein dimerization activity	F:P:F:C:F:P:F	SBI_Chr|ADI06087.1 SBI_Chr|ADI09167.1	two-component system sensor kinase; Signal transduction histidine kinase-like protein;
strep8501	2	1	SBI:2	GO:0043565	sequence-specific DNA binding	F	SBI_Chr|ADI06089.1 SBI_Chr|ADI09788.1	putative transcriptional regulator, XRE family protein; putative transcriptional regulator, XRE family protein;
strep8502	2	1	SBI:2	GO:0003700:GO:0005622:GO:0006351:GO:0006355	sequence-specific DNA binding transcription factor activity:intracellular:transcription, DNA-dependent:regulation of transcription, DNA-dependent	F:C:P:P	SBI_Chr|ADI06164.1 SBI_Chr|ADI11051.1	GntR family transcriptional regulator; GntR domain protein;
strep8503	2	1	SBI:2	GO:0016491:GO:0055114	oxidoreductase activity:oxidation reduction	F:P	SBI_Chr|ADI06286.1 SBI_Chr|ADI07913.1	aldo/keto reductase; aldo/keto reductase;
strep8504	2	1	SBI:2	GO:0003677:GO:0003700:GO:0005622:GO:0006351:GO:0006355:GO:0045449	DNA binding:sequence-specific DNA binding transcription factor activity:intracellular:transcription, DNA-dependent:regulation of transcription, DNA-dependent:regulation of transcription	F:F:C:P:P:P	SBI_Chr|ADI06287.1 SBI_Chr|ADI06293.1	putative transcriptional regulator, ArsR family protein; ArsR family transcriptional regulator;
strep8505	2	1	SBI:2	GO:0005215:GO:0005886:GO:0006810:GO:0016020:GO:0016021	transporter activity:plasma membrane:transport:membrane:integral to membrane	F:C:P:C:C	SBI_Chr|ADI06352.1 SBI_Chr|ADI12239.1	amino acid ABC transporter; ABC transporter, permease;
strep8506	2	1	SBI:2				SBI_Chr|ADI06501.1 SBI_Chr|ADI10307.1	hypothetical protein; hypothetical protein;
strep8507	2	1	SBI:2	GO:0000156:GO:0000160:GO:0003677:GO:0005488:GO:0005524:GO:0005622:GO:0006350:GO:0006355:GO:0006915:GO:0006952:GO:0045449	two-component response regulator activity:two-component signal transduction system (phosphorelay):DNA binding:binding:ATP binding:intracellular:transcription:regulation of transcription, DNA-dependent:apoptosis:defense response:regulation of transcription	F:P:F:F:F:C:P:P:P:P:P	SBI_Chr|ADI06703.1 SBI_Chr|ADI08730.1	transcriptional regulator, SARP family protein; transcriptional regulator, SARP family protein;
strep8508	2	1	SBI:2				SBI_Chr|ADI06708.1 SBI_Chr|ADI06710.1	hypothetical protein; hypothetical protein;
strep8509	2	1	SBI:2				SBI_Chr|ADI06759.1 SBI_Chr|ADI12505.1	hypothetical protein; hypothetical protein;
strep8510	2	1	SBI:2	GO:0003677:GO:0043565	DNA binding:sequence-specific DNA binding	F:F	SBI_Chr|ADI06768.1 SBI_Chr|ADI09852.1	putative transcriptional regulator, XRE family protein; hypothetical protein;
strep8511	2	1	SBI:2				SBI_Chr|ADI06771.1 SBI_Chr|ADI10670.1	hypothetical protein; hypothetical protein;
strep8512	2	1	SBI:2	GO:0000155:GO:0000160:GO:0005524:GO:0016021:GO:0016301:GO:0016310:GO:0016740:GO:0016772:GO:0046983	two-component sensor activity:two-component signal transduction system (phosphorelay):ATP binding:integral to membrane:kinase activity:phosphorylation:transferase activity:transferase activity, transferring phosphorus-containing groups:protein dimerization activity	F:P:F:C:F:P:F:F:F	SBI_Chr|ADI06946.1 SBI_Chr|ADI12802.1	histidine kinase; putative two-component system sensor kinase;
strep8513	2	1	SBI:2	GO:0004719:GO:0006464:GO:0008168:GO:0016740:GO:0032259	protein-L-isoaspartate (D-aspartate) O-methyltransferase activity:protein modification process:methyltransferase activity:transferase activity:methylation	F:P:F:F:P	SBI_Chr|ADI07011.1 SBI_Chr|ADI08698.1	protein-L-isoaspartate-O-methyltransferase; protein-L-isoaspartate-O-methyltransferase;
strep8514	2	1	SBI:2	GO:0005488:GO:0005524:GO:0006915:GO:0006952	binding:ATP binding:apoptosis:defense response	F:F:P:P	SBI_Chr|ADI07015.1 SBI_Chr|ADI07754.1	ATP/GTP-binding protein; ATP/GTP-binding protein;
strep8515	2	1	SBI:2	GO:0003824:GO:0005488:GO:0008152:GO:0016491:GO:0055114	catalytic activity:binding:metabolic process:oxidoreductase activity:oxidation reduction	F:F:P:F:P	SBI_Chr|ADI07030.1 SBI_Chr|ADI12578.1	3-ketoacyl-(acyl-carrier-protein) reductase; short-chain dehydrogenase/reductase SDR;
strep8516	2	1	SBI:2	GO:0003677:GO:0003700:GO:0006350:GO:0006351:GO:0006355:GO:0016481:GO:0016566:GO:0045449	DNA binding:sequence-specific DNA binding transcription factor activity:transcription:transcription, DNA-dependent:regulation of transcription, DNA-dependent:negative regulation of transcription:specific transcriptional repressor activity:regulation of transcription	F:F:P:P:P:P:F:P	SBI_Chr|ADI07093.1 SBI_Chr|ADI09504.1	transcriptional regulator, TetR family protein; transcriptional regulator, TetR family protein;
strep8517	2	1	SBI:2	GO:0004674:GO:0016301:GO:0016310	protein serine/threonine kinase activity:kinase activity:phosphorylation	F:F:P	SBI_Chr|ADI07114.1 SBI_Chr|ADI08053.1	hypothetical protein; serine/threonine protein kinase;
strep8518	2	1	SBI:2				SBI_Chr|ADI07339.1 SBI_Chr|ADI07341.1	regulatory protein; regulatory protein;
strep8519	2	1	SBI:2	GO:0004497:GO:0008152:GO:0016491:GO:0055114	monooxygenase activity:metabolic process:oxidoreductase activity:oxidation reduction	F:P:F:P	SBI_Chr|ADI07497.1 SBI_Chr|ADI11046.1	hypothetical protein; hypothetical protein;
strep8520	2	1	SBI:2				SBI_Chr|ADI07506.1 SBI_Chr|ADI09884.1	hypothetical protein; hypothetical protein;
strep8521	2	1	SBI:2	GO:0000166:GO:0005524:GO:0006200:GO:0016887:GO:0017111	nucleotide binding:ATP binding:ATP catabolic process:ATPase activity:nucleoside-triphosphatase activity	F:F:P:F:F	SBI_Chr|ADI07507.1 SBI_Chr|ADI09885.1	ABC transporter related protein; ABC transporter related protein;
strep8522	2	1	SBI:2				SBI_Chr|ADI07528.1 SBI_Chr|ADI07532.1	hypothetical protein; hypothetical protein;
strep8523	2	1	SBI:2	GO:0016998	cell wall macromolecule catabolic process	P	SBI_Chr|ADI07914.1 SBI_Chr|ADI08569.1	NLP/P60 family secreted protein; putative secreted protein;
strep8524	2	1	SBI:2	GO:0003677:GO:0003700:GO:0006350:GO:0006351:GO:0006355:GO:0016481:GO:0016566:GO:0030528:GO:0045449	DNA binding:sequence-specific DNA binding transcription factor activity:transcription:transcription, DNA-dependent:regulation of transcription, DNA-dependent:negative regulation of transcription:specific transcriptional repressor activity:transcription regulator activity:regulation of transcription	F:F:P:P:P:P:F:F:P	SBI_Chr|ADI08189.1 SBI_Chr|ADI08367.1	transcriptional regulator, TetR family protein; putative transcriptional regulator;
strep8525	2	1	SBI:2				SBI_Chr|ADI08235.1 SBI_Chr|ADI08691.1	hypothetical protein; hypothetical protein;
strep8526	2	1	SBI:2	GO:0003700:GO:0006351:GO:0006355	sequence-specific DNA binding transcription factor activity:transcription, DNA-dependent:regulation of transcription, DNA-dependent	F:P:P	SBI_Chr|ADI08605.1 SBI_Chr|ADI11497.1	hypothetical protein; hypothetical protein;
strep8527	2	1	SBI:2	GO:0003677:GO:0003700:GO:0006350:GO:0006352:GO:0006355:GO:0016987:GO:0045449	DNA binding:sequence-specific DNA binding transcription factor activity:transcription:transcription initiation:regulation of transcription, DNA-dependent:sigma factor activity:regulation of transcription	F:F:P:P:P:F:P	SBI_Chr|ADI08780.1 SBI_Chr|ADI09705.1	RNA polymerase, sigma-24 subunit, ECF subfamily protein; RNA polymerase, sigma-24 subunit, ECF subfamily protein;
strep8528	2	1	SBI:2	GO:0003677:GO:0043565	DNA binding:sequence-specific DNA binding	F:F	SBI_Chr|ADI08830.1 SBI_Chr|ADI09841.1	DNA-binding protein; hypothetical protein;
strep8529	2	1	SBI:2	GO:0003677:GO:0043565	DNA binding:sequence-specific DNA binding	F:F	SBI_Chr|ADI09079.1 SBI_Chr|ADI12626.1	putative DNA-binding protein, HTH regulator; helix-turn-helix domain protein;
strep8530	2	1	SBI:2				SBI_Chr|ADI09505.1 SBI_Chr|ADI10683.1	hypothetical protein; hypothetical protein;
strep8531	2	1	SBI:2	GO:0000156:GO:0000160:GO:0003677:GO:0005488:GO:0005524:GO:0005622:GO:0006350:GO:0006355:GO:0006915:GO:0006952:GO:0045449	two-component response regulator activity:two-component signal transduction system (phosphorelay):DNA binding:binding:ATP binding:intracellular:transcription:regulation of transcription, DNA-dependent:apoptosis:defense response:regulation of transcription	F:P:F:F:F:C:P:P:P:P:P	SBI_Chr|ADI09526.1 SBI_Chr|ADI12609.1	transcriptional regulator, SARP family protein; transcriptional regulator, SARP family protein;
strep8532	2	1	SBI:2	GO:0003677:GO:0004003:GO:0004386:GO:0005524:GO:0006281:GO:0016787	DNA binding:ATP-dependent DNA helicase activity:helicase activity:ATP binding:DNA repair:hydrolase activity	F:F:F:F:P:F	SBI_Chr|ADI09728.1 SBI_Chr|ADI11800.1	Superfamily I DNA and RNA helicase-like protein; Superfamily I DNA and RNA helicase-like protein;
strep8533	2	1	SBI:2	GO:0016020:GO:0016021	membrane:integral to membrane	C:C	SBI_Chr|ADI09927.1 SBI_Chr|ADI10880.1	MMPL domain protein; putative integral membrane protein;
strep8534	2	1	SBI:2	GO:0003824:GO:0005488:GO:0008152:GO:0044237:GO:0050662	catalytic activity:binding:metabolic process:cellular metabolic process:coenzyme binding	F:F:P:P:F	SBI_Chr|ADI09990.1 SBI_Chr|ADI11529.1	NAD-dependent epimerase/dehydratase; NAD-dependent epimerase/dehydratase;
strep8535	2	1	SBI:2	GO:0003824:GO:0008152:GO:0008483:GO:0016740:GO:0030170	catalytic activity:metabolic process:transaminase activity:transferase activity:pyridoxal phosphate binding	F:P:F:F:F	SBI_Chr|ADI09991.1 SBI_Chr|ADI11528.1	DegT/DnrJ/EryC1/StrS aminotransferase; putative NDP-D-glucose-3,4-dehydratase;
strep8536	2	1	SBI:2	GO:0005488	binding	F	SBI_Chr|ADI10016.1 SBI_Chr|ADI10432.1	hypothetical protein; hypothetical protein;
strep8537	2	1	SBI:2	GO:0015520:GO:0015904:GO:0016020:GO:0016021:GO:0046677:GO:0055085:GO:0005215:GO:0006810	tetracycline:hydrogen antiporter activity:tetracycline transport:membrane:integral to membrane:response to antibiotic:transmembrane transport:transporter activity:transport	F:P:C:C:P:P:F:P	SBI_Chr|ADI10315.1 SBI_Chr|ADI12694.1	transmembrane transport protein; drug resistance transporter, EmrB/QacA subfamily protein;
strep8538	2	1	SBI:2				SBI_Chr|ADI10458.1 SBI_Chr|ADI10459.1	hypothetical protein; hypothetical protein;
strep8539	2	1	SBI:2				SBI_Chr|ADI10622.1 SBI_Chr|ADI10623.1	hypothetical protein; hypothetical protein;
strep8540	2	1	SBI:2				SBI_Chr|ADI10650.1 SBI_Chr|ADI12869.1	Ankyrin; ankyrin;
strep8541	2	1	SBI:2	GO:0003824:GO:0008152:GO:0016874	catalytic activity:metabolic process:ligase activity	F:P:F	SBI_Chr|ADI10770.1 SBI_Chr|ADI12371.1	AMP-dependent synthetase and ligase; AMP-dependent synthetase and ligase;
strep8542	2	1	SBI:2	GO:0004672:GO:0004674:GO:0005524:GO:0006468:GO:0016301	protein kinase activity:protein serine/threonine kinase activity:ATP binding:protein amino acid phosphorylation:kinase activity	F:F:F:P:F	SBI_Chr|ADI11208.1 SBI_Chr|ADI11209.1	serine/threonine protein kinase; putative serine-threonine protein kinase;
strep8543	2	1	SBI:2	GO:0000156:GO:0000160:GO:0003677:GO:0005488:GO:0005622:GO:0006350:GO:0006355:GO:0045449	two-component response regulator activity:two-component signal transduction system (phosphorelay):DNA binding:binding:intracellular:transcription:regulation of transcription, DNA-dependent:regulation of transcription	F:P:F:F:C:P:P:P	SBI_Chr|ADI11538.1 SBI_Chr|ADI11539.1	activator protein; activator protein;
strep8544	2	1	SBI:2				SBI_Chr|ADI11702.1 SBI_Chr|ADI11756.1	FG-GAP repeat protein; hypothetical protein;
strep8545	2	1	SBI:2	GO:0016740	transferase activity	F	SBI_Chr|ADI11703.1 SBI_Chr|ADI12741.1	Acetyltransferase; Acetyltransferase;
strep8546	2	1	SBI:2				SBI_Chr|ADI11724.1 SBI_Chr|ADI11730.1	hypothetical protein; endoribonuclease L-PSP;
strep8547	2	1	SBI:2	GO:0003677:GO:0003700:GO:0006350:GO:0006351:GO:0006355:GO:0016481:GO:0016566:GO:0045449	DNA binding:sequence-specific DNA binding transcription factor activity:transcription:transcription, DNA-dependent:regulation of transcription, DNA-dependent:negative regulation of transcription:specific transcriptional repressor activity:regulation of transcription	F:F:P:P:P:P:F:P	SBI_Chr|ADI11762.1 SBI_Chr|ADI11809.1	transcriptional regulator; transcriptional regulator;
strep8548	2	1	SBI:2	GO:0003824:GO:0008152:GO:0016787	catalytic activity:metabolic process:hydrolase activity	F:P:F	SBI_Chr|ADI11763.1 SBI_Chr|ADI11811.1	alpha/beta hydrolase fold protein; alpha/beta hydrolase fold protein;
strep8549	2	1	SBI:2	GO:0003995:GO:0008152:GO:0016491:GO:0016627:GO:0050660:GO:0055114	acyl-CoA dehydrogenase activity:metabolic process:oxidoreductase activity:oxidoreductase activity, acting on the CH-CH group of donors:FAD or FADH2 binding:oxidation reduction	F:P:F:F:F:P	SBI_Chr|ADI11770.1 SBI_Chr|ADI12972.1	acyl-CoA dehydrogenase; acyl-CoA dehydrogenase;
strep8550	2	1	SBI:2				SBI_Chr|ADI11775.1 SBI_Chr|ADI12973.1	putative acyl-CoA dehydrogenase; putative acyl-CoA dehydrogenase;
strep8551	2	1	SBI:2	GO:0000156:GO:0000160:GO:0003677:GO:0003700:GO:0005488:GO:0005622:GO:0006350:GO:0006351:GO:0006355:GO:0043565:GO:0045449	two-component response regulator activity:two-component signal transduction system (phosphorelay):DNA binding:sequence-specific DNA binding transcription factor activity:binding:intracellular:transcription:transcription, DNA-dependent:regulation of transcription, DNA-dependent:sequence-specific DNA binding:regulation of transcription	F:P:F:F:F:C:P:P:P:F:P	SBI_Chr|ADI12443.1 SBI_Chr|ADI12448.1	regulatory protein LuxR; regulatory protein LuxR;
strep8552	2	1	SBI:2	GO:0003677:GO:0006355	DNA binding:regulation of transcription, DNA-dependent	F:P	SBI_Chr|ADI12503.1 SBI_Chr|ADI12510.1	ROK family protein; ROK family protein;
strep8553	2	1	SBI:2	GO:0016491:GO:0055114:GO:0004497	oxidoreductase activity:oxidation reduction:monooxygenase activity	F:P:F	SBI_Chr|ADI12583.1 SBI_Chr|ADI12586.1	putative monooxigenase; Luciferase-like monooxygenase;
strep8554	2	1	SBI:2	GO:0003824:GO:0005488:GO:0008152	catalytic activity:binding:metabolic process	F:F:P	SBI_Chr|ADI12684.1 SBI_Chr|ADI12685.1	NmrA family protein; NmrA family protein;
strep8555	2	1	SBI:2	GO:0003677:GO:0043565	DNA binding:sequence-specific DNA binding	F:F	SBI_Chr|ADI12715.1 SBI_Chr|ADI12737.1	transcriptional regulator, XRE family protein; transcriptional regulator, XRE family protein;
strep8556	2	1	SGR:2				SGR_ Chr|YP_001821518.1 SGR_ Chr|YP_001828643.1	hypothetical protein t; hypothetical protein t;
strep8557	2	1	SGR:2	GO:0003723	RNA binding	F	SGR_ Chr|YP_001821519.1 SGR_ Chr|YP_001828642.1	hypothetical protein t; hypothetical protein t;
strep8558	2	1	SGR:2	GO:0000166:GO:0003700:GO:0006351:GO:0006355	nucleotide binding:sequence-specific DNA binding transcription factor activity:transcription, DNA-dependent:regulation of transcription, DNA-dependent	F:F:P:P	SGR_ Chr|YP_001821522.1 SGR_ Chr|YP_001828639.1	MerR family transcriptional regulator; MerR family transcriptional regulator;
strep8559	2	1	SGR:2	GO:0003824:GO:0005975:GO:0043169	catalytic activity:carbohydrate metabolic process:cation binding	F:P:F	SGR_ Chr|YP_001821525.1 SGR_ Chr|YP_001828636.1	hypothetical protein t; hypothetical protein t;
strep8560	2	1	SGR:2				SGR_ Chr|YP_001821526.1 SGR_ Chr|YP_001828635.1	hypothetical protein t; hypothetical protein t;
strep8561	2	1	SGR:2	GO:0000166:GO:0003677:GO:0004003:GO:0004386:GO:0005524:GO:0006281:GO:0016787	nucleotide binding:DNA binding:ATP-dependent DNA helicase activity:helicase activity:ATP binding:DNA repair:hydrolase activity	F:F:F:F:F:P:F	SGR_ Chr|YP_001821527.1 SGR_ Chr|YP_001828634.1	putative DNA helicase; putative DNA helicase;
strep8562	2	1	SGR:2	GO:0003677:GO:0043565	DNA binding:sequence-specific DNA binding	F:F	SGR_ Chr|YP_001821529.1 SGR_ Chr|YP_001828632.1	putative transcriptional regulator; putative transcriptional regulator;
strep8563	2	1	SGR:2				SGR_ Chr|YP_001821537.1 SGR_ Chr|YP_001828624.1	hypothetical protein t; hypothetical protein t;
strep8564	2	1	SGR:2	GO:0003824:GO:0008152	catalytic activity:metabolic process	F:P	SGR_ Chr|YP_001821540.1 SGR_ Chr|YP_001828621.1	putative nicotinamidase; putative nicotinamidase;
strep8565	2	1	SGR:2				SGR_ Chr|YP_001821543.1 SGR_ Chr|YP_001828618.1	hypothetical protein t; hypothetical protein t;
strep8566	2	1	SGR:2				SGR_ Chr|YP_001821552.1 SGR_ Chr|YP_001828609.1	hypothetical protein t; hypothetical protein t;
strep8567	2	1	SGR:2	GO:0005488:GO:0005524:GO:0006915:GO:0006952	binding:ATP binding:apoptosis:defense response	F:F:P:P	SGR_ Chr|YP_001821557.1 SGR_ Chr|YP_001828604.1	hypothetical protein t; hypothetical protein t;
strep8568	2	1	SGR:2	GO:0003824:GO:0005488:GO:0008152:GO:0016491:GO:0055114	catalytic activity:binding:metabolic process:oxidoreductase activity:oxidation reduction	F:F:P:F:P	SGR_ Chr|YP_001821562.1 SGR_ Chr|YP_001828599.1	putative short chain dehydrogenase; putative short chain dehydrogenase;
strep8569	2	1	SGR:2	GO:0003677:GO:0003700:GO:0005622:GO:0006350:GO:0006351:GO:0006355:GO:0045449	DNA binding:sequence-specific DNA binding transcription factor activity:intracellular:transcription:transcription, DNA-dependent:regulation of transcription, DNA-dependent:regulation of transcription	F:F:C:P:P:P:P	SGR_ Chr|YP_001821563.1 SGR_ Chr|YP_001828598.1	MarR family transcriptional regulator; MarR family transcriptional regulator;
strep8570	2	1	SGR:2				SGR_ Chr|YP_001821574.1 SGR_ Chr|YP_001828587.1	hypothetical protein t; hypothetical protein t;
strep8571	2	1	SGR:2	GO:0004601	peroxidase activity	F	SGR_ Chr|YP_001821575.1 SGR_ Chr|YP_001828586.1	putative Dyp-type peroxidase family protein; putative Dyp-type peroxidase family protein;
strep8572	2	1	SGR:2				SGR_ Chr|YP_001821576.1 SGR_ Chr|YP_001828585.1	putative transposase; putative transposase;
strep8573	2	1	SGR:2				SGR_ Chr|YP_001821577.1 SGR_ Chr|YP_001828584.1	hypothetical protein t; hypothetical protein t;
strep8574	2	1	SGR:2	GO:0003824:GO:0005488:GO:0008152	catalytic activity:binding:metabolic process	F:F:P	SGR_ Chr|YP_001821579.1 SGR_ Chr|YP_001828582.1	hypothetical protein t; hypothetical protein t;
strep8575	2	1	SGR:2	GO:0003824:GO:0005488:GO:0008152:GO:0016491	catalytic activity:binding:metabolic process:oxidoreductase activity	F:F:P:F	SGR_ Chr|YP_001821580.1 SGR_ Chr|YP_001828581.1	hypothetical protein t; hypothetical protein t;
strep8576	2	1	SGR:2				SGR_ Chr|YP_001821583.1 SGR_ Chr|YP_001828578.1	putative NADPH-dependent FMN reductase; putative NADPH-dependent FMN reductase;
strep8577	2	1	SGR:2	GO:0003677:GO:0003700:GO:0006350:GO:0006352:GO:0006355:GO:0016987:GO:0045449	DNA binding:sequence-specific DNA binding transcription factor activity:transcription:transcription initiation:regulation of transcription, DNA-dependent:sigma factor activity:regulation of transcription	F:F:P:P:P:F:P	SGR_ Chr|YP_001821586.1 SGR_ Chr|YP_001828575.1	RNA polymerase ECF-subfamily sigma factor; RNA polymerase ECF-subfamily sigma factor;
strep8578	2	1	SGR:2	GO:0003677:GO:0043565	DNA binding:sequence-specific DNA binding	F:F	SGR_ Chr|YP_001821605.1 SGR_ Chr|YP_001828556.1	putative DNA-binding protein; putative DNA-binding protein;
strep8579	2	1	SGR:2				SGR_ Chr|YP_001821606.1 SGR_ Chr|YP_001828555.1	putative regulatory protein; putative regulatory protein;
strep8580	2	1	SGR:2				SGR_ Chr|YP_001821617.1 SGR_ Chr|YP_001828544.1	hypothetical protein t; hypothetical protein t;
strep8581	2	1	SGR:2	GO:0000166:GO:0004386:GO:0017111	nucleotide binding:helicase activity:nucleoside-triphosphatase activity	F:F:F	SGR_ Chr|YP_001821625.1 SGR_ Chr|YP_001828536.1	putative exodeoxyribonuclease-like protein; putative exodeoxyribonuclease-like protein;
strep8582	2	1	SGR:2	GO:0003677:GO:0003700:GO:0006350:GO:0006352:GO:0006355:GO:0016987:GO:0045449	DNA binding:sequence-specific DNA binding transcription factor activity:transcription:transcription initiation:regulation of transcription, DNA-dependent:sigma factor activity:regulation of transcription	F:F:P:P:P:F:P	SGR_ Chr|YP_001821825.1 SGR_ Chr|YP_001825819.1	RNA polymerase ECF-subfamily sigma factor; RNA polymerase ECF-subfamily sigma factor;
strep8583	2	1	SGR:2	GO:0000166:GO:0005524:GO:0006200:GO:0006810:GO:0016021:GO:0016887:GO:0017111:GO:0042626:GO:0055085:GO:0005622:GO:0006355:GO:0008134	nucleotide binding:ATP binding:ATP catabolic process:transport:integral to membrane:ATPase activity:nucleoside-triphosphatase activity:ATPase activity, coupled to transmembrane movement of substances:transmembrane transport:intracellular:regulation of transcription, DNA-dependent:transcription factor binding	F:F:P:P:C:F:F:F:P:C:P:F	SGR_ Chr|YP_001821955.1 SGR_ Chr|YP_001828091.1	putative ABC transporter ATPase and permease component; putative ABC transporter ATPase and permease component;
strep8584	2	1	SGR:2	GO:0000166:GO:0005524:GO:0006200:GO:0006810:GO:0016021:GO:0016887:GO:0017111:GO:0042626:GO:0055085	nucleotide binding:ATP binding:ATP catabolic process:transport:integral to membrane:ATPase activity:nucleoside-triphosphatase activity:ATPase activity, coupled to transmembrane movement of substances:transmembrane transport	F:F:P:P:C:F:F:F:P	SGR_ Chr|YP_001821956.1 SGR_ Chr|YP_001828090.1	putative ABC transporter ATPase and permease component; putative ABC transporter ATPase and permease component;
strep8585	2	1	SGR:2	GO:0005381:GO:0006827	iron ion transmembrane transporter activity:high-affinity iron ion transport	F:P	SGR_ Chr|YP_001821959.1 SGR_ Chr|YP_001826077.1	putative ABC-type Fe3+-siderophore transporter substrate-binding protein; putative iron-siderophore uptake ABC transporter substrate-binding protein;
strep8586	2	1	SGR:2	GO:0016491:GO:0055114	oxidoreductase activity:oxidation reduction	F:P	SGR_ Chr|YP_001821967.1 SGR_ Chr|YP_001826078.1	putative siderophore-interacting protein; putative siderophore-interacting protein;
strep8587	2	1	SGR:2	GO:0003677:GO:0003700:GO:0006350:GO:0006352:GO:0006355:GO:0016987:GO:0045449	DNA binding:sequence-specific DNA binding transcription factor activity:transcription:transcription initiation:regulation of transcription, DNA-dependent:sigma factor activity:regulation of transcription	F:F:P:P:P:F:P	SGR_ Chr|YP_001822140.1 SGR_ Chr|YP_001825042.1	RNA polymerase ECF-subfamily sigma factor; RNA polymerase ECF-subfamily sigma factor;
strep8588	2	1	SGR:2	GO:0004359:GO:0006541:GO:0016787	glutaminase activity:glutamine metabolic process:hydrolase activity	F:P:F	SGR_ Chr|YP_001822195.1 SGR_ Chr|YP_001828280.1	putative glutaminase; putative glutaminase;
strep8589	2	1	SGR:2	GO:0006810:GO:0015520:GO:0015904:GO:0016020:GO:0016021:GO:0046677:GO:0055085	transport:tetracycline:hydrogen antiporter activity:tetracycline transport:membrane:integral to membrane:response to antibiotic:transmembrane transport	P:F:P:C:C:P:P	SGR_ Chr|YP_001822312.1 SGR_ Chr|YP_001824915.1	major facilitator superfamily permease; major facilitator superfamily permease;
strep8590	2	1	SGR:2	GO:0003677:GO:0003700:GO:0005622:GO:0006350:GO:0006351:GO:0006355:GO:0043565:GO:0045449	DNA binding:sequence-specific DNA binding transcription factor activity:intracellular:transcription:transcription, DNA-dependent:regulation of transcription, DNA-dependent:sequence-specific DNA binding:regulation of transcription	F:F:C:P:P:P:F:P	SGR_ Chr|YP_001822313.1 SGR_ Chr|YP_001826076.1	AraC family transcriptional regulator; AraC family transcriptional regulator;
strep8591	2	1	SGR:2	GO:0009055:GO:0016491	electron carrier activity:oxidoreductase activity	F:F	SGR_ Chr|YP_001822324.1 SGR_ Chr|YP_001822325.1	putative FAD-dependent oxidoreductase; putative FAD-dependent oxidoreductase;
strep8592	2	1	SGR:2	GO:0003677	DNA binding	F	SGR_ Chr|YP_001822413.1 SGR_ Chr|YP_001827443.1	StrR family transcriptional regulator;
strep8593	2	1	SGR:2				SGR_ Chr|YP_001822502.1 SGR_ Chr|YP_001827919.1	hypothetical protein; hypothetical protein;
strep8594	2	1	SGR:2	GO:0003700:GO:0005622:GO:0006351:GO:0006355	sequence-specific DNA binding transcription factor activity:intracellular:transcription, DNA-dependent:regulation of transcription, DNA-dependent	F:C:P:P	SGR_ Chr|YP_001823315.1 SGR_ Chr|YP_001828312.1	ArsR family transcriptional regulator; ArsR family transcriptional regulator;
strep8595	2	1	SGR:2	GO:0000166:GO:0005524:GO:0006200:GO:0016887:GO:0017111	nucleotide binding:ATP binding:ATP catabolic process:ATPase activity:nucleoside-triphosphatase activity	F:F:P:F:F	SGR_ Chr|YP_001823463.1 SGR_ Chr|YP_001828130.1	putative Fe3+-siderophore ABC transporter ATP-binding protein; putative ABC-type Fe3+-siderophore transporter ATP-binding protein;
strep8596	2	1	SGR:2				SGR_ Chr|YP_001823698.1 SGR_ Chr|YP_001824222.1	hypothetical protein; hypothetical protein;
strep8597	2	1	SGR:2	GO:0016740	transferase activity	F	SGR_ Chr|YP_001823799.1 SGR_ Chr|YP_001823804.1	putative glycosyl transferase; putative sugar transferase;
strep8598	2	1	SGR:2				SGR_ Chr|YP_001824463.1 SGR_ Chr|YP_001825818.1	hypothetical protein; hypothetical protein;
strep8599	2	1	SGR:2	GO:0003824:GO:0004252:GO:0005576:GO:0006508:GO:0008233:GO:0008236	catalytic activity:serine-type endopeptidase activity:extracellular region:proteolysis:peptidase activity:serine-type peptidase activity	F:F:C:P:F:F	SGR_ Chr|YP_001824464.1 SGR_ Chr|YP_001825817.1	putative serine protease; putative serine protease;
strep8600	2	1	SGR:2	GO:0003677:GO:0043565	DNA binding:sequence-specific DNA binding	F:F	SGR_ Chr|YP_001824657.1 SGR_ Chr|YP_001828105.1	putative DNA-binding protein; putative DNA-binding protein;
strep8601	2	1	SGR:2	GO:0003700:GO:0005622:GO:0006351:GO:0006355	sequence-specific DNA binding transcription factor activity:intracellular:transcription, DNA-dependent:regulation of transcription, DNA-dependent	F:C:P:P	SGR_ Chr|YP_001824664.1 SGR_ Chr|YP_001826336.1	MarR family transcriptional regulator; MarR family transcriptional regulator;
strep8602	2	1	SGR:2	GO:0005506:GO:0005737:GO:0006826:GO:0008849	iron ion binding:cytoplasm:iron ion transport:enterochelin esterase activity	F:C:P:F	SGR_ Chr|YP_001825706.1 SGR_ Chr|YP_001828248.1	putative esterase; putative esterase;
strep8603	2	1	SGR:2				SGR_ Chr|YP_001827398.1 SGR_ Chr|YP_001827890.1	hypothetical protein; hypothetical protein;
strep8604	2	1	SGR:2	GO:0016491:GO:0055114:GO:0008171	oxidoreductase activity:oxidation reduction:O-methyltransferase activity	F:P:F	SGR_ Chr|YP_001827922.1 SGR_ Chr|YP_001828089.1	putative siderophore-interacting protein; putative siderophore-interacting protein;
strep8605	2	1	SCAB:2				SCAB_Chr|YP_003485816.1 SCAB_Chr|YP_003494556.1	hypothetical protein; hypothetical protein;
strep8606	2	1	SCAB:2	GO:0003677:GO:0006310:GO:0015074	DNA binding:DNA recombination:DNA integration	F:P:P	SCAB_Chr|YP_003485818.1 SCAB_Chr|YP_003494554.1	hypothetical protein; hypothetical protein;
strep8607	2	1	SCAB:2	GO:0003677:GO:0043565	DNA binding:sequence-specific DNA binding	F:F	SCAB_Chr|YP_003485824.1 SCAB_Chr|YP_003494548.1	putative DNA-binding protein; putative DNA-binding protein;
strep8608	2	1	SCAB:2	GO:0004672:GO:0004674:GO:0005524:GO:0006468:GO:0016301	protein kinase activity:protein serine/threonine kinase activity:ATP binding:protein amino acid phosphorylation:kinase activity	F:F:F:P:F	SCAB_Chr|YP_003485843.1 SCAB_Chr|YP_003486088.1	putative serine/threonine protein kinase; putative serine/threonine protein kinase;
strep8609	2	1	SCAB:2	GO:0005737:GO:0016857:GO:0019299	cytoplasm:racemase and epimerase activity, acting on carbohydrates and derivatives:rhamnose metabolic process	C:F:P	SCAB_Chr|YP_003485857.1 SCAB_Chr|YP_003485874.1	hypothetical protein; hypothetical protein;
strep8610	2	1	SCAB:2				SCAB_Chr|YP_003485868.1 SCAB_Chr|YP_003486853.1	hypothetical protein; hypothetical protein;
strep8611	2	1	SCAB:2	GO:0003824:GO:0004560:GO:0005975:GO:0006004:GO:0016787:GO:0043169	catalytic activity:alpha-L-fucosidase activity:carbohydrate metabolic process:fucose metabolic process:hydrolase activity:cation binding	F:F:P:P:F:F	SCAB_Chr|YP_003485871.1 SCAB_Chr|YP_003486147.1	putative glycosyl hydrolase; putative glycosyl hydrolase;
strep8612	2	1	SCAB:2	GO:0003824:GO:0008152	catalytic activity:metabolic process	F:P	SCAB_Chr|YP_003485950.1 SCAB_Chr|YP_003486108.1	putative adenylation protein; putative NRPS-associated AMP-binding protein;
strep8613	2	1	SCAB:2	GO:0003677:GO:0043565	DNA binding:sequence-specific DNA binding	F:F	SCAB_Chr|YP_003486018.1 SCAB_Chr|YP_003486220.1	putative DNA-binding protein; putative DNA-binding protein;
strep8614	2	1	SCAB:2				SCAB_Chr|YP_003486168.1 SCAB_Chr|YP_003487222.1	putative multidrug efflux protein; putative integral membrane efflux protein;
strep8615	2	1	SCAB:2	GO:0003700:GO:0005622:GO:0006351:GO:0006355	sequence-specific DNA binding transcription factor activity:intracellular:transcription, DNA-dependent:regulation of transcription, DNA-dependent	F:C:P:P	SCAB_Chr|YP_003486169.1 SCAB_Chr|YP_003487236.1	putative transcriptional regulator; putative transcriptional regulator;
strep8616	2	1	SCAB:2	GO:0016491:GO:0055114	oxidoreductase activity:oxidation reduction	F:P	SCAB_Chr|YP_003486217.1 SCAB_Chr|YP_003494322.1	putative oxidoreductase; putative aldehyde oxidase/xanthine dehydrogenase, pseudogene;
strep8617	2	1	SCAB:2	GO:0003824:GO:0016491:GO:0050660:GO:0055114	catalytic activity:oxidoreductase activity:FAD or FADH2 binding:oxidation reduction	F:F:F:P	SCAB_Chr|YP_003486218.1 SCAB_Chr|YP_003494321.1	putative oxidoreductase, molybdopterin binding subunit; putative oxidoreductase, molybdopterin binding subunit;
strep8618	2	1	SCAB:2	GO:0009055:GO:0016491:GO:0046872:GO:0051536:GO:0055114	electron carrier activity:oxidoreductase activity:metal ion binding:iron-sulfur cluster binding:oxidation reduction	F:F:F:F:P	SCAB_Chr|YP_003486219.1 SCAB_Chr|YP_003494320.1	putative oxidoreductase, iron-sulfur binding subunit; putative oxidoreductase, iron-sulfur binding subunit;
strep8619	2	1	SCAB:2				SCAB_Chr|YP_003486335.1 SCAB_Chr|YP_003486336.1	hypothetical protein; hypothetical protein;
strep8620	2	1	SCAB:2	GO:0003824:GO:0004721:GO:0004871:GO:0007165:GO:0008152	catalytic activity:phosphoprotein phosphatase activity:signal transducer activity:signal transduction:metabolic process	F:F:F:P:P	SCAB_Chr|YP_003486337.1 SCAB_Chr|YP_003493341.1	hypothetical protein; hypothetical protein;
strep8621	2	1	SCAB:2	GO:0003677:GO:0003700:GO:0005622:GO:0006350:GO:0006351:GO:0006355:GO:0045449	DNA binding:sequence-specific DNA binding transcription factor activity:intracellular:transcription:transcription, DNA-dependent:regulation of transcription, DNA-dependent:regulation of transcription	F:F:C:P:P:P:P	SCAB_Chr|YP_003486492.1 SCAB_Chr|YP_003493246.1	putative transcriptional regulator; putative LacI family transcriptional regulator;
strep8622	2	1	SCAB:2				SCAB_Chr|YP_003486646.1 SCAB_Chr|YP_003493513.1	hypothetical protein; hypothetical protein;
strep8623	2	1	SCAB:2	GO:0000156:GO:0000160:GO:0003677:GO:0003700:GO:0005488:GO:0005622:GO:0006350:GO:0006351:GO:0006355:GO:0043565:GO:0045449	two-component response regulator activity:two-component signal transduction system (phosphorelay):DNA binding:sequence-specific DNA binding transcription factor activity:binding:intracellular:transcription:transcription, DNA-dependent:regulation of transcription, DNA-dependent:sequence-specific DNA binding:regulation of transcription	F:P:F:F:F:C:P:P:P:F:P	SCAB_Chr|YP_003486740.1 SCAB_Chr|YP_003493806.1	putative LuxR family regulator; putative regulator;
strep8624	2	1	SCAB:2				SCAB_Chr|YP_003486747.1 SCAB_Chr|YP_003486750.1	hypothetical protein; hypothetical protein;
strep8625	2	1	SCAB:2	GO:0008152:GO:0016798:GO:0046373:GO:0046556:GO:0016787	metabolic process:hydrolase activity, acting on glycosyl bonds:L-arabinose metabolic process:alpha-N-arabinofuranosidase activity:hydrolase activity	P:F:P:F:F	SCAB_Chr|YP_003486760.1 SCAB_Chr|YP_003487676.1	putative glycosidase; putative glycosylhydrolase;
strep8626	2	1	SCAB:2	GO:0008152:GO:0016798:GO:0031221:GO:0046373:GO:0046556	metabolic process:hydrolase activity, acting on glycosyl bonds:arabinan metabolic process:L-arabinose metabolic process:alpha-N-arabinofuranosidase activity	P:F:P:P:F	SCAB_Chr|YP_003486761.1 SCAB_Chr|YP_003493431.1	putative glycosidase; putative arabinofuranosidase;
strep8627	2	1	SCAB:2	GO:0003824:GO:0005506:GO:0006725:GO:0008199:GO:0009712:GO:0016702:GO:0018576:GO:0055114	catalytic activity:iron ion binding:cellular aromatic compound metabolic process:ferric iron binding:catechol metabolic process:oxidoreductase activity, acting on single donors with incorporation of molecular oxygen, incorporation of two atoms of oxygen:catechol 1,2-dioxygenase activity:oxidation reduction	F:F:P:F:P:F:F:P	SCAB_Chr|YP_003486968.1 SCAB_Chr|YP_003488038.1	catechol 1,2-dioxygenase; putative catechol 1,2-dioxygenase;
strep8628	2	1	SCAB:2	GO:0003824:GO:0005488:GO:0008152:GO:0008270:GO:0016491:GO:0055114	catalytic activity:binding:metabolic process:zinc ion binding:oxidoreductase activity:oxidation reduction	F:F:P:F:F:P	SCAB_Chr|YP_003487119.1 SCAB_Chr|YP_003487126.1	putative oxidoreductase; putative oxidoreductase;
strep8629	2	1	SCAB:2	GO:0005215:GO:0005886:GO:0006810:GO:0016020:GO:0016021	transporter activity:plasma membrane:transport:membrane:integral to membrane	F:C:P:C:C	SCAB_Chr|YP_003487243.1 SCAB_Chr|YP_003487244.1	putative taurine ABC transporter membrane protein; ABC transporter protein, membrane protein;
strep8630	2	1	SCAB:2	GO:0000166:GO:0005524:GO:0006200:GO:0016887:GO:0017111	nucleotide binding:ATP binding:ATP catabolic process:ATPase activity:nucleoside-triphosphatase activity	F:F:P:F:F	SCAB_Chr|YP_003487337.1 SCAB_Chr|YP_003492137.1	putative restriction protein; putative ATPase;
strep8631	2	1	SCAB:2				SCAB_Chr|YP_003487538.1 SCAB_Chr|YP_003491644.1	hypothetical protein; hypothetical protein;
strep8632	2	1	SCAB:2	GO:0004672:GO:0004674:GO:0004713:GO:0005524:GO:0006468:GO:0016301	protein kinase activity:protein serine/threonine kinase activity:protein tyrosine kinase activity:ATP binding:protein amino acid phosphorylation:kinase activity	F:F:F:F:P:F	SCAB_Chr|YP_003487799.1 SCAB_Chr|YP_003492133.1	putative serine/threonine protein kinase; putative serine/threonine protein kinase;
strep8633	2	1	SCAB:2	GO:0003676:GO:0003677:GO:0004386:GO:0005524	nucleic acid binding:DNA binding:helicase activity:ATP binding	F:F:F:F	SCAB_Chr|YP_003487800.1 SCAB_Chr|YP_003492132.1	putative helicase SNF2 family protein; putative helicase SNF2 family protein;
strep8634	2	1	SCAB:2	GO:0003676:GO:0004386:GO:0005524:GO:0008026	nucleic acid binding:helicase activity:ATP binding:ATP-dependent helicase activity	F:F:F:F	SCAB_Chr|YP_003487802.1 SCAB_Chr|YP_003492118.1	putative RNA helicase; putative RNA helicase;
strep8635	2	1	SCAB:2				SCAB_Chr|YP_003487929.1 SCAB_Chr|YP_003488967.1	putative thioesterase; putative thioesterase;
strep8636	2	1	SCAB:2	GO:0003677:GO:0003700:GO:0006350:GO:0006351:GO:0006355:GO:0045449	DNA binding:sequence-specific DNA binding transcription factor activity:transcription:transcription, DNA-dependent:regulation of transcription, DNA-dependent:regulation of transcription	F:F:P:P:P:P	SCAB_Chr|YP_003488030.1 SCAB_Chr|YP_003494354.1	LysR family transcriptional regulator; putative LysR family transcriptional regulator;
strep8637	2	1	SCAB:2	GO:0004497:GO:0008152:GO:0016491:GO:0055114	monooxygenase activity:metabolic process:oxidoreductase activity:oxidation reduction	F:P:F:P	SCAB_Chr|YP_003488031.1 SCAB_Chr|YP_003494353.1	putative FAD-binding protein; putative FAD-binding protein;
strep8638	2	1	SCAB:2	GO:0003677:GO:0004803:GO:0006313	DNA binding:transposase activity:transposition, DNA-mediated	F:F:P	SCAB_Chr|YP_003488054.1 SCAB_Chr|YP_003490109.1	putative transposase; putative transposase;
strep8639	2	1	SCAB:2				SCAB_Chr|YP_003488987.1 SCAB_Chr|YP_003491185.1	hypothetical protein; hypothetical protein;
strep8640	2	1	SCAB:2	GO:0007229	integrin-mediated signaling pathway	P	SCAB_Chr|YP_003489177.1 SCAB_Chr|YP_003489878.1	putative integrin-like protein; putative integrin-like protein;
strep8641	2	1	SCAB:2	GO:0043565	sequence-specific DNA binding	F	SCAB_Chr|YP_003489770.1 SCAB_Chr|YP_003494257.1	hypothetical protein; hypothetical protein;
strep8642	2	1	SCAB:2	GO:0005488	binding	F	SCAB_Chr|YP_003489956.1 SCAB_Chr|YP_003492645.1	hypothetical protein; hypothetical protein;
strep8643	2	1	SCAB:2				SCAB_Chr|YP_003490404.1 SCAB_Chr|YP_003491689.1	hypothetical protein; hypothetical protein;
strep8644	2	1	SCAB:2	GO:0003677:GO:0006310:GO:0015074	DNA binding:DNA recombination:DNA integration	F:P:P	SCAB_Chr|YP_003490454.1 SCAB_Chr|YP_003490455.1	hypothetical protein; putative phage integrase;
strep8645	2	1	SCAB:2	GO:0006229:GO:0008829:GO:0016787:GO:0046080	dUTP biosynthetic process:dCTP deaminase activity:hydrolase activity:dUTP metabolic process	P:F:F:P	SCAB_Chr|YP_003490467.1 SCAB_Chr|YP_003490468.1	putative nucleotide-phosphate interconversion protein; hypothetical protein;
strep8646	2	1	SCAB:2	GO:0000166:GO:0003677:GO:0005524:GO:0007049:GO:0007059:GO:0016021:GO:0051301	nucleotide binding:DNA binding:ATP binding:cell cycle:chromosome segregation:integral to membrane:cell division	F:F:F:P:P:C:P	SCAB_Chr|YP_003490950.1 SCAB_Chr|YP_003491187.1	putative plasmid protein; putative plasmid protein;
strep8647	2	1	SCAB:2	GO:0004672:GO:0004674:GO:0005524:GO:0006468:GO:0016301	protein kinase activity:protein serine/threonine kinase activity:ATP binding:protein amino acid phosphorylation:kinase activity	F:F:F:P:F	SCAB_Chr|YP_003491113.1 SCAB_Chr|YP_003491114.1	putative serine-threonine protein kinase; putative serine-threonine protein kinase;
strep8648	2	1	SCAB:2	GO:0000150:GO:0003677:GO:0006310	recombinase activity:DNA binding:DNA recombination	F:F:P	SCAB_Chr|YP_003491600.1 SCAB_Chr|YP_003492003.1	putative recombinase; putative prophage protein;
strep8649	2	1	SCAB:2	GO:0008745:GO:0009253:GO:0016998	N-acetylmuramoyl-L-alanine amidase activity:peptidoglycan catabolic process:cell wall macromolecule catabolic process	F:P:P	SCAB_Chr|YP_003491691.1 SCAB_Chr|YP_003492051.1	putative peptidoglycan-binding phage protein; putative cell-wall-binding phage-encoded protein;
strep8650	2	1	SCAB:2				SCAB_Chr|YP_003491795.1 SCAB_Chr|YP_003493971.1	putative regulator; putative regulator;
strep8651	2	1	SCAB:2	GO:0016787	hydrolase activity	F	SCAB_Chr|YP_003491824.1 SCAB_Chr|YP_003494254.1	putative hydrolase; hydrolase;
strep8652	2	1	SCAB:2	GO:0005215:GO:0005886:GO:0006810:GO:0009058:GO:0016020:GO:0016021:GO:0016844	transporter activity:plasma membrane:transport:biosynthetic process:membrane:integral to membrane:strictosidine synthase activity	F:C:P:P:C:C:F	SCAB_Chr|YP_003492847.1 SCAB_Chr|YP_003493404.1	putative ribose transporter transmembrane subunit; putative ABC transporter transmembrane component;
strep8653	2	1	SCAB:2	GO:0003824:GO:0008152:GO:0016787:GO:0019120	catalytic activity:metabolic process:hydrolase activity:hydrolase activity, acting on acid halide bonds, in C-halide compounds	F:P:F:F	SCAB_Chr|YP_003493586.1 SCAB_Chr|YP_003493599.1	putative haloacid dehalogenase-like hydrolase; putative haloacid dehalogenase-like hydrolase;
strep8654	2	1	SCAB:2	GO:0003677:GO:0006355	DNA binding:regulation of transcription, DNA-dependent	F:P	SCAB_Chr|YP_003493587.1 SCAB_Chr|YP_003493588.1	putative repressor of aceBA operon; putative IclR family transcriptional regulator;
strep8655	2	1	SCAB:2				SCAB_Chr|YP_003493606.1 SCAB_Chr|YP_003493611.1	hypothetical protein; hypothetical protein;
strep8656	2	1	SCAB:2	GO:0003824:GO:0008152:GO:0016853:GO:0016787	catalytic activity:metabolic process:isomerase activity:hydrolase activity	F:P:F:F	SCAB_Chr|YP_003494351.1 SCAB_Chr|YP_003494493.1	putative 2-hydroxyhepta-2,4-diene-1,7-dioate isomerase; putative FAA hydrolase family protein;
strep8657	2	1	SCAB:2	GO:0016491:GO:0050660:GO:0055114:GO:0005737:GO:0045454	oxidoreductase activity:FAD or FADH2 binding:oxidation reduction:cytoplasm:cell redox homeostasis	F:F:P:C:P	SCAB_Chr|YP_003494486.1 SCAB_Chr|YP_003494524.1	putative ferredoxin reductase; putative ferredoxin reductase;
strep8658	2	1	SCO:2				SCO_Chr|NP_624362.1 SCO_Chr|NP_631873.1	hypothetical protein; hypothetical protein;
strep8659	2	1	SCO:2				SCO_Chr|NP_624368.1 SCO_Chr|NP_631868.1	hypothetical protein; hypothetical protein;
strep8660	2	1	SCO:2				SCO_Chr|NP_624369.1 SCO_Chr|NP_631867.1	hypothetical protein; hypothetical protein;
strep8661	2	1	SCO:2				SCO_Chr|NP_624370.1 SCO_Chr|NP_631866.1	hypothetical protein; hypothetical protein;
strep8662	2	1	SCO:2				SCO_Chr|NP_624373.1 SCO_Chr|NP_631863.1	hypothetical protein; hypothetical protein;
strep8663	2	1	SCO:2	GO:0003677	DNA binding	F	SCO_Chr|NP_624380.1 SCO_Chr|NP_631856.1	hypothetical protein; putative DNA-binding protein;
strep8664	2	1	SCO:2				SCO_Chr|NP_624411.1 SCO_Chr|NP_624426.1	hypothetical protein; hypothetical protein;
strep8665	2	1	SCO:2				SCO_Chr|NP_624432.1 SCO_Chr|NP_624570.1	hypothetical protein; hypothetical protein;
strep8666	2	1	SCO:2				SCO_Chr|NP_624472.1 SCO_Chr|NP_631198.1	hypothetical protein; hypothetical protein;
strep8667	2	1	SCO:2				SCO_Chr|NP_624797.1 SCO_Chr|NP_631214.1	hypothetical protein; hypothetical protein;
strep8668	2	1	SCO:2	GO:0003677	DNA binding	F	SCO_Chr|NP_625144.1 SCO_Chr|NP_631031.1	DNA-binding protein; hypothetical protein;
strep8669	2	1	SCO:2				SCO_Chr|NP_625881.1 SCO_Chr|NP_630489.1	hypothetical protein; hypothetical protein;
strep8670	2	1	SCO:2				SCO_Chr|NP_627434.1 SCO_Chr|NP_631755.1	secreted protein; secreted protein;
strep8671	2	1	SCO:2				SCO_Chr|NP_627477.1 SCO_Chr|NP_628168.1	hypothetical protein; hypothetical protein;
strep8672	2	1	SCO:2				SCO_Chr|NP_627478.1 SCO_Chr|NP_628167.1	hypothetical protein; hypothetical protein;
strep8673	2	1	SCO:2				SCO_Chr|NP_627480.1 SCO_Chr|NP_628165.1	secreted protein; hypothetical protein;
strep8674	2	1	SCO:2				SCO_Chr|NP_628676.1 SCO_Chr|NP_628699.1	hypothetical protein; hypothetical protein;
strep8675	2	1	SCO:2				SCO_Chr|NP_628681.1 SCO_Chr|NP_629154.1	hypothetical protein; hypothetical protein;
strep8676	2	1	SCO:2				SCO_Chr|NP_628683.1 SCO_Chr|NP_629153.1	integral membrane protein; integral membrane protein;
strep8677	2	1	SCO:2				SCO_Chr|NP_628684.1 SCO_Chr|NP_629152.1	hypothetical protein; hypothetical protein;
strep8678	2	1	SCO:2				SCO_Chr|NP_628851.1 SCO_Chr|NP_628702.1	hypothetical protein; hypothetical protein;
strep8679	2	1	SCO:2				SCO_Chr|NP_629739.1 SCO_Chr|NP_629753.1	hypothetical protein; hypothetical protein;
strep8680	2	1	SCO:2				SCO_Chr|NP_630997.1 SCO_Chr|NP_630998.1	hypothetical protein; hypothetical protein;
strep8681	2	1	SCO:2				SCO_Chr|NP_631157.1 SCO_Chr|NP_631194.1	membrane protein; hypothetical protein;
strep8682	2	1	SCO:2				SCO_Chr|NP_631401.1 SCO_Chr|NP_631402.1	hypothetical protein; hypothetical protein;
strep8683	2	1	SCO:2				SCO_SCP1|NP_639577.1 SCO_SCP1|NP_639961.1	hypothetical protein; hypothetical protein;
strep8684	2	1	SCO:2				SCO_SCP1|NP_639579.1 SCO_SCP1|NP_639959.1	hypothetical protein; hypothetical protein;
strep8685	2	1	SCO:2				SCO_SCP1|NP_639580.1 SCO_SCP1|NP_639958.1	hypothetical protein; hypothetical protein;
strep8686	2	1	SCO:2				SCO_SCP1|NP_639581.1 SCO_SCP1|NP_639957.1	hypothetical protein; hypothetical protein;
strep8687	2	1	SCO:2				SCO_SCP1|NP_639582.1 SCO_SCP1|NP_639956.1	hypothetical protein; hypothetical protein;
strep8688	2	1	SCO:2				SCO_SCP1|NP_639583.1 SCO_SCP1|NP_639955.1	hypothetical protein; hypothetical protein;
strep8689	2	1	SCO:2				SCO_SCP1|NP_639584.1 SCO_SCP1|NP_639954.1	hypothetical protein; hypothetical protein;
strep8690	2	1	SCO:2				SCO_SCP1|NP_639585.1 SCO_SCP1|NP_639953.1	hypothetical protein; hypothetical protein;
strep8691	2	1	SCO:2				SCO_SCP1|NP_639588.1 SCO_SCP1|NP_639950.1	hypothetical protein; hypothetical protein;
strep8692	2	1	SCO:2				SCO_SCP1|NP_639591.1 SCO_SCP1|NP_639947.1	hypothetical protein; hypothetical protein;
strep8693	2	1	SCO:2	GO:0003677:GO:0006310:GO:0015074	DNA binding:DNA recombination:DNA integration	F:P:P	SCO_SCP1|NP_639595.1 SCO_SCP1|NP_639943.1	putative DNA integrase/recombinase; putative DNA integrase/recombinase;
strep8694	2	1	SCO:2				SCO_SCP1|NP_639596.1 SCO_SCP1|NP_639942.1	hypothetical protein; hypothetical protein;
strep8695	2	1	SCO:2				SCO_SCP1|NP_639597.1 SCO_SCP1|NP_639941.1	hypothetical protein; hypothetical protein;
strep8696	2	1	SCO:2				SCO_SCP1|NP_639598.1 SCO_SCP1|NP_639940.1	hypothetical protein; hypothetical protein;
strep8697	2	1	SCO:2				SCO_SCP1|NP_639599.1 SCO_SCP1|NP_639939.1	hypothetical protein; hypothetical protein;
strep8698	2	1	SCO:2				SCO_SCP1|NP_639600.1 SCO_SCP1|NP_639938.1	hypothetical protein; hypothetical protein;
strep8699	2	1	SCO:2				SCO_SCP1|NP_639601.1 SCO_SCP1|NP_639937.1	hypothetical protein; hypothetical protein;
strep8700	2	1	SCO:2				SCO_SCP1|NP_639602.1 SCO_SCP1|NP_639936.1	hypothetical protein; hypothetical protein;
strep8701	2	1	SCO:2				SCO_SCP1|NP_639603.1 SCO_SCP1|NP_639935.1	hypothetical protein; hypothetical protein;
strep8702	2	1	SCO:2				SCO_SCP1|NP_639604.1 SCO_SCP1|NP_639934.1	hypothetical protein; hypothetical protein;
strep8703	2	1	SCO:2				SCO_SCP1|NP_639605.1 SCO_SCP1|NP_639933.1	hypothetical protein; hypothetical protein;
strep8704	2	1	SCO:2				SCO_SCP1|NP_639608.1 SCO_SCP1|NP_639930.1	hypothetical protein; hypothetical protein;
strep8705	2	1	SCO:2				SCO_SCP1|NP_639641.1 SCO_SCP1|NP_639897.1	hypothetical protein; hypothetical protein;
strep8706	2	1	SCO:2				SCO_SCP1|NP_639642.1 SCO_SCP1|NP_639896.1	hypothetical protein; hypothetical protein;
strep8707	2	1	SCO:2				SCO_SCP1|NP_639644.1 SCO_SCP1|NP_639894.1	hypothetical protein; hypothetical protein;
strep8708	2	1	SCO:2				SCO_SCP1|NP_639645.1 SCO_SCP1|NP_639893.1	hypothetical protein; hypothetical protein;
strep8709	2	1	SCO:2				SCO_SCP1|NP_639646.1 SCO_SCP1|NP_639892.1	hypothetical protein; hypothetical protein;
strep8710	2	1	SCO:2				SCO_SCP1|NP_639647.1 SCO_SCP1|NP_639891.1	hypothetical protein; hypothetical protein;
strep8711	2	1	SCO:2				SCO_SCP1|NP_639648.1 SCO_SCP1|NP_639890.1	hypothetical protein; hypothetical protein;
strep8712	2	1	SCO:2				SCO_SCP1|NP_639649.1 SCO_SCP1|NP_639889.1	hypothetical protein; hypothetical protein;
strep8713	2	1	SCO:2				SCO_SCP1|NP_639651.1 SCO_SCP1|NP_639887.1	hypothetical protein; hypothetical protein;
strep8714	2	1	SCO:2				SCO_SCP1|NP_639725.1 SCO_SCP1|NP_639862.1	hypothetical protein; hypothetical protein;
strep8715	2	1	SCO:2				SCO_SCP1|NP_639842.1 SCO_SCP1|NP_639846.1	putative atp/GTP-binding protein, mmyx; putative atp/GTP-binding protein, mmyk;
strep8716	2	1	SCO:2				SCO_SCP2|NP_639811.1 SCO_SCP2|NP_639813.1	hypothetical protein; putative regulatory protein;
strep8717	2	1	SAV:2				SAV_Chr|NP_821179.1 SAV_Chr|NP_821455.1	hypothetical protein; hypothetical protein;
strep8718	2	1	SAV:2	GO:0005524:GO:0019069	ATP binding:viral capsid assembly	F:P	SAV_Chr|NP_821287.1 SAV_Chr|NP_821462.1	hypothetical protein; IS630 family transposase;
strep8719	2	1	SAV:2				SAV_Chr|NP_821376.1 SAV_Chr|NP_821499.1	hypothetical protein; hypothetical protein;
strep8720	2	1	SAV:2	GO:0000166:GO:0017111:GO:0003677:GO:0005524:GO:0007049:GO:0007059:GO:0016021:GO:0051301	nucleotide binding:nucleoside-triphosphatase activity:DNA binding:ATP binding:cell cycle:chromosome segregation:integral to membrane:cell division	F:F:F:F:P:P:C:P	SAV_Chr|NP_821389.1 SAV_Chr|NP_828737.1	hypothetical protein; hypothetical protein;
strep8721	2	1	SAV:2				SAV_Chr|NP_821422.1 SAV_Chr|NP_821637.1	hypothetical protein; hypothetical protein;
strep8722	2	1	SAV:2				SAV_Chr|NP_821528.1 SAV_Chr|NP_822183.1	hypothetical protein; hypothetical protein;
strep8723	2	1	SAV:2				SAV_Chr|NP_822282.1 SAV_Chr|NP_822283.1	hypothetical protein; hypothetical protein;
strep8724	2	1	SAV:2				SAV_Chr|NP_822299.1 SAV_Chr|NP_822916.1	hypothetical protein; hypothetical protein;
strep8725	2	1	SAV:2				SAV_Chr|NP_822516.1 SAV_Chr|NP_827119.1	hypothetical protein; hypothetical protein;
strep8726	2	1	SAV:2				SAV_Chr|NP_822719.1 SAV_Chr|NP_823199.1	hypothetical protein; hypothetical protein;
strep8727	2	1	SAV:2				SAV_Chr|NP_822721.1 SAV_Chr|NP_824774.1	hypothetical protein; hypothetical protein;
strep8728	2	1	SAV:2				SAV_Chr|NP_825669.1 SAV_Chr|NP_825681.1	hypothetical protein; hypothetical protein;
strep8729	2	1	SAV:2				SAV_Chr|NP_826817.1 SAV_Chr|NP_826818.1	hypothetical protein; hypothetical protein;
strep8730	2	1	SAV:2				SAV_SAP1|NP_828821.1 SAV_SAP1|NP_828823.1	hypothetical protein; hypothetical protein;
strep8731	2	1	SBI:2				SBI_Chr|ADI03177.1 SBI_Chr|ADI12540.1	Rab family protein; hypothetical protein;
strep8732	2	1	SBI:2	GO:0005737:GO:0008615:GO:0016491:GO:0042823:GO:0046872:GO:0050570:GO:0051287:GO:0055114	cytoplasm:pyridoxine biosynthetic process:oxidoreductase activity:pyridoxal phosphate biosynthetic process:metal ion binding:4-hydroxythreonine-4-phosphate dehydrogenase activity:NAD or NADH binding:oxidation reduction	C:P:F:P:F:F:F:P	SBI_Chr|ADI03547.1 SBI_Chr|ADI12035.1	4-hydroxythreonine-4-phosphate dehydrogenase; 4-hydroxythreonine-4-phosphate dehydrogenase;
strep8733	2	1	SBI:2	GO:0003824:GO:0006725:GO:0016829:GO:0016830:GO:0046872	catalytic activity:cellular aromatic compound metabolic process:lyase activity:carbon-carbon lyase activity:metal ion binding	F:P:F:F:F	SBI_Chr|ADI03549.1 SBI_Chr|ADI05273.1	aldolase; aldolase;
strep8734	2	1	SBI:2				SBI_Chr|ADI03770.1 SBI_Chr|ADI10707.1	hypothetical protein; hypothetical protein;
strep8735	2	1	SBI:2				SBI_Chr|ADI04051.1 SBI_Chr|ADI05873.1	hypothetical protein; hypothetical protein;
strep8736	2	1	SBI:2	GO:0016209:GO:0016491	antioxidant activity:oxidoreductase activity	F:F	SBI_Chr|ADI04167.1 SBI_Chr|ADI04170.1	hypothetical protein; alkyl hydroperoxide reductase/ Thiol specific antioxidant/ Mal allergen;
strep8737	2	1	SBI:2				SBI_Chr|ADI04287.1 SBI_Chr|ADI04313.1	hypothetical protein; hypothetical protein;
strep8738	2	1	SBI:2				SBI_Chr|ADI04403.1 SBI_Chr|ADI09514.1	hypothetical protein; hypothetical protein;
strep8739	2	1	SBI:2				SBI_Chr|ADI04643.1 SBI_Chr|ADI04649.1	hypothetical protein; hypothetical protein;
strep8740	2	1	SBI:2				SBI_Chr|ADI04702.1 SBI_Chr|ADI12178.1	hypothetical protein; hypothetical protein;
strep8741	2	1	SBI:2	GO:0005488	binding	F	SBI_Chr|ADI04745.1 SBI_Chr|ADI07305.1	hypothetical protein; hypothetical protein;
strep8742	2	1	SBI:2				SBI_Chr|ADI05225.1 SBI_Chr|ADI10066.1	hypothetical protein; hypothetical protein;
strep8743	2	1	SBI:2				SBI_Chr|ADI05356.1 SBI_Chr|ADI07525.1	hypothetical protein; hypothetical protein;
strep8744	2	1	SBI:2				SBI_Chr|ADI05377.1 SBI_Chr|ADI11327.1	hypothetical protein; hypothetical protein;
strep8745	2	1	SBI:2				SBI_Chr|ADI05965.1 SBI_Chr|ADI08750.1	hypothetical protein; hypothetical protein;
strep8746	2	1	SBI:2				SBI_Chr|ADI06146.1 SBI_Chr|ADI10651.1	hypothetical protein; hypothetical protein;
strep8747	2	1	SBI:2				SBI_Chr|ADI06253.1 SBI_Chr|ADI07443.1	hypothetical protein; hypothetical protein;
strep8748	2	1	SBI:2				SBI_Chr|ADI07247.1 SBI_Chr|ADI10867.1	hypothetical protein; hypothetical protein;
strep8749	2	1	SBI:2				SBI_Chr|ADI07366.1 SBI_Chr|ADI07651.1	hypothetical protein; hypothetical protein;
strep8750	2	1	SBI:2				SBI_Chr|ADI07406.1 SBI_Chr|ADI12117.1	hypothetical protein; hypothetical protein;
strep8751	2	1	SBI:2				SBI_Chr|ADI07527.1 SBI_Chr|ADI07531.1	hypothetical protein; hypothetical protein;
strep8752	2	1	SBI:2				SBI_Chr|ADI07530.1 SBI_Chr|ADI07534.1	hypothetical protein; hypothetical protein;
strep8753	2	1	SBI:2	GO:0005488	binding	F	SBI_Chr|ADI07627.1 SBI_Chr|ADI07936.1	hypothetical protein; Tetratricopeptide TPR_4;
strep8754	2	1	SBI:2				SBI_Chr|ADI07635.1 SBI_Chr|ADI07638.1	peptidoglycan binding domain-containing protein; peptidoglycan binding domain-containing protein;
strep8755	2	1	SBI:2				SBI_Chr|ADI07704.1 SBI_Chr|ADI09659.1	hypothetical protein; hypothetical protein;
strep8756	2	1	SBI:2				SBI_Chr|ADI07726.1 SBI_Chr|ADI10218.1	hypothetical protein; hypothetical protein;
strep8757	2	1	SBI:2	GO:0004519:GO:0003676	endonuclease activity:nucleic acid binding	F:F	SBI_Chr|ADI07791.1 SBI_Chr|ADI09081.1	HNH endonuclease; hypothetical protein;
strep8758	2	1	SBI:2				SBI_Chr|ADI07915.1 SBI_Chr|ADI07916.1	hypothetical protein; hypothetical protein;
strep8759	2	1	SBI:2				SBI_Chr|ADI08424.1 SBI_Chr|ADI10434.1	hypothetical protein; hypothetical protein;
strep8760	2	1	SBI:2				SBI_Chr|ADI08425.1 SBI_Chr|ADI09433.1	hypothetical protein; hypothetical protein;
strep8761	2	1	SBI:2				SBI_Chr|ADI08579.1 SBI_Chr|ADI10618.1	hypothetical protein; hypothetical protein;
strep8762	2	1	SBI:2				SBI_Chr|ADI08676.1 SBI_Chr|ADI09434.1	hypothetical protein; hypothetical protein;
strep8763	2	1	SBI:2				SBI_Chr|ADI08742.1 SBI_Chr|ADI08749.1	hypothetical protein; hypothetical protein;
strep8764	2	1	SBI:2				SBI_Chr|ADI08778.1 SBI_Chr|ADI12118.1	hypothetical protein; hypothetical protein;
strep8765	2	1	SBI:2				SBI_Chr|ADI08874.1 SBI_Chr|ADI08880.1	hypothetical protein; hypothetical protein;
strep8766	2	1	SBI:2				SBI_Chr|ADI08912.1 SBI_Chr|ADI08915.1	hypothetical protein; hypothetical protein;
strep8767	2	1	SBI:2				SBI_Chr|ADI09556.1 SBI_Chr|ADI11835.1	hypothetical protein; hypothetical protein;
strep8768	2	1	SBI:2				SBI_Chr|ADI10023.1 SBI_Chr|ADI10025.1	hypothetical protein; hypothetical protein;
strep8769	2	1	SBI:2				SBI_Chr|ADI10324.1 SBI_Chr|ADI10341.1	hypothetical protein; hypothetical protein;
strep8770	2	1	SBI:2				SBI_Chr|ADI10696.1 SBI_Chr|ADI11414.1	hypothetical protein; hypothetical protein;
strep8771	2	1	SBI:2	GO:0005737:GO:0016491:GO:0017000	cytoplasm:oxidoreductase activity:antibiotic biosynthetic process	C:F:P	SBI_Chr|ADI10874.1 SBI_Chr|ADI11438.1	hypothetical protein; hypothetical protein;
strep8772	2	1	SBI:2				SBI_Chr|ADI10892.1 SBI_Chr|ADI12991.1	hypothetical protein; hypothetical protein;
strep8773	2	1	SBI:2	GO:0004601:GO:0016209:GO:0016491:GO:0055114	peroxidase activity:antioxidant activity:oxidoreductase activity:oxidation reduction	F:F:F:P	SBI_Chr|ADI11913.1 SBI_Chr|ADI12585.1	hypothetical protein; uncharacterized peroxidase-related enzyme;
strep8774	2	1	SBI:2	GO:0016787	hydrolase activity	F	SBI_Chr|ADI12064.1 SBI_Chr|ADI13126.1	beta-lactamase domain-containing protein; beta-lactamase domain-containing protein;
strep8775	2	1	SBI:2	GO:0004650:GO:0005975:GO:0016787:GO:0016021	polygalacturonase activity:carbohydrate metabolic process:hydrolase activity:integral to membrane	F:P:F:C	SBI_Chr|ADI12323.1 SBI_Chr|ADI13067.1	glycoside hydrolase family protein; putative transmembrane protein;
strep8776	2	1	SBI:2				SBI_Chr|ADI12484.1 SBI_Chr|ADI13109.1	hypothetical protein; hypothetical protein;
strep8777	2	1	SBI:2				SBI_Chr|ADI12493.1 SBI_Chr|ADI12886.1	hypothetical protein; hypothetical protein;
strep8778	2	1	SGR:2				SGR_ Chr|YP_001821513.1 SGR_ Chr|YP_001828648.1	hypothetical protein t; hypothetical protein t;
strep8779	2	1	SGR:2				SGR_ Chr|YP_001821514.1 SGR_ Chr|YP_001828647.1	hypothetical protein t; hypothetical protein t;
strep8780	2	1	SGR:2				SGR_ Chr|YP_001821523.1 SGR_ Chr|YP_001828638.1	hypothetical protein t; hypothetical protein t;
strep8781	2	1	SGR:2				SGR_ Chr|YP_001821528.1 SGR_ Chr|YP_001828633.1	hypothetical protein t; hypothetical protein t;
strep8782	2	1	SGR:2				SGR_ Chr|YP_001821530.1 SGR_ Chr|YP_001828631.1	hypothetical protein t; hypothetical protein t;
strep8783	2	1	SGR:2				SGR_ Chr|YP_001821535.1 SGR_ Chr|YP_001828626.1	hypothetical protein t; hypothetical protein t;
strep8784	2	1	SGR:2				SGR_ Chr|YP_001821546.1 SGR_ Chr|YP_001828615.1	hypothetical protein t; hypothetical protein t;
strep8785	2	1	SGR:2				SGR_ Chr|YP_001821547.1 SGR_ Chr|YP_001828614.1	hypothetical protein t; hypothetical protein t;
strep8786	2	1	SGR:2				SGR_ Chr|YP_001821550.1 SGR_ Chr|YP_001828611.1	hypothetical protein t; hypothetical protein t;
strep8787	2	1	SGR:2				SGR_ Chr|YP_001821555.1 SGR_ Chr|YP_001828606.1	hypothetical protein t; hypothetical protein t;
strep8788	2	1	SGR:2				SGR_ Chr|YP_001821559.1 SGR_ Chr|YP_001828602.1	hypothetical protein t; hypothetical protein t;
strep8789	2	1	SGR:2				SGR_ Chr|YP_001821565.1 SGR_ Chr|YP_001828596.1	hypothetical protein t; hypothetical protein t;
strep8790	2	1	SGR:2				SGR_ Chr|YP_001821573.1 SGR_ Chr|YP_001828588.1	hypothetical protein t; hypothetical protein t;
strep8791	2	1	SGR:2				SGR_ Chr|YP_001821578.1 SGR_ Chr|YP_001828583.1	hypothetical protein t; hypothetical protein t;
strep8792	2	1	SGR:2				SGR_ Chr|YP_001821584.1 SGR_ Chr|YP_001828577.1	hypothetical protein t; hypothetical protein t;
strep8793	2	1	SGR:2				SGR_ Chr|YP_001821587.1 SGR_ Chr|YP_001828574.1	hypothetical protein t; hypothetical protein t;
strep8794	2	1	SGR:2				SGR_ Chr|YP_001821588.1 SGR_ Chr|YP_001828573.1	hypothetical protein t; hypothetical protein t;
strep8795	2	1	SGR:2				SGR_ Chr|YP_001821590.1 SGR_ Chr|YP_001828571.1	hypothetical protein t; hypothetical protein t;
strep8796	2	1	SGR:2	GO:0000156:GO:0000160:GO:0003677:GO:0003700:GO:0005524:GO:0005622:GO:0006351:GO:0006355:GO:0043565	two-component response regulator activity:two-component signal transduction system (phosphorelay):DNA binding:sequence-specific DNA binding transcription factor activity:ATP binding:intracellular:transcription, DNA-dependent:regulation of transcription, DNA-dependent:sequence-specific DNA binding	F:P:F:F:F:C:P:P:F	SGR_ Chr|YP_001821592.1 SGR_ Chr|YP_001828569.1	hypothetical protein t; hypothetical protein t;
strep8797	2	1	SGR:2				SGR_ Chr|YP_001821593.1 SGR_ Chr|YP_001828568.1	hypothetical protein t; hypothetical protein t;
strep8798	2	1	SGR:2				SGR_ Chr|YP_001821597.1 SGR_ Chr|YP_001828564.1	hypothetical protein t; hypothetical protein t;
strep8799	2	1	SGR:2				SGR_ Chr|YP_001821600.1 SGR_ Chr|YP_001828561.1	hypothetical protein t; hypothetical protein t;
strep8800	2	1	SGR:2	GO:0003908:GO:0006281	methylated-DNA-[protein]-cysteine S-methyltransferase activity:DNA repair	F:P	SGR_ Chr|YP_001821601.1 SGR_ Chr|YP_001828560.1	hypothetical protein t; hypothetical protein t;
strep8801	2	1	SGR:2	GO:0003677:GO:0043565	DNA binding:sequence-specific DNA binding	F:F	SGR_ Chr|YP_001821602.1 SGR_ Chr|YP_001828559.1	hypothetical protein t; hypothetical protein t;
strep8802	2	1	SGR:2				SGR_ Chr|YP_001821603.1 SGR_ Chr|YP_001828558.1	hypothetical protein t; hypothetical protein t;
strep8803	2	1	SGR:2				SGR_ Chr|YP_001821611.1 SGR_ Chr|YP_001828550.1	hypothetical protein t; hypothetical protein t;
strep8804	2	1	SGR:2				SGR_ Chr|YP_001821612.1 SGR_ Chr|YP_001828549.1	hypothetical protein t; hypothetical protein t;
strep8805	2	1	SGR:2				SGR_ Chr|YP_001821613.1 SGR_ Chr|YP_001828548.1	hypothetical protein t; hypothetical protein t;
strep8806	2	1	SGR:2				SGR_ Chr|YP_001821618.1 SGR_ Chr|YP_001828543.1	hypothetical protein t; hypothetical protein t;
strep8807	2	1	SGR:2				SGR_ Chr|YP_001821621.1 SGR_ Chr|YP_001828540.1	hypothetical protein t; hypothetical protein t;
strep8808	2	1	SGR:2				SGR_ Chr|YP_001821626.1 SGR_ Chr|YP_001828535.1	hypothetical protein t; hypothetical protein t;
strep8809	2	1	SGR:2				SGR_ Chr|YP_001821627.1 SGR_ Chr|YP_001828534.1	hypothetical protein t; hypothetical protein t;
strep8810	2	1	SGR:2				SGR_ Chr|YP_001821628.1 SGR_ Chr|YP_001828533.1	hypothetical protein t; hypothetical protein t;
strep8811	2	1	SGR:2				SGR_ Chr|YP_001821629.1 SGR_ Chr|YP_001828532.1	hypothetical protein t; hypothetical protein t;
strep8812	2	1	SGR:2				SGR_ Chr|YP_001821632.1 SGR_ Chr|YP_001828529.1	hypothetical protein t; hypothetical protein t;
strep8813	2	1	SGR:2				SGR_ Chr|YP_001821633.1 SGR_ Chr|YP_001828528.1	hypothetical protein t; hypothetical protein t;
strep8814	2	1	SGR:2				SGR_ Chr|YP_001821634.1 SGR_ Chr|YP_001828527.1	hypothetical protein t; hypothetical protein t;
strep8815	2	1	SGR:2				SGR_ Chr|YP_001821635.1 SGR_ Chr|YP_001828526.1	hypothetical protein t; hypothetical protein t;
strep8816	2	1	SGR:2				SGR_ Chr|YP_001821636.1 SGR_ Chr|YP_001828525.1	hypothetical protein t; hypothetical protein t;
strep8817	2	1	SGR:2				SGR_ Chr|YP_001821637.1 SGR_ Chr|YP_001828524.1	hypothetical protein t; hypothetical protein t;
strep8818	2	1	SGR:2				SGR_ Chr|YP_001821638.1 SGR_ Chr|YP_001828523.1	hypothetical protein t; hypothetical protein t;
strep8819	2	1	SGR:2				SGR_ Chr|YP_001821902.1 SGR_ Chr|YP_001825124.1	hypothetical protein; hypothetical protein;
strep8820	2	1	SGR:2	GO:0006047:GO:0008761:GO:0009103	UDP-N-acetylglucosamine metabolic process:UDP-N-acetylglucosamine 2-epimerase activity:lipopolysaccharide biosynthetic process	P:F:P	SGR_ Chr|YP_001821915.1 SGR_ Chr|YP_001826460.1	putative UDP-N-acetylglucosamine 2-epimerase; putative UDP-N-acetylglucosamine 2-epimerase;
strep8821	2	1	SGR:2				SGR_ Chr|YP_001822117.1 SGR_ Chr|YP_001822118.1	putative enediyne biosynthesis protein; putative enediyne biosynthesis protein;
strep8822	2	1	SGR:2				SGR_ Chr|YP_001822146.1 SGR_ Chr|YP_001827447.1	putative StrG-like protein; StrG protein;
strep8823	2	1	SGR:2				SGR_ Chr|YP_001822310.1 SGR_ Chr|YP_001828515.1	hypothetical protein; hypothetical protein;
strep8824	2	1	SGR:2				SGR_ Chr|YP_001822921.1 SGR_ Chr|YP_001824600.1	hypothetical protein; hypothetical protein;
strep8825	2	1	SGR:2				SGR_ Chr|YP_001823001.1 SGR_ Chr|YP_001823003.1	hypothetical protein; hypothetical protein;
strep8826	2	1	SGR:2				SGR_ Chr|YP_001823538.1 SGR_ Chr|YP_001826658.1	hypothetical protein; putative haloacetate dehalogenase;
strep8827	2	1	SGR:2				SGR_ Chr|YP_001823796.1 SGR_ Chr|YP_001823798.1	hypothetical protein; hypothetical protein;
strep8828	2	1	SGR:2				SGR_ Chr|YP_001824653.1 SGR_ Chr|YP_001825434.1	hypothetical protein; hypothetical protein;
strep8829	2	1	SGR:2	GO:0005886:GO:0006810:GO:0016020:GO:0016021	plasma membrane:transport:membrane:integral to membrane	C:P:C:C	SGR_ Chr|YP_001824901.1 SGR_ Chr|YP_001824902.1	putative SMR-type multi-drug efflux transporter; putative SMR-type multi-drug efflux transporter;
strep8830	2	1	SGR:2	GO:0016740	transferase activity	F	SGR_ Chr|YP_001826171.1 SGR_ Chr|YP_001827437.1	putative phosphotransferase;
strep8831	2	1	SGR:2				SGR_ Chr|YP_001827675.1 SGR_ Chr|YP_001827676.1	hypothetical protein; hypothetical protein;
strep8832	2	1	SGR:2				SGR_ Chr|YP_001828084.1 SGR_ Chr|YP_001828085.1	hypothetical protein; hypothetical protein;
strep8833	2	1	SCAB:2	GO:0003677:GO:0006310:GO:0015074	DNA binding:DNA recombination:DNA integration	F:P:P	SCAB_Chr|YP_003485817.1 SCAB_Chr|YP_003494555.1	hypothetical protein; hypothetical protein;
strep8834	2	1	SCAB:2				SCAB_Chr|YP_003485819.1 SCAB_Chr|YP_003494553.1	hypothetical protein; hypothetical protein;
strep8835	2	1	SCAB:2	GO:0006629:GO:0008152	lipid metabolic process:metabolic process	P:P	SCAB_Chr|YP_003485820.1 SCAB_Chr|YP_003494552.1	hypothetical protein; hypothetical protein;
strep8836	2	1	SCAB:2	GO:0003824:GO:0005488:GO:0008152	catalytic activity:binding:metabolic process	F:F:P	SCAB_Chr|YP_003485821.1 SCAB_Chr|YP_003494551.1	hypothetical protein; hypothetical protein;
strep8837	2	1	SCAB:2				SCAB_Chr|YP_003485822.1 SCAB_Chr|YP_003494550.1	hypothetical protein; hypothetical protein;
strep8838	2	1	SCAB:2				SCAB_Chr|YP_003485823.1 SCAB_Chr|YP_003494549.1	hypothetical protein; hypothetical protein;
strep8839	2	1	SCAB:2				SCAB_Chr|YP_003485825.1 SCAB_Chr|YP_003494547.1	hypothetical protein; hypothetical protein;
strep8840	2	1	SCAB:2				SCAB_Chr|YP_003486255.1 SCAB_Chr|YP_003486351.1	hypothetical protein; hypothetical protein;
strep8841	2	1	SCAB:2	GO:0005215:GO:0006810	transporter activity:transport	F:P	SCAB_Chr|YP_003486645.1 SCAB_Chr|YP_003494129.1	ABC transporter substrate binding protein; putative ABC transporter substrate binding protein;
strep8842	2	1	SCAB:2	GO:0004668:GO:0005509:GO:0005737:GO:0006464:GO:0018101	protein-arginine deiminase activity:calcium ion binding:cytoplasm:protein modification process:peptidyl-citrulline biosynthetic process from peptidyl-arginine	F:F:C:P:P	SCAB_Chr|YP_003486753.1 SCAB_Chr|YP_003491741.1	hypothetical protein; hypothetical protein;
strep8843	2	1	SCAB:2	GO:0003677:GO:0003700:GO:0005622:GO:0006350:GO:0006351:GO:0006355:GO:0045449	DNA binding:sequence-specific DNA binding transcription factor activity:intracellular:transcription:transcription, DNA-dependent:regulation of transcription, DNA-dependent:regulation of transcription	F:F:C:P:P:P:P	SCAB_Chr|YP_003487125.1 SCAB_Chr|YP_003487129.1	putative DNA-binding protein; putative DNA-binding protein;
strep8844	2	1	SCAB:2				SCAB_Chr|YP_003487172.1 SCAB_Chr|YP_003493256.1	hypothetical protein; hypothetical protein;
strep8845	2	1	SCAB:2				SCAB_Chr|YP_003487328.1 SCAB_Chr|YP_003491700.1	hypothetical protein; hypothetical protein;
strep8846	2	1	SCAB:2				SCAB_Chr|YP_003487329.1 SCAB_Chr|YP_003490050.1	hypothetical protein; hypothetical protein;
strep8847	2	1	SCAB:2				SCAB_Chr|YP_003487801.1 SCAB_Chr|YP_003492131.1	hypothetical protein; hypothetical protein;
strep8848	2	1	SCAB:2	GO:0016491:GO:0055114	oxidoreductase activity:oxidation reduction	F:P	SCAB_Chr|YP_003487812.1 SCAB_Chr|YP_003491268.1	hypothetical protein; hypothetical protein;
strep8849	2	1	SCAB:2				SCAB_Chr|YP_003487853.1 SCAB_Chr|YP_003488881.1	hypothetical protein; hypothetical protein;
strep8850	2	1	SCAB:2				SCAB_Chr|YP_003487902.1 SCAB_Chr|YP_003488935.1	hypothetical protein; hypothetical protein;
strep8851	2	1	SCAB:2				SCAB_Chr|YP_003487903.1 SCAB_Chr|YP_003488936.1	hypothetical protein; hypothetical protein;
strep8852	2	1	SCAB:2				SCAB_Chr|YP_003487920.1 SCAB_Chr|YP_003488960.1	hypothetical protein; hypothetical protein;
strep8853	2	1	SCAB:2				SCAB_Chr|YP_003487926.1 SCAB_Chr|YP_003488966.1	hypothetical protein; hypothetical protein;
strep8854	2	1	SCAB:2	GO:0000150:GO:0003677:GO:0006310	recombinase activity:DNA binding:DNA recombination	F:F:P	SCAB_Chr|YP_003488573.1 SCAB_Chr|YP_003488575.1	hypothetical protein; hypothetical protein;
strep8855	2	1	SCAB:2				SCAB_Chr|YP_003489182.1 SCAB_Chr|YP_003491264.1	hypothetical protein; hypothetical protein;
strep8856	2	1	SCAB:2				SCAB_Chr|YP_003489404.1 SCAB_Chr|YP_003489406.1	hypothetical protein; hypothetical protein;
strep8857	2	1	SCAB:2	GO:0003676:GO:0004519	nucleic acid binding:endonuclease activity	F:F	SCAB_Chr|YP_003490424.1 SCAB_Chr|YP_003490825.1	hypothetical protein; hypothetical protein;
strep8858	2	1	SCAB:2				SCAB_Chr|YP_003490451.1 SCAB_Chr|YP_003490457.1	hypothetical protein; hypothetical protein;
strep8859	2	1	SCAB:2				SCAB_Chr|YP_003490952.1 SCAB_Chr|YP_003491186.1	hypothetical protein; hypothetical protein;
strep8860	2	1	SCAB:2				SCAB_Chr|YP_003490953.1 SCAB_Chr|YP_003491184.1	hypothetical protein; putative mobile element transfer protein;
strep8861	2	1	SCAB:2				SCAB_Chr|YP_003491298.1 SCAB_Chr|YP_003491301.1	hypothetical protein; hypothetical protein;
strep8862	2	1	SCAB:2				SCAB_Chr|YP_003491299.1 SCAB_Chr|YP_003491300.1	hypothetical protein; hypothetical protein;
strep8863	2	1	SCAB:2				SCAB_Chr|YP_003491414.1 SCAB_Chr|YP_003491415.1	hypothetical protein; hypothetical protein;
strep8864	2	1	SCAB:2				SCAB_Chr|YP_003491622.1 SCAB_Chr|YP_003494201.1	hypothetical protein; hypothetical protein;
strep8865	2	1	SCAB:2				SCAB_Chr|YP_003491623.1 SCAB_Chr|YP_003494200.1	putative phage-encoded protein; hypothetical protein;
strep8866	2	1	SCAB:2				SCAB_Chr|YP_003492019.1 SCAB_Chr|YP_003492020.1	hypothetical protein; hypothetical protein;
strep8867	2	1	SCAB:2				SCAB_Chr|YP_003493175.1 SCAB_Chr|YP_003494463.1	putative lipoprotein; putative cellulase;
strep8868	2	1	SCAB:2	GO:0008152:GO:0016787	metabolic process:hydrolase activity	P:F	SCAB_Chr|YP_003493230.1 SCAB_Chr|YP_003493387.1	hypothetical protein; putative esterase;
strep8869	2	1	SCAB:2				SCAB_Chr|YP_003493252.1 SCAB_Chr|YP_003493542.1	hypothetical protein; hypothetical protein;
strep8870	2	1	SCAB:2	GO:0008152:GO:0016787:GO:0016788:GO:0046872	metabolic process:hydrolase activity:hydrolase activity, acting on ester bonds:metal ion binding	P:F:F:F	SCAB_Chr|YP_003493590.1 SCAB_Chr|YP_003493596.1	hypothetical protein; hypothetical protein;
strep8871	2	1	SCAB:2	GO:0055085:GO:0005215:GO:0005886:GO:0006810:GO:0015520:GO:0015904:GO:0016020:GO:0016021:GO:0046677	transmembrane transport:transporter activity:plasma membrane:transport:tetracycline:hydrogen antiporter activity:tetracycline transport:membrane:integral to membrane:response to antibiotic	P:F:C:P:F:P:C:C:P	SCAB_Chr|YP_003494352.1 SCAB_Chr|YP_003494505.1	putative efflux protein; putative MFS transport system component;
strep9332	2	1	SCO:2				SCO_Chr|NP_628387.1 SCO_SCP1|NP_639861.1	hypothetical protein; hypothetical protein;
strep9437	2	1	SCO:2				SCO_Chr|NP_629743.1 SCO_SCP1|NP_639657.1	hypothetical protein; hypothetical protein;
strep9605	2	1	SCO:2				SCO_Chr|NP_631019.1 SCO_SCP1|NP_639805.1	hypothetical protein; hypothetical protein;
strep9820	2	1	SAV:2	GO:0045449	regulation of transcription	P	SAV_Chr|NP_821415.1 SAV_SAP1|NP_828777.1	hypothetical protein; hypothetical protein;
strep9842	2	1	SAV:2				SAV_Chr|NP_821636.1 SAV_SAP1|NP_828761.1	hypothetical protein; hypothetical protein;
strep1002	76	2	SAV:1;SBI:75	GO:0003676:GO:0003677:GO:0015074	nucleic acid binding:DNA binding:DNA integration	F:F:P	SBI_Chr|ADI04272.1 SBI_Chr|ADI11813.1 SBI_Chr|ADI04454.1 SBI_Chr|ADI04309.1 SBI_Chr|ADI04470.1 SBI_Chr|ADI13101.1 SBI_Chr|ADI11849.1 SBI_Chr|ADI11739.1 SBI_Chr|ADI04419.1 SBI_Chr|ADI13134.1 SBI_Chr|ADI11833.1 SBI_Chr|ADI04298.1 SBI_Chr|ADI12989.1 SBI_Chr|ADI04413.1 SBI_Chr|ADI04299.1 SBI_Chr|ADI04367.1 SBI_Chr|ADI11765.1 SBI_Chr|ADI04304.1 SBI_Chr|ADI04377.1 SBI_Chr|ADI04569.1 SBI_Chr|ADI13138.1 …	hypothetical protein; hypothetical protein; hypothetical protein; hypothetical protein; hypothetical protein; hypothetical protein; Integrase catalytic region; Integrase catalytic region; hypothetical protein; hypothetical protein; integrase catalytic region; integrase; Integrase catalytic region; integrase catalytic region; hypothetical protein; integrase catalytic region; integrase catalytic re…
strep1995	7	2	SAV:1;SCAB:6	GO:0003677:GO:0004803:GO:0006313	DNA binding:transposase activity:transposition, DNA-mediated	F:F:P	SCAB_Chr|YP_003486117.1 SCAB_Chr|YP_003492354.1 SCAB_Chr|YP_003486518.1 SCAB_Chr|YP_003486222.1 SCAB_Chr|YP_003487709.1 SCAB_Chr|YP_003486908.1 SAV_Chr|NP_821491.1	putative transposase; putative transposase; putative transposase; putative transposase; transposase; putative transposase; hypothetical protein;
strep2406	5	2	SCO:4;SGR:1				SCO_SCP1|NP_639615.1 SCO_SCP1|NP_639923.1 SGR_ Chr|YP_001828510.1 SCO_SCP1|NP_639655.1 SCO_SCP2|NP_639764.1	hypothetical protein; hypothetical protein; hypothetical protein; hypothetical protein; Tn5714 hypothetical protein;
strep2425	5	2	SAV:1;SBI:4	GO:0003677:GO:0006310:GO:0015074	DNA binding:DNA recombination:DNA integration	F:P:P	SBI_Chr|ADI04350.1 SBI_Chr|ADI08253.1 SBI_Chr|ADI12943.1 SBI_Chr|ADI03136.1 SAV_Chr|NP_821333.1	integrase family protein; integrase family protein; phage integrase family protein; hypothetical protein; integrase/recombinase;
strep2431	5	2	SCO:1;SBI:4				SBI_Chr|ADI04982.1 SBI_Chr|ADI05205.1 SBI_Chr|ADI05206.1 SBI_Chr|ADI05204.1 SCO_Chr|NP_631658.1	hypothetical protein; hypothetical protein; hypothetical protein; hypothetical protein; hypothetical protein;
strep2433	5	2	SBI:4;SCAB:1	GO:0005215:GO:0005886:GO:0006810:GO:0008643:GO:0016020:GO:0016021	transporter activity:plasma membrane:transport:carbohydrate transport:membrane:integral to membrane	F:C:P:P:C:C	SBI_Chr|ADI05255.1 SBI_Chr|ADI10128.1 SBI_Chr|ADI11815.1 SBI_Chr|ADI09667.1 SCAB_Chr|YP_003493948.1	ABC-type sugar transport system, permease component; ABC-type sugar transport system, permease component; multiple sugar transport system permease protein; binding-protein-dependent transport systems inner membrane component; putative permease component of ABC transporter;
strep2439	5	2	SCO:1;SBI:4				SBI_Chr|ADI07849.1 SBI_Chr|ADI08583.1 SBI_Chr|ADI08326.1 SBI_Chr|ADI08652.1 SCO_Chr|NP_627520.1	hypothetical protein; hypothetical protein; hypothetical protein; hypothetical protein; hypothetical protein;
strep2460	5	2	SAV:1;SCAB:4	GO:0003677:GO:0004803:GO:0006313	DNA binding:transposase activity:transposition, DNA-mediated	F:F:P	SCAB_Chr|YP_003485890.1 SCAB_Chr|YP_003493618.1 SCAB_Chr|YP_003486749.1 SCAB_Chr|YP_003485931.1 SAV_Chr|NP_821488.1	putative transposase; putative transposase; putative transposase; putative transposase; IS3 family transposase;
strep2468	5	2	SGR:1;SCAB:4	GO:0000155:GO:0000160:GO:0005524:GO:0016021:GO:0016301:GO:0016310:GO:0046983	two-component sensor activity:two-component signal transduction system (phosphorelay):ATP binding:integral to membrane:kinase activity:phosphorylation:protein dimerization activity	F:P:F:C:F:P:F	SCAB_Chr|YP_003486580.1 SCAB_Chr|YP_003493244.1 SCAB_Chr|YP_003493893.1 SCAB_Chr|YP_003494313.1 SGR_ Chr|YP_001824771.1	putative two component sensor kinase; putative two component sensor kinase; putative two component sensor kinase; putative two-component system sensor kinase; putative two-component system sensor kinase;
strep2469	5	2	SGR:1;SCAB:4	GO:0000156:GO:0000160:GO:0003677:GO:0003700:GO:0005622:GO:0006350:GO:0006351:GO:0006355:GO:0043565:GO:0045449	two-component response regulator activity:two-component signal transduction system (phosphorelay):DNA binding:sequence-specific DNA binding transcription factor activity:intracellular:transcription:transcription, DNA-dependent:regulation of transcription, DNA-dependent:sequence-specific DNA binding:regulation of transcription	F:P:F:F:C:P:P:P:F:P	SCAB_Chr|YP_003486581.1 SCAB_Chr|YP_003494312.1 SCAB_Chr|YP_003489983.1 SCAB_Chr|YP_003493894.1 SGR_ Chr|YP_001824782.1	putative two component system response regulator; putative two-component response regulator; putative two component response regulator; putative two component response regulator; putative two-component system response regulator;
strep2486	5	2	SBI:1;SCAB:4	GO:0005488:GO:0006952:GO:0005524:GO:0006915	binding:defense response:ATP binding:apoptosis	F:P:F:P	SCAB_Chr|YP_003489786.1 SCAB_Chr|YP_003489796.1 SCAB_Chr|YP_003489790.1 SCAB_Chr|YP_003489794.1 SBI_Chr|ADI07429.1	putative ATP/GTP-binding protein; putative ATP/GTP binding protein; putative ATP/GTP-binding protein; putative ATP/GTP-binding protein; hypothetical protein;
strep5406	4	2	SCO:3;SCAB:1	GO:0016787	hydrolase activity	F	SCO_Chr|NP_628430.1 SCO_Chr|NP_628432.1 SCO_Chr|NP_628431.1 SCAB_Chr|YP_003488420.1	hydrolytic protein; hydrolytic protein; hydrolytic protein; putative hydrolase;
strep5408	4	2	SCO:3;SGR:1				SCO_Chr|NP_630300.1 SCO_Chr|NP_630670.1 SGR_ Chr|YP_001825966.1 SCO_SCP1|NP_639798.1	secreted protein; secreted protein; hypothetical protein; putative secreted protein;
strep5416	4	2	SCO:1;SAV:3				SAV_Chr|NP_821342.1 SAV_Chr|NP_821355.1 SCO_SCP1|NP_639728.1 SAV_SAP1|NP_828838.1	hypothetical protein; hypothetical protein; hypothetical protein; hypothetical protein;
strep5425	4	2	SAV:3;SCAB:1				SAV_Chr|NP_825272.1 SAV_Chr|NP_826500.1 SAV_Chr|NP_826611.1 SCAB_Chr|YP_003491123.1	hypothetical protein; hypothetical protein; hypothetical protein; hypothetical protein;
strep5426	4	2	SAV:3;SCAB:1				SAV_Chr|NP_825273.1 SAV_Chr|NP_826499.1 SAV_Chr|NP_826610.1 SCAB_Chr|YP_003491426.1	hypothetical protein; hypothetical protein; hypothetical protein; hypothetical protein;
strep5427	4	2	SAV:3;SCAB:1				SAV_Chr|NP_825274.1 SAV_Chr|NP_826609.1 SAV_Chr|NP_826498.1 SCAB_Chr|YP_003491427.1	hypothetical protein; hypothetical protein; hypothetical protein; hypothetical protein;
strep5439	4	2	SAV:1;SBI:3				SBI_Chr|ADI04349.1 SBI_Chr|ADI08252.1 SBI_Chr|ADI12944.1 SAV_Chr|NP_821332.1	XRE family transcriptional regulator; XRE family transcriptional regulator; hypothetical protein; hypothetical protein;
strep5440	4	2	SBI:3;SGR:1	GO:0003677:GO:0003700:GO:0005622:GO:0006350:GO:0006351:GO:0006355:GO:0045449	DNA binding:sequence-specific DNA binding transcription factor activity:intracellular:transcription:transcription, DNA-dependent:regulation of transcription, DNA-dependent:regulation of transcription	F:F:C:P:P:P:P	SBI_Chr|ADI04633.1 SBI_Chr|ADI04641.1 SBI_Chr|ADI09708.1 SGR_ Chr|YP_001827141.1	MarR family transcriptional regulator; MarR family transcriptional regulator; MarR family transcriptional regulator; MarR family transcriptional regulator;
strep5442	4	2	SBI:3;SGR:1	GO:0003824:GO:0008152:GO:0051536:GO:0051539	catalytic activity:metabolic process:iron-sulfur cluster binding:4 iron, 4 sulfur cluster binding	F:P:F:F	SBI_Chr|ADI05213.1 SBI_Chr|ADI12171.1 SBI_Chr|ADI09489.1 SGR_ Chr|YP_001823002.1	pyrroloquinoline quinone biosynthesis protein PqqE; radical SAM domain-containing protein; radical SAM domain-containing protein; hypothetical protein;
strep5456	4	2	SBI:3;SCAB:1				SBI_Chr|ADI06950.1 SBI_Chr|ADI07273.1 SBI_Chr|ADI08310.1 SCAB_Chr|YP_003490043.1	hypothetical protein; hypothetical protein; hypothetical protein; hypothetical protein;
strep5458	4	2	SAV:1;SBI:3				SBI_Chr|ADI07010.1 SBI_Chr|ADI11423.1 SBI_Chr|ADI08084.1 SAV_Chr|NP_825226.1	hypothetical protein; hypothetical protein; regulatory protein; regulatory protein;
strep5461	4	2	SBI:3;SCAB:1				SBI_Chr|ADI07848.1 SBI_Chr|ADI08578.1 SBI_Chr|ADI10619.1 SCAB_Chr|YP_003487701.1	hypothetical protein; hypothetical protein; hypothetical protein; hypothetical protein;
strep5465	4	2	SAV:1;SBI:3				SBI_Chr|ADI08423.1 SBI_Chr|ADI09435.1 SBI_Chr|ADI08677.1 SAV_Chr|NP_821515.1	hypothetical protein; hypothetical protein; hypothetical protein; hypothetical protein;
strep5469	4	2	SAV:1;SBI:3	GO:0008168:GO:0016740:GO:0032259	methyltransferase activity:transferase activity:methylation	F:F:P	SBI_Chr|ADI10484.1 SBI_Chr|ADI10583.1 SBI_Chr|ADI12572.1 SAV_Chr|NP_821997.1	transposase; DNA-cytosine-5-methyltransferase; transposase; IS200-like transposase;
strep5487	4	2	SAV:1;SCAB:3				SCAB_Chr|YP_003485829.1 SCAB_Chr|YP_003490049.1 SCAB_Chr|YP_003489896.1 SAV_Chr|NP_821292.1	hypothetical protein; hypothetical protein; hypothetical protein; IS1647-like transposase;
strep5496	4	2	SGR:1;SCAB:3	GO:0016787:GO:0016810	hydrolase activity:hydrolase activity, acting on carbon-nitrogen (but not peptide) bonds	F:F	SCAB_Chr|YP_003486491.1 SCAB_Chr|YP_003486652.1 SCAB_Chr|YP_003493704.1 SGR_ Chr|YP_001822182.1	hypothetical protein; putative lipoprotein; hypothetical protein; putative amidohydrolase;
strep5500	4	2	SAV:1;SCAB:3	GO:0003824:GO:0005488:GO:0008152:GO:0016491:GO:0055114	catalytic activity:binding:metabolic process:oxidoreductase activity:oxidation reduction	F:F:P:F:P	SCAB_Chr|YP_003487110.1 SCAB_Chr|YP_003487127.1 SCAB_Chr|YP_003487120.1 SAV_Chr|NP_821840.1	short chain dehydrogenase/reductase; hypothetical protein; hypothetical protein; 3-oxoacyl-ACP reductase;
strep5501	4	2	SBI:1;SCAB:3	GO:0003824:GO:0008152:GO:0016787	catalytic activity:metabolic process:hydrolase activity	F:P:F	SCAB_Chr|YP_003487160.1 SCAB_Chr|YP_003487211.1 SCAB_Chr|YP_003494248.1 SBI_Chr|ADI03865.1	putative fumarylacetoacetate family hydrolase; hydrolase; putative fumarylacetoacetate (faa) hydrolase; 5-carboxymethyl-2-hydroxymuconate delta-isomerase;
strep5503	4	2	SCO:1;SCAB:3	GO:0008152:GO:0016491:GO:0055114	metabolic process:oxidoreductase activity:oxidation reduction	P:F:P	SCAB_Chr|YP_003487197.1 SCAB_Chr|YP_003487221.1 SCAB_Chr|YP_003487206.1 SCO_Chr|NP_631485.1	putative aldehyde dehydrogenase; putative aldehyde dehydrogenase; aldehyde dehydrogenase; aldehyde dehydrogenase;
strep5511	4	2	SCO:1;SCAB:3				SCAB_Chr|YP_003488840.1 SCAB_Chr|YP_003491404.1 SCAB_Chr|YP_003489974.1 SCO_Chr|NP_629468.1	hypothetical protein; hypothetical protein; hypothetical protein; hypothetical protein;
strep6855	3	2	SCO:2;SAV:1	GO:0003677	DNA binding	F	SCO_Chr|NP_624364.1 SCO_Chr|NP_631872.1 SAV_Chr|NP_821397.1	DNA-binding protein; DNA-binding protein; DNA-binding protein;
strep6856	3	2	SCO:2;SCAB:1				SCO_Chr|NP_624371.1 SCO_Chr|NP_631865.1 SCAB_Chr|YP_003490654.1	hypothetical protein; membrane protein; hypothetical protein;
strep6857	3	2	SCO:2;SCAB:1				SCO_Chr|NP_624379.1 SCO_Chr|NP_631857.1 SCAB_Chr|YP_003486569.1	hypothetical protein; hypothetical protein; hypothetical protein;
strep6858	3	2	SCO:2;SBI:1				SCO_Chr|NP_624436.1 SCO_Chr|NP_627964.1 SBI_Chr|ADI09356.1	secreted beta-lactamase; beta-lactamase-like protein; beta-lactamase;
strep6859	3	2	SCO:2;SCAB:1	GO:0004497:GO:0004499:GO:0050660:GO:0050661:GO:0055114	monooxygenase activity:flavin-containing monooxygenase activity:FAD or FADH2 binding:NADP or NADPH binding:oxidation reduction	F:F:F:F:P	SCO_Chr|NP_624461.1 SCO_Chr|NP_733734.1 SCAB_Chr|YP_003494226.1	flavin-containing monooxygenase (putative secreted protein); flavin-binding monooxygenase; flavin-binding monooxygenase-like protein;
strep6860	3	2	SCO:2;SCAB:1	GO:0010181	FMN binding	F	SCO_Chr|NP_624532.1 SCO_Chr|NP_624547.1 SCAB_Chr|YP_003486188.1	hypothetical protein; hypothetical protein; hypothetical protein;
strep6861	3	2	SCO:2;SAV:1				SCO_Chr|NP_626494.1 SCO_Chr|NP_626501.1 SAV_Chr|NP_824792.1	hypothetical protein; hypothetical protein; hypothetical protein;
strep6863	3	2	SCO:2;SGR:1	GO:0003677:GO:0003700:GO:0005622:GO:0006350:GO:0006351:GO:0006355:GO:0030528:GO:0045449	DNA binding:sequence-specific DNA binding transcription factor activity:intracellular:transcription:transcription, DNA-dependent:regulation of transcription, DNA-dependent:transcription regulator activity:regulation of transcription	F:F:C:P:P:P:F:P	SCO_Chr|NP_627481.1 SCO_Chr|NP_628164.1 SGR_ Chr|YP_001826780.1	GntR family regulator; GntR family transcriptional regulator; GntR family transcriptional regulator;
strep6864	3	2	SCO:2;SAV:1	GO:0003824:GO:0004721:GO:0004871:GO:0007165:GO:0008152	catalytic activity:phosphoprotein phosphatase activity:signal transducer activity:signal transduction:metabolic process	F:F:F:P:P	SCO_Chr|NP_627871.1 SCO_Chr|NP_631496.1 SAV_Chr|NP_825105.1	hypothetical protein; hypothetical protein; magnesium or manganese-dependent protein phosphatase;
strep6865	3	2	SCO:2;SGR:1	GO:0006814:GO:0008508:GO:0016020:GO:0016021	sodium ion transport:bile acid:sodium symporter activity:membrane:integral to membrane	P:F:C:C	SCO_Chr|NP_627890.1 SCO_Chr|NP_630908.1 SGR_ Chr|YP_001823260.1	heavy metal resistance membrane protein; arsenic resistance membrane transport protein; putative arsenic resistance transporter;
strep6866	3	2	SCO:2;SCAB:1	GO:0003700:GO:0005622:GO:0006351:GO:0006355	sequence-specific DNA binding transcription factor activity:intracellular:transcription, DNA-dependent:regulation of transcription, DNA-dependent	F:C:P:P	SCO_Chr|NP_627891.1 SCO_Chr|NP_630907.1 SCAB_Chr|YP_003488058.1	transcriptional regulator; transcription regulator ArsR; putative ArsR family transcriptional regulator;
strep6868	3	2	SCO:2;SCAB:1				SCO_Chr|NP_628974.1 SCO_Chr|NP_628977.1 SCAB_Chr|YP_003486263.1	hypothetical protein; hypothetical protein; hypothetical protein;
strep6869	3	2	SCO:2;SBI:1				SCO_Chr|NP_631159.1 SCO_Chr|NP_631163.1 SBI_Chr|ADI03465.1	hypothetical protein; hypothetical protein; hypothetical protein;
strep6870	3	2	SCO:2;SBI:1	GO:0004497:GO:0008152:GO:0016491:GO:0055114	monooxygenase activity:metabolic process:oxidoreductase activity:oxidation reduction	F:P:F:P	SCO_Chr|NP_631821.1 SCO_Chr|NP_631822.1 SBI_Chr|ADI03403.1	secreted oxidoreductase; secreted oxidoreductase; putative oxidoreductase transmembrane protein;
strep6871	3	2	SCO:2;SCAB:1				SCO_SCP1|NP_639578.1 SCO_SCP1|NP_639960.1 SCAB_Chr|YP_003491642.1	hypothetical protein; hypothetical protein; putative prophage protein;
strep6873	3	2	SCO:2;SGR:1				SCO_SCP1|NP_639590.1 SCO_SCP1|NP_639948.1 SGR_ Chr|YP_001824805.1	hypothetical protein; hypothetical protein; hypothetical protein;
strep6874	3	2	SCO:2;SAV:1	GO:0003677:GO:0006310:GO:0015074	DNA binding:DNA recombination:DNA integration	F:P:P	SCO_SCP1|NP_639594.1 SCO_SCP1|NP_639944.1 SAV_Chr|NP_822080.1	putative DNA integrase/recombinase; putative DNA integrase/recombinase; hypothetical protein;
strep6875	3	2	SCO:2;SAV:1				SCO_SCP1|NP_639606.1 SCO_SCP1|NP_639932.1 SAV_SAP1|NP_828764.1	hypothetical protein; hypothetical protein; hypothetical protein;
strep6876	3	2	SCO:2;SAV:1				SCO_SCP1|NP_639623.1 SCO_SCP1|NP_639915.1 SAV_Chr|NP_822794.1	hypothetical protein; hypothetical protein; hypothetical protein;
strep6877	3	2	SCO:2;SCAB:1				SCO_SCP1|NP_639624.1 SCO_SCP1|NP_639914.1 SCAB_Chr|YP_003487837.1	hypothetical protein; hypothetical protein; hypothetical protein;
strep6879	3	2	SCO:2;SBI:1				SCO_SCP1|NP_639632.1 SCO_SCP1|NP_639906.1 SBI_Chr|ADI05314.1	hypothetical protein; hypothetical protein; hypothetical protein;
strep6880	3	2	SCO:2;SAV:1				SCO_SCP1|NP_639637.1 SCO_SCP1|NP_639901.1 SAV_Chr|NP_828742.1	hypothetical protein; hypothetical protein; hypothetical protein;
strep6881	3	2	SCO:2;SAV:1				SCO_SCP1|NP_639639.1 SCO_SCP1|NP_639899.1 SAV_SAP1|NP_828773.1	hypothetical protein; hypothetical protein; hypothetical protein;
strep6882	3	2	SCO:2;SBI:1	GO:0003677	DNA binding	F	SCO_SCP1|NP_639650.1 SCO_SCP1|NP_639888.1 SBI_Chr|ADI07342.1	hypothetical protein; hypothetical protein; hypothetical protein;
strep6883	3	2	SCO:2;SAV:1	GO:0000287:GO:0004647:GO:0005737:GO:0006564:GO:0008152:GO:0016311:GO:0016791	magnesium ion binding:phosphoserine phosphatase activity:cytoplasm:L-serine biosynthetic process:metabolic process:dephosphorylation:phosphatase activity	F:F:C:P:P:P:F	SCO_SCP1|NP_639845.1 SCO_SCP1|NP_639855.1 SAV_Chr|NP_823442.1	hypothetical protein; hypothetical protein; hypothetical protein;
strep6884	3	2	SAV:2;SBI:1				SAV_Chr|NP_821186.1 SAV_Chr|NP_821438.1 SBI_Chr|ADI03263.1	hypothetical protein; hypothetical protein; hypothetical protein;
strep6885	3	2	SAV:2;SBI:1	GO:0003677:GO:0004803:GO:0006313	DNA binding:transposase activity:transposition, DNA-mediated	F:F:P	SAV_Chr|NP_821434.1 SAV_Chr|NP_821595.1 SBI_Chr|ADI10662.1	transposase; transposase; transposase;
strep6886	3	2	SAV:2;SBI:1	GO:0003677:GO:0004803:GO:0006313	DNA binding:transposase activity:transposition, DNA-mediated	F:F:P	SAV_Chr|NP_821620.1 SAV_Chr|NP_823148.1 SBI_Chr|ADI06835.1	Tn4561 family transposase; hypothetical protein; transposase, Tn3 family protein;
strep6887	3	2	SAV:2;SGR:1				SAV_Chr|NP_821633.1 SAV_Chr|NP_821866.1 SGR_ Chr|YP_001822193.1	hsp18 transcriptional regulator; hsp18 transcriptional regulator; hypothetical protein;
strep6888	3	2	SAV:2;SCAB:1	GO:0006950	response to stress	P	SAV_Chr|NP_821634.1 SAV_Chr|NP_821867.1 SCAB_Chr|YP_003491260.1	heat shock protein; heat shock protein; putative heat shock protein;
strep6889	3	2	SAV:2;SBI:1				SAV_Chr|NP_821640.1 SAV_Chr|NP_822053.1 SBI_Chr|ADI07009.1	hypothetical protein; hypothetical protein; hypothetical protein;
strep6890	3	2	SAV:2;SCAB:1	GO:0003824:GO:0008152	catalytic activity:metabolic process	F:P	SAV_Chr|NP_821667.1 SAV_Chr|NP_821810.1 SCAB_Chr|YP_003494404.1	enoyl-CoA hydratase; enoyl-CoA hydratase; putative enoyl-CoA hydratase family protein;
strep6891	3	2	SAV:2;SCAB:1				SAV_Chr|NP_821920.1 SAV_Chr|NP_828746.1 SCAB_Chr|YP_003489905.1	IS630 family transposase; IS630 family transposase; putative transposase;
strep6892	3	2	SAV:2;SGR:1	GO:0003824:GO:0006537:GO:0008152:GO:0015930	catalytic activity:glutamate biosynthetic process:metabolic process:glutamate synthase activity	F:P:P:F	SAV_Chr|NP_822129.1 SAV_Chr|NP_822407.1 SGR_ Chr|YP_001827719.1	glutamate synthase(ferredoxin); glutamate synthase(ferredoxin); putative glutamate synthase;
strep6893	3	2	SAV:2;SBI:1	GO:0005215:GO:0006810	transporter activity:transport	F:P	SAV_Chr|NP_822300.1 SAV_Chr|NP_822913.1 SBI_Chr|ADI05602.1	ABC transporter binding protein; ABC transporter binding protein; ABC transporter substrate binding protein;
strep6894	3	2	SAV:2;SBI:1	GO:0003824:GO:0004470:GO:0005488:GO:0006108:GO:0008152:GO:0016491:GO:0016616:GO:0046872:GO:0051287:GO:0055114	catalytic activity:malic enzyme activity:binding:malate metabolic process:metabolic process:oxidoreductase activity:oxidoreductase activity, acting on the CH-OH group of donors, NAD or NADP as acceptor:metal ion binding:NAD or NADH binding:oxidation reduction	F:F:F:P:P:F:F:F:F:P	SAV_Chr|NP_822689.1 SAV_Chr|NP_825047.1 SBI_Chr|ADI03492.1	malate dehydrogenase; malate dehydrogenase; malate dehydrogenase;
strep6895	3	2	SCO:1;SAV:2				SAV_Chr|NP_823701.1 SAV_Chr|NP_823702.1 SCO_Chr|NP_629844.1	hypothetical protein; hypothetical protein; secreted protein;
strep6896	3	2	SAV:2;SGR:1				SAV_Chr|NP_825090.1 SAV_Chr|NP_826662.1 SGR_ Chr|YP_001827453.1	hypothetical protein; hypothetical protein; hypothetical protein;
strep6897	3	2	SAV:2;SCAB:1	GO:0003677:GO:0004803:GO:0006313	DNA binding:transposase activity:transposition, DNA-mediated	F:F:P	SAV_Chr|NP_825392.1 SAV_Chr|NP_828730.1 SCAB_Chr|YP_003493523.1	IS1647-like transposase; IS1647-like transposase; hypothetical protein;
strep6898	3	2	SCO:1;SAV:2				SAV_Chr|NP_825393.2 SAV_Chr|NP_828729.1 SCO_Chr|NP_631140.1	IS1647-like transposase; IS1647-like transposase; insertion element transposase (fragment);
strep6899	3	2	SBI:2;SCAB:1	GO:0016787	hydrolase activity	F	SBI_Chr|ADI03189.1 SBI_Chr|ADI09531.1 SCAB_Chr|YP_003488032.1	hypothetical protein; hypothetical protein; putative peptidase;
strep6902	3	2	SCO:1;SBI:2	GO:0003824:GO:0004553:GO:0005975:GO:0043169	catalytic activity:hydrolase activity, hydrolyzing O-glycosyl compounds:carbohydrate metabolic process:cation binding	F:F:P:F	SBI_Chr|ADI03398.1 SBI_Chr|ADI06039.1 SCO_Chr|NP_624777.1	hypothetical protein; Mannan endo-1,4-beta-mannosidase; hypothetical protein;
strep6904	3	2	SAV:1;SBI:2	GO:0003824:GO:0008152:GO:0016787	catalytic activity:metabolic process:hydrolase activity	F:P:F	SBI_Chr|ADI03491.1 SBI_Chr|ADI06282.1 SAV_Chr|NP_822697.1	alpha/beta hydrolase fold protein; alpha/beta hydrolase fold protein; epoxide hydrolase;
strep6905	3	2	SAV:1;SBI:2	GO:0005737:GO:0016491:GO:0045454:GO:0050660:GO:0055114	cytoplasm:oxidoreductase activity:cell redox homeostasis:FAD or FADH2 binding:oxidation reduction	C:F:P:F:P	SBI_Chr|ADI03499.1 SBI_Chr|ADI08330.1 SAV_Chr|NP_821758.1	ferredoxin reductase; ferredoxin reductase; ferredoxin reductase;
strep6906	3	2	SAV:1;SBI:2	GO:0003824:GO:0004497:GO:0005506:GO:0009055:GO:0009058:GO:0016491:GO:0020037:GO:0046872:GO:0055114	catalytic activity:monooxygenase activity:iron ion binding:electron carrier activity:biosynthetic process:oxidoreductase activity:heme binding:metal ion binding:oxidation reduction	F:F:F:F:P:F:F:F:P	SBI_Chr|ADI03500.1 SBI_Chr|ADI08331.1 SAV_Chr|NP_821759.1	cytochrome P450 family protein; cytochrome P450 family protein; cytochrome P450;
strep6910	3	2	SBI:2;SGR:1				SBI_Chr|ADI03689.1 SBI_Chr|ADI05028.1 SGR_ Chr|YP_001827869.1	hypothetical protein; hypothetical protein; hypothetical protein;
strep6911	3	2	SBI:2;SGR:1				SBI_Chr|ADI03694.1 SBI_Chr|ADI05030.1 SGR_ Chr|YP_001827867.1	hypothetical protein; hypothetical protein; hypothetical protein;
strep6912	3	2	SBI:2;SGR:1	GO:0016481:GO:0016566	negative regulation of transcription:specific transcriptional repressor activity	P:F	SBI_Chr|ADI03695.1 SBI_Chr|ADI05031.1 SGR_ Chr|YP_001827866.1	hypothetical protein; hypothetical protein; hypothetical protein;
strep6913	3	2	SBI:2;SGR:1				SBI_Chr|ADI03696.1 SBI_Chr|ADI05032.1 SGR_ Chr|YP_001827865.1	hypothetical protein; hypothetical protein; hypothetical protein;
strep6914	3	2	SBI:2;SGR:1				SBI_Chr|ADI03697.1 SBI_Chr|ADI05033.1 SGR_ Chr|YP_001827864.1	hypothetical protein; hypothetical protein; hypothetical protein;
strep6915	3	2	SBI:2;SGR:1				SBI_Chr|ADI03698.1 SBI_Chr|ADI05034.1 SGR_ Chr|YP_001827863.1	hypothetical protein; hypothetical protein; hypothetical protein;
strep6916	3	2	SBI:2;SGR:1	GO:0004252:GO:0006508:GO:0008233	serine-type endopeptidase activity:proteolysis:peptidase activity	F:P:F	SBI_Chr|ADI03701.1 SBI_Chr|ADI05036.1 SGR_ Chr|YP_001827861.1	putative secreted subtilisin-like serine protease; putative secreted subtilisin-like serine protease; putative secreted subtilisin-like serine protease;
strep6917	3	2	SBI:2;SGR:1	GO:0000166:GO:0005524:GO:0017111	nucleotide binding:ATP binding:nucleoside-triphosphatase activity	F:F:F	SBI_Chr|ADI03702.1 SBI_Chr|ADI05037.1 SGR_ Chr|YP_001827860.1	hypothetical protein; hypothetical protein; hypothetical protein;
strep6919	3	2	SBI:2;SCAB:1	GO:0000156:GO:0000160:GO:0003677:GO:0003700:GO:0004871:GO:0005622:GO:0006351:GO:0006355:GO:0007165:GO:0043565	two-component response regulator activity:two-component signal transduction system (phosphorelay):DNA binding:sequence-specific DNA binding transcription factor activity:signal transducer activity:intracellular:transcription, DNA-dependent:regulation of transcription, DNA-dependent:signal transduction:sequence-specific DNA binding	F:P:F:F:F:C:P:P:P:F	SBI_Chr|ADI03779.1 SBI_Chr|ADI12194.1 SCAB_Chr|YP_003493449.1	LuxR family transcriptional regulator; LuxR family transcriptional regulator; hypothetical protein;
strep6920	3	2	SBI:2;SGR:1	GO:0003824:GO:0004314:GO:0005488:GO:0006633:GO:0008152:GO:0016740:GO:0018580:GO:0055114	catalytic activity:[acyl-carrier-protein] S-malonyltransferase activity:binding:fatty acid biosynthetic process:metabolic process:transferase activity:nitronate monooxygenase activity:oxidation reduction	F:F:F:P:P:F:F:P	SBI_Chr|ADI03790.1 SBI_Chr|ADI12766.1 SGR_ Chr|YP_001828292.1	hypothetical protein; malonyl CoA-ACP transferase (OzmM); putative malonyl-CoA:ACP transacylase;
strep6921	3	2	SBI:2;SCAB:1	GO:0003824:GO:0008152:GO:0009063	catalytic activity:metabolic process:cellular amino acid catabolic process	F:P:P	SBI_Chr|ADI03820.1 SBI_Chr|ADI12811.1 SCAB_Chr|YP_003493673.1	mandelate racemase/muconate lactonizing enzyme family protein; mandelate racemase/muconate lactonizing enzyme-like protein; putative muconate cycloisomerase;
strep6923	3	2	SBI:2;SCAB:1	GO:0003677:GO:0003700:GO:0006350:GO:0006351:GO:0006355:GO:0045449	DNA binding:sequence-specific DNA binding transcription factor activity:transcription:transcription, DNA-dependent:regulation of transcription, DNA-dependent:regulation of transcription	F:F:P:P:P:P	SBI_Chr|ADI03941.1 SBI_Chr|ADI12338.1 SCAB_Chr|YP_003486427.1	transcriptional regulator, LysR family protein; LysR family transcriptional regulator; LysR family transcriptional regulator;
strep6924	3	2	SAV:1;SBI:2	GO:0000155:GO:0000160:GO:0000166:GO:0004673:GO:0004871:GO:0005524:GO:0007165:GO:0016020:GO:0016021:GO:0016301:GO:0016310:GO:0016740:GO:0016772:GO:0018106	two-component sensor activity:two-component signal transduction system (phosphorelay):nucleotide binding:protein histidine kinase activity:signal transducer activity:ATP binding:signal transduction:membrane:integral to membrane:kinase activity:phosphorylation:transferase activity:transferase activity, transferring phosphorus-containing groups:peptidyl-histidine phosphorylation	F:P:F:F:F:F:P:C:C:F:P:F:F:P	SBI_Chr|ADI04274.1 SBI_Chr|ADI13118.1 SAV_Chr|NP_821246.1	two-component system sensor kinase; two-component system sensor kinase; two-component system sensor kinase;
strep6926	3	2	SAV:1;SBI:2				SBI_Chr|ADI04334.1 SBI_Chr|ADI07790.1 SAV_Chr|NP_821666.1	transcriptional regulator, HxlR family protein; transcriptional regulator; transcriptional regulator;
strep6927	3	2	SBI:2;SCAB:1	GO:0003677:GO:0006310:GO:0015074	DNA binding:DNA recombination:DNA integration	F:P:P	SBI_Chr|ADI04348.1 SBI_Chr|ADI08251.1 SCAB_Chr|YP_003487144.1	hypothetical protein; hypothetical protein; hypothetical protein;
strep6928	3	2	SBI:2;SCAB:1	GO:0000150:GO:0003677:GO:0006310	recombinase activity:DNA binding:DNA recombination	F:F:P	SBI_Chr|ADI04362.1 SBI_Chr|ADI06830.1 SCAB_Chr|YP_003493207.1	Site-specific recombinase DNA invertase Pin; Site-specific recombinase DNA invertase Pin; putative transposase;
strep6929	3	2	SBI:2;SGR:1	GO:0005622:GO:0006810:GO:0016853	intracellular:transport:isomerase activity	C:P:F	SBI_Chr|ADI04500.1 SBI_Chr|ADI11521.1 SGR_ Chr|YP_001827584.1	hypothetical protein; putative ketosteroid isomerase; putative ketosteroid isomerase;
strep6930	3	2	SBI:2;SCAB:1				SBI_Chr|ADI04536.1 SBI_Chr|ADI10496.1 SCAB_Chr|YP_003489691.1	hypothetical protein; hypothetical protein; hypothetical protein;
strep6931	3	2	SCO:1;SBI:2	GO:0003723:GO:0003964:GO:0006278	RNA binding:RNA-directed DNA polymerase activity:RNA-dependent DNA replication	F:F:P	SBI_Chr|ADI04584.1 SBI_Chr|ADI12724.1 SCO_Chr|NP_627708.1	RNA-directed DNA polymerase; RNA-directed DNA polymerase; maturase-related protein;
strep6932	3	2	SCO:1;SBI:2	GO:0003824:GO:0005488:GO:0008152	catalytic activity:binding:metabolic process	F:F:P	SBI_Chr|ADI04639.1 SBI_Chr|ADI08207.1 SCO_Chr|NP_629229.1	NmrA family protein; NmrA family protein; hypothetical protein;
strep6933	3	2	SAV:1;SBI:2	GO:0004066:GO:0006529	asparagine synthase (glutamine-hydrolyzing) activity:asparagine biosynthetic process	F:P	SBI_Chr|ADI04715.1 SBI_Chr|ADI05794.1 SAV_Chr|NP_821433.1	asparagine synthetase; asparagine synthetase; asparagine synthetase;
strep6939	3	2	SAV:1;SBI:2	GO:0003700:GO:0005622:GO:0006351:GO:0006355	sequence-specific DNA binding transcription factor activity:intracellular:transcription, DNA-dependent:regulation of transcription, DNA-dependent	F:C:P:P	SBI_Chr|ADI05990.1 SBI_Chr|ADI07027.1 SAV_Chr|NP_823936.1	DeoR family transcriptional regulator; DeoR family transcriptional regulator; DeoR family transcriptional regulator;
strep6941	3	2	SBI:2;SGR:1	GO:0005215:GO:0006810:GO:0016020:GO:0005524:GO:0042626	transporter activity:transport:membrane:ATP binding:ATPase activity, coupled to transmembrane movement of substances	F:P:C:F:F	SBI_Chr|ADI06091.1 SBI_Chr|ADI09164.1 SGR_ Chr|YP_001825928.1	hypothetical protein; ABC-2 type transporter; putative ABC transporter permease protein;
strep6942	3	2	SCO:1;SBI:2	GO:0005488	binding	F	SBI_Chr|ADI06216.1 SBI_Chr|ADI11432.1 SCO_Chr|NP_629133.1	hypothetical protein; hypothetical protein; bifunctional protein;
strep6943	3	2	SBI:2;SGR:1	GO:0008168:GO:0008171:GO:0016740:GO:0032259	methyltransferase activity:O-methyltransferase activity:transferase activity:methylation	F:F:F:P	SBI_Chr|ADI06290.1 SBI_Chr|ADI09913.1 SGR_ Chr|YP_001822408.1	O-methyltransferase family 2; O-methyltransferase family protein; putative O-methyltransferase;
strep6947	3	2	SBI:2;SCAB:1	GO:0008152:GO:0008168:GO:0032259	metabolic process:methyltransferase activity:methylation	P:F:P	SBI_Chr|ADI07028.1 SBI_Chr|ADI07441.1 SCAB_Chr|YP_003493427.1	hypothetical protein; hypothetical protein; putative methyltransferase;
strep6948	3	2	SBI:2;SGR:1	GO:0000036:GO:0003824:GO:0008152:GO:0009058:GO:0016788:GO:0048037	acyl carrier activity:catalytic activity:metabolic process:biosynthetic process:hydrolase activity, acting on ester bonds:cofactor binding	F:F:P:P:F:F	SBI_Chr|ADI07039.1 SBI_Chr|ADI12175.1 SGR_ Chr|YP_001824798.1	putative NRPS-like protein; putative non-ribosomal peptide synthase; putative NRPS-like protein;
strep6950	3	2	SBI:2;SGR:1	GO:0016491:GO:0008152	oxidoreductase activity:metabolic process	F:P	SBI_Chr|ADI07328.1 SBI_Chr|ADI11695.1 SGR_ Chr|YP_001827696.1	putative signal peptide protein; NADPH-dependent glutamate synthase beta chain; putative FAD-dependent oxidoreductase;
strep6951	3	2	SAV:1;SBI:2				SBI_Chr|ADI07600.1 SBI_Chr|ADI07604.1 SAV_Chr|NP_827481.1	transcriptional regulator; transcriptional regulator; PadR-family transcriptional regulator;
strep6952	3	2	SAV:1;SBI:2	GO:0000166:GO:0005524:GO:0006200:GO:0016887:GO:0017111	nucleotide binding:ATP binding:ATP catabolic process:ATPase activity:nucleoside-triphosphatase activity	F:F:P:F:F	SBI_Chr|ADI07601.1 SBI_Chr|ADI07605.1 SAV_Chr|NP_827480.1	ABC transporter, nucleotide binding/ATPase protein; ABC transporter, nucleotide binding/ATPase protein; ABC transporter ATP-binding protein;
strep6953	3	2	SBI:2;SGR:1	GO:0003824:GO:0008152:GO:0008967:GO:0016787	catalytic activity:metabolic process:phosphoglycolate phosphatase activity:hydrolase activity	F:P:F:F	SBI_Chr|ADI07845.1 SBI_Chr|ADI11924.1 SGR_ Chr|YP_001825746.1	putative hydrolase; putative hydrolase; putative hydrolase;
strep6954	3	2	SBI:2;SGR:1				SBI_Chr|ADI08364.1 SBI_Chr|ADI08365.1 SGR_ Chr|YP_001822296.1	hypothetical protein; hypothetical protein; hypothetical protein;
strep6956	3	2	SBI:2;SCAB:1				SBI_Chr|ADI08591.1 SBI_Chr|ADI08592.1 SCAB_Chr|YP_003490061.1	hypothetical protein; hypothetical protein; hypothetical protein;
strep6957	3	2	SBI:2;SGR:1				SBI_Chr|ADI08633.1 SBI_Chr|ADI10548.1 SGR_ Chr|YP_001826540.1	hypothetical protein; hypothetical protein; hypothetical protein;
strep6958	3	2	SBI:2;SGR:1				SBI_Chr|ADI08682.1 SBI_Chr|ADI09697.1 SGR_ Chr|YP_001824643.1	hypothetical protein; hypothetical protein; hypothetical protein;
strep6959	3	2	SBI:2;SGR:1	GO:0000166:GO:0005524:GO:0006200:GO:0016887:GO:0017111	nucleotide binding:ATP binding:ATP catabolic process:ATPase activity:nucleoside-triphosphatase activity	F:F:P:F:F	SBI_Chr|ADI08684.1 SBI_Chr|ADI09695.1 SGR_ Chr|YP_001824645.1	hypothetical protein; ABC transporter related protein; putative ABC transporter ATP-binding protein;
strep6960	3	2	SBI:2;SGR:1	GO:0005886:GO:0016020:GO:0016021	plasma membrane:membrane:integral to membrane	C:C:C	SBI_Chr|ADI08685.1 SBI_Chr|ADI09694.1 SGR_ Chr|YP_001824646.1	ABC transporter related protein; ABC transporter related protein; putative ABC transporter permease protein;
strep6961	3	2	SBI:2;SGR:1	GO:0004672:GO:0004674:GO:0005524:GO:0006468:GO:0016301	protein kinase activity:protein serine/threonine kinase activity:ATP binding:protein amino acid phosphorylation:kinase activity	F:F:F:P:F	SBI_Chr|ADI08719.1 SBI_Chr|ADI09111.1 SGR_ Chr|YP_001827921.1	putative serine/threonine protein kinase; putative serine/threonine protein kinase; putative serine/threonine protein kinase;
strep6962	3	2	SAV:1;SBI:2	GO:0016491:GO:0050660:GO:0055114	oxidoreductase activity:FAD or FADH2 binding:oxidation reduction	F:F:P	SBI_Chr|ADI08779.1 SBI_Chr|ADI09706.1 SAV_Chr|NP_821985.1	FAD-dependent pyridine nucleotide-disulfide oxidoreductase; FAD-dependent pyridine nucleotide-disulfide oxidoreductase; dehydrogenase;
strep6963	3	2	SBI:2;SGR:1	GO:0005524	ATP binding	F	SBI_Chr|ADI08829.1 SBI_Chr|ADI10703.1 SGR_ Chr|YP_001825363.1	regulatory protein; AbaA-like regulatory protein; regulatory protein;
strep6964	3	2	SBI:2;SGR:1	GO:0004519	endonuclease activity	F	SBI_Chr|ADI08913.1 SBI_Chr|ADI08916.1 SGR_ Chr|YP_001826190.1	Putative endonuclease, Z1 domain protein; endonuclease; hypothetical protein;
strep6965	3	2	SBI:2;SGR:1	GO:0005524	ATP binding	F	SBI_Chr|ADI08914.1 SBI_Chr|ADI08917.1 SGR_ Chr|YP_001826191.1	ATPase; hypothetical protein; hypothetical protein;
strep6966	3	2	SBI:2;SGR:1				SBI_Chr|ADI09203.1 SBI_Chr|ADI12193.1 SGR_ Chr|YP_001821827.1	hypothetical protein; hypothetical protein; hypothetical protein;
strep6967	3	2	SBI:2;SCAB:1	GO:0003824:GO:0004565:GO:0005975:GO:0009341:GO:0043169	catalytic activity:beta-galactosidase activity:carbohydrate metabolic process:beta-galactosidase complex:cation binding	F:F:P:C:F	SBI_Chr|ADI09549.1 SBI_Chr|ADI13077.1 SCAB_Chr|YP_003486496.1	putative beta-galactosidase; putative beta-galactosidase; putative beta-galactosidase;
strep6969	3	2	SBI:2;SGR:1	GO:0008080:GO:0008152:GO:0016740	N-acetyltransferase activity:metabolic process:transferase activity	F:P:F	SBI_Chr|ADI10015.1 SBI_Chr|ADI10431.1 SGR_ Chr|YP_001825365.1	putative acetyltransferase; putative acetyltransferase; putative acetyltransferase;
strep6970	3	2	SBI:2;SCAB:1				SBI_Chr|ADI10029.1 SBI_Chr|ADI11651.1 SCAB_Chr|YP_003487867.1	hypothetical protein; hypothetical protein; hypothetical protein;
strep6971	3	2	SAV:1;SBI:2	GO:0003677:GO:0003700:GO:0006352:GO:0006355:GO:0016987	DNA binding:sequence-specific DNA binding transcription factor activity:transcription initiation:regulation of transcription, DNA-dependent:sigma factor activity	F:F:P:P:F	SBI_Chr|ADI10052.1 SBI_Chr|ADI13010.1 SAV_SAP1|NP_828836.1	RNA polymerase, sigma-24 subunit, ECF subfamily protein; hypothetical protein; putative RNA polymerase sigma factor;
strep6972	3	2	SBI:2;SCAB:1	GO:0004553:GO:0005975:GO:0016787:GO:0045493	hydrolase activity, hydrolyzing O-glycosyl compounds:carbohydrate metabolic process:hydrolase activity:xylan catabolic process	F:P:F:P	SBI_Chr|ADI11700.1 SBI_Chr|ADI12256.1 SCAB_Chr|YP_003486367.1	putative glycosyl hydrolase/xylanase; putative glycosyl hydrolase/xylanase; putative glycosyl hydrolase/xylanase;
strep6973	3	2	SCO:1;SBI:2	GO:0003677:GO:0003700:GO:0006350:GO:0006351:GO:0006355:GO:0016481:GO:0016566:GO:0030528:GO:0045449	DNA binding:sequence-specific DNA binding transcription factor activity:transcription:transcription, DNA-dependent:regulation of transcription, DNA-dependent:negative regulation of transcription:specific transcriptional repressor activity:transcription regulator activity:regulation of transcription	F:F:P:P:P:P:F:F:P	SBI_Chr|ADI11845.1 SBI_Chr|ADI12624.1 SCO_Chr|NP_624624.1	transcriptional regulator; regulatory protein TetR; transcriptional regulator;
strep6976	3	2	SBI:2;SCAB:1	GO:0003824:GO:0004553:GO:0005975:GO:0016787:GO:0043169	catalytic activity:hydrolase activity, hydrolyzing O-glycosyl compounds:carbohydrate metabolic process:hydrolase activity:cation binding	F:F:P:F:F	SBI_Chr|ADI13041.1 SBI_Chr|ADI13081.1 SCAB_Chr|YP_003494111.1	glycoside hydrolase family 5; glycoside hydrolase family 5; putative endoglucanase;
strep6977	3	2	SBI:2;SCAB:1	GO:0003677:GO:0003700:GO:0005622:GO:0006350:GO:0006351:GO:0006355:GO:0045449	DNA binding:sequence-specific DNA binding transcription factor activity:intracellular:transcription:transcription, DNA-dependent:regulation of transcription, DNA-dependent:regulation of transcription	F:F:C:P:P:P:P	SBI_Chr|ADI13042.1 SBI_Chr|ADI13082.1 SCAB_Chr|YP_003494112.1	putative transcriptional regulator; putative transcriptional regulator; putative transcriptional regulator;
strep6978	3	2	SGR:2;SCAB:1				SGR_ Chr|YP_001821515.1 SGR_ Chr|YP_001828646.1 SCAB_Chr|YP_003490396.1	hypothetical protein t; hypothetical protein t; hypothetical protein;
strep6979	3	2	SAV:1;SGR:2	GO:0003677:GO:0004803:GO:0006313	DNA binding:transposase activity:transposition, DNA-mediated	F:F:P	SGR_ Chr|YP_001821531.1 SGR_ Chr|YP_001828630.1 SAV_Chr|NP_821284.1	hypothetical protein t; hypothetical protein t; transposase;
strep6980	3	2	SCO:1;SGR:2	GO:0016539	intein-mediated protein splicing	P	SGR_ Chr|YP_001821542.1 SGR_ Chr|YP_001828619.1 SCO_SCP1|NP_639800.1	hypothetical protein t; hypothetical protein t; hypothetical protein;
strep6981	3	2	SGR:2;SCAB:1				SGR_ Chr|YP_001821544.1 SGR_ Chr|YP_001828617.1 SCAB_Chr|YP_003491620.1	hypothetical protein t; hypothetical protein t; hypothetical protein;
strep6983	3	2	SBI:1;SGR:2	GO:0003824:GO:0005488:GO:0008152:GO:0016491:GO:0055114	catalytic activity:binding:metabolic process:oxidoreductase activity:oxidation reduction	F:F:P:F:P	SGR_ Chr|YP_001821560.1 SGR_ Chr|YP_001828601.1 SBI_Chr|ADI12969.1	putative short chain dehydrogenase; putative short chain dehydrogenase; 2O-beta-hydroxysteroid dehydrogenase;
strep6984	3	2	SAV:1;SGR:2				SGR_ Chr|YP_001821585.1 SGR_ Chr|YP_001828576.1 SAV_SAP1|NP_828751.1	hypothetical protein t; hypothetical protein t; hypothetical protein;
strep6985	3	2	SGR:2;SCAB:1	GO:0003677:GO:0043565	DNA binding:sequence-specific DNA binding	F:F	SGR_ Chr|YP_001821589.1 SGR_ Chr|YP_001828572.1 SCAB_Chr|YP_003490958.1	hypothetical protein t; hypothetical protein t; hypothetical protein;
strep6986	3	2	SCO:1;SGR:2				SGR_ Chr|YP_001821594.1 SGR_ Chr|YP_001828567.1 SCO_SCP1|NP_639863.1	hypothetical protein t; hypothetical protein t; hypothetical protein;
strep6987	3	2	SCO:1;SGR:2	GO:0005524	ATP binding	F	SGR_ Chr|YP_001821607.1 SGR_ Chr|YP_001828554.1 SCO_Chr|NP_625008.1	regulatory protein; regulatory protein; regulator;
strep6988	3	2	SGR:2;SCAB:1				SGR_ Chr|YP_001821609.1 SGR_ Chr|YP_001828552.1 SCAB_Chr|YP_003485923.1	hypothetical protein t; hypothetical protein t; hypothetical protein;
strep6989	3	2	SGR:2;SCAB:1	GO:0003678:GO:0005524:GO:0006260	DNA helicase activity:ATP binding:DNA replication	F:F:P	SGR_ Chr|YP_001821610.1 SGR_ Chr|YP_001828551.1 SCAB_Chr|YP_003485924.1	hypothetical protein t; hypothetical protein t; putative ATP-binding protein;
strep6990	3	2	SAV:1;SGR:2	GO:0004519	endonuclease activity	F	SGR_ Chr|YP_001821619.1 SGR_ Chr|YP_001828542.1 SAV_SAP1|NP_828765.1	putative endonuclease VII; putative endonuclease VII; putative endonuclease VII;
strep6991	3	2	SBI:1;SGR:2				SGR_ Chr|YP_001821622.1 SGR_ Chr|YP_001828539.1 SBI_Chr|ADI05822.1	hypothetical protein t; hypothetical protein t; hypothetical protein;
strep6992	3	2	SBI:1;SGR:2				SGR_ Chr|YP_001821623.1 SGR_ Chr|YP_001828538.1 SBI_Chr|ADI05823.1	hypothetical protein t; hypothetical protein t; hypothetical protein;
strep6993	3	2	SBI:1;SGR:2				SGR_ Chr|YP_001821821.1 SGR_ Chr|YP_001826623.1 SBI_Chr|ADI12986.1	hypothetical protein; hypothetical protein; hypothetical protein;
strep6994	3	2	SAV:1;SGR:2				SGR_ Chr|YP_001822088.1 SGR_ Chr|YP_001824102.1 SAV_Chr|NP_824821.1	putative MbtH-like protein; putative MbtH-like protein; MbtH-like protein;
strep6995	3	2	SAV:1;SGR:2	GO:0010181	FMN binding	F	SGR_ Chr|YP_001822122.1 SGR_ Chr|YP_001827879.1 SAV_Chr|NP_823464.1	putative oxidoreductase; putative oxidoreductase; NADPH-flavin oxidoreductase;
strep6996	3	2	SCO:1;SGR:2				SGR_ Chr|YP_001822130.1 SGR_ Chr|YP_001822401.1 SCO_Chr|NP_626245.1	hypothetical protein; hypothetical protein; hypothetical protein;
strep6998	3	2	SGR:2;SCAB:1				SGR_ Chr|YP_001823316.1 SGR_ Chr|YP_001826116.1 SCAB_Chr|YP_003491238.1	major facilitator superfamily permease; major facilitator superfamily permease; putative integral membrane protein;
strep6999	3	2	SBI:1;SGR:2				SGR_ Chr|YP_001824451.1 SGR_ Chr|YP_001824775.1 SBI_Chr|ADI03233.1	hypothetical protein; hypothetical protein; hypothetical protein;
strep7000	3	2	SBI:1;SGR:2	GO:0003677:GO:0043565	DNA binding:sequence-specific DNA binding	F:F	SGR_ Chr|YP_001824456.1 SGR_ Chr|YP_001826539.1 SBI_Chr|ADI10547.1	putative DNA-binding protein; putative DNA-binding protein; putative DNA-binding protein;
strep7001	3	2	SGR:2;SCAB:1				SGR_ Chr|YP_001824636.1 SGR_ Chr|YP_001824637.1 SCAB_Chr|YP_003487288.1	hypothetical protein; hypothetical protein; hypothetical protein;
strep7002	3	2	SGR:2;SCAB:1				SGR_ Chr|YP_001824649.1 SGR_ Chr|YP_001824651.1 SCAB_Chr|YP_003489339.1	hypothetical protein; hypothetical protein; hypothetical protein;
strep7003	3	2	SBI:1;SGR:2				SGR_ Chr|YP_001825922.1 SGR_ Chr|YP_001825929.1 SBI_Chr|ADI05352.1	hypothetical protein; hypothetical protein; putative cytoplasmic protein;
strep7004	3	2	SCO:1;SGR:2	GO:0016020:GO:0016740:GO:0019350:GO:0047355	membrane:transferase activity:teichoic acid biosynthetic process:CDP-glycerol glycerophosphotransferase activity	C:F:P:F	SGR_ Chr|YP_001826053.1 SGR_ Chr|YP_001826057.1 SCO_Chr|NP_733577.1	putative glycosyl transferase; putative glycosyl transferase; glycosyltransferase;
strep7005	3	2	SBI:1;SGR:2	GO:0016740	transferase activity	F	SGR_ Chr|YP_001826455.1 SGR_ Chr|YP_001826470.1 SBI_Chr|ADI09629.1	putative glycosyl transferase; putative glycosyl transferase; putative glycosyl transferase;
strep7006	3	2	SBI:1;SGR:2	GO:0016740:GO:0005737:GO:0016813	transferase activity:cytoplasm:hydrolase activity, acting on carbon-nitrogen (but not peptide) bonds, in linear amidines	F:C:F	SGR_ Chr|YP_001827438.1 SGR_ Chr|YP_001827445.1 SBI_Chr|ADI03742.1	putative scyllo-inosamine-4-phosphate amidinotransferase; scyllo-inosamine-4-phosphate amidinotransferase; scyllo-inosamine-4-phosphate amidinotransferase;
strep7008	3	2	SCO:1;SCAB:2				SCAB_Chr|YP_003485814.1 SCAB_Chr|YP_003494558.1 SCO_SCP1|NP_639701.1	hypothetical protein; hypothetical protein; hypothetical protein;
strep7010	3	2	SAV:1;SCAB:2				SCAB_Chr|YP_003486063.1 SCAB_Chr|YP_003486439.1 SAV_Chr|NP_822458.1	putative integral membrane protein; putative integral membrane protein; hypothetical protein;
strep7011	3	2	SBI:1;SCAB:2	GO:0003677:GO:0003700:GO:0006350:GO:0006351:GO:0006355:GO:0016481:GO:0016566:GO:0030528:GO:0045449	DNA binding:sequence-specific DNA binding transcription factor activity:transcription:transcription, DNA-dependent:regulation of transcription, DNA-dependent:negative regulation of transcription:specific transcriptional repressor activity:transcription regulator activity:regulation of transcription	F:F:P:P:P:P:F:F:P	SCAB_Chr|YP_003486221.1 SCAB_Chr|YP_003494470.1 SBI_Chr|ADI03402.1	putative TetR family regulator; putative TetR family regulator; putative TetR family regulator;
strep7012	3	2	SBI:1;SCAB:2	GO:0003824:GO:0004560:GO:0005975:GO:0006004:GO:0043169	catalytic activity:alpha-L-fucosidase activity:carbohydrate metabolic process:fucose metabolic process:cation binding	F:F:P:P:F	SCAB_Chr|YP_003486410.1 SCAB_Chr|YP_003486709.1 SBI_Chr|ADI13044.1	putative alpha-L-fucosidase; putative alpha-L-fucosidase; putative alpha-L-fucosidase;
strep7014	3	2	SBI:1;SCAB:2	GO:0008152:GO:0016491:GO:0055114	metabolic process:oxidoreductase activity:oxidation reduction	P:F:P	SCAB_Chr|YP_003486725.1 SCAB_Chr|YP_003494228.1 SBI_Chr|ADI04547.1	putative aldehyde dehydrogenase; putative aldehyde dehydrogenase; aldehyde dehydrogenase;
strep7015	3	2	SBI:1;SCAB:2	GO:0004553:GO:0005975:GO:0046373:GO:0046556:GO:0016787	hydrolase activity, hydrolyzing O-glycosyl compounds:carbohydrate metabolic process:L-arabinose metabolic process:alpha-N-arabinofuranosidase activity:hydrolase activity	F:P:P:F:F	SCAB_Chr|YP_003486762.1 SCAB_Chr|YP_003490040.1 SBI_Chr|ADI11699.1	putative glycosidase; putative hydrolase; putative hydrolase;
strep7016	3	2	SGR:1;SCAB:2	GO:0016021	integral to membrane	C	SCAB_Chr|YP_003486787.1 SCAB_Chr|YP_003493191.1 SGR_ Chr|YP_001825675.1	hypothetical protein; hypothetical protein; hypothetical protein;
strep7017	3	2	SGR:1;SCAB:2				SCAB_Chr|YP_003486788.1 SCAB_Chr|YP_003493190.1 SGR_ Chr|YP_001825676.1	hypothetical protein; hypothetical protein; hypothetical protein;
strep7020	3	2	SBI:1;SCAB:2	GO:0003677:GO:0043565	DNA binding:sequence-specific DNA binding	F:F	SCAB_Chr|YP_003487324.1 SCAB_Chr|YP_003491818.1 SBI_Chr|ADI08756.1	putative transcriptional regulator; putative DNA-binding protein; putative transcriptional regulator;
strep7022	3	2	SGR:1;SCAB:2				SCAB_Chr|YP_003487350.1 SCAB_Chr|YP_003494543.1 SGR_ Chr|YP_001824906.1	hypothetical protein; hypothetical protein; hypothetical protein;
strep7023	3	2	SBI:1;SCAB:2	GO:0016787	hydrolase activity	F	SCAB_Chr|YP_003487563.1 SCAB_Chr|YP_003493243.1 SBI_Chr|ADI04795.1	putative hydrolase; putative hydrolase; putative hydrolase;
strep7024	3	2	SBI:1;SCAB:2	GO:0004553:GO:0005975:GO:0016787	hydrolase activity, hydrolyzing O-glycosyl compounds:carbohydrate metabolic process:hydrolase activity	F:P:F	SCAB_Chr|YP_003487564.1 SCAB_Chr|YP_003493242.1 SBI_Chr|ADI04989.1	putative glycosyl hydrolase; putative glycosyl hydrolase; xylan beta-1,4-xylosidase;
strep7025	3	2	SBI:1;SCAB:2	GO:0005215:GO:0005886:GO:0006810:GO:0016020:GO:0016021	transporter activity:plasma membrane:transport:membrane:integral to membrane	F:C:P:C:C	SCAB_Chr|YP_003487565.1 SCAB_Chr|YP_003493239.1 SBI_Chr|ADI12392.1	putative binding-protein dependent transport system, transmembrane component; putative binding-protein dependent transport system integral membrane component; putative binding-protein dependent transport system integral membrane component;
strep7026	3	2	SBI:1;SCAB:2	GO:0005215:GO:0005886:GO:0006810:GO:0016020:GO:0016021	transporter activity:plasma membrane:transport:membrane:integral to membrane	F:C:P:C:C	SCAB_Chr|YP_003487566.1 SCAB_Chr|YP_003493238.1 SBI_Chr|ADI12393.1	putative integral membrane transport protein; putative binding-protein-dependent transporter integral membrane component; putative integral membrane transport protein;
strep7027	3	2	SBI:1;SCAB:2	GO:0005215:GO:0006810	transporter activity:transport	F:P	SCAB_Chr|YP_003487567.1 SCAB_Chr|YP_003493237.1 SBI_Chr|ADI12394.1	putative solute-binding lipoprotein; substrate-binding transport protein; substrate-binding transport protein;
strep7028	3	2	SGR:1;SCAB:2				SCAB_Chr|YP_003487626.1 SCAB_Chr|YP_003490001.1 SGR_ Chr|YP_001821891.1	hypothetical protein; hypothetical protein; hypothetical protein;
strep7029	3	2	SCO:1;SCAB:2	GO:0003677	DNA binding	F	SCAB_Chr|YP_003487849.1 SCAB_Chr|YP_003488877.1 SCO_Chr|NP_630991.1	hypothetical protein; hypothetical protein; DNA-binding protein;
strep7030	3	2	SCO:1;SCAB:2				SCAB_Chr|YP_003487850.1 SCAB_Chr|YP_003488878.1 SCO_Chr|NP_630990.1	hypothetical protein; hypothetical protein; hypothetical protein;
strep7031	3	2	SCO:1;SCAB:2				SCAB_Chr|YP_003487851.1 SCAB_Chr|YP_003488879.1 SCO_Chr|NP_630989.1	putative WhiB-like transcription factor; putative WhiB-like transcription factor; hypothetical protein;
strep7032	3	2	SCO:1;SCAB:2				SCAB_Chr|YP_003487855.1 SCAB_Chr|YP_003488883.1 SCO_Chr|NP_630986.1	hypothetical protein; putative mobilisation protein; hypothetical protein;
strep7033	3	2	SCO:1;SCAB:2				SCAB_Chr|YP_003487856.1 SCAB_Chr|YP_003488884.1 SCO_Chr|NP_630985.1	putative mobilisation relaxase component; putative mobilisation relaxase component; hypothetical protein;
strep7034	3	2	SCO:1;SCAB:2				SCAB_Chr|YP_003487858.1 SCAB_Chr|YP_003488886.1 SCO_Chr|NP_630983.1	hypothetical protein; hypothetical protein; secreted protein;
strep7035	3	2	SCO:1;SCAB:2				SCAB_Chr|YP_003487877.1 SCAB_Chr|YP_003488909.1 SCO_Chr|NP_630971.1	hypothetical protein; hypothetical protein; hypothetical protein;
strep7036	3	2	SCO:1;SCAB:2				SCAB_Chr|YP_003487880.1 SCAB_Chr|YP_003488912.1 SCO_Chr|NP_630968.1	putative major facilitator transporter; putative MFS transporter; hypothetical protein;
strep7037	3	2	SCO:1;SCAB:2				SCAB_Chr|YP_003487882.1 SCAB_Chr|YP_003488914.1 SCO_Chr|NP_630966.1	hypothetical protein; hypothetical protein; hypothetical protein;
strep7038	3	2	SCO:1;SCAB:2				SCAB_Chr|YP_003487884.1 SCAB_Chr|YP_003488916.1 SCO_Chr|NP_733717.1	hypothetical protein; hypothetical protein; regulator (fragment);
strep7039	3	2	SCO:1;SCAB:2				SCAB_Chr|YP_003487885.1 SCAB_Chr|YP_003488917.1 SCO_Chr|NP_630964.1	putative MarR family transcriptional regulator; putative MarR family transcriptional regulator; hypothetical protein;
strep7040	3	2	SCO:1;SCAB:2				SCAB_Chr|YP_003487886.1 SCAB_Chr|YP_003488918.1 SCO_Chr|NP_630963.1	hypothetical protein; hypothetical protein; hypothetical protein;
strep7041	3	2	SCO:1;SCAB:2				SCAB_Chr|YP_003487887.1 SCAB_Chr|YP_003488919.1 SCO_Chr|NP_630962.1	hypothetical protein; hypothetical protein; hypothetical protein;
strep7042	3	2	SCO:1;SCAB:2				SCAB_Chr|YP_003487888.1 SCAB_Chr|YP_003488920.1 SCO_Chr|NP_630961.1	hypothetical protein; hypothetical protein; hypothetical protein;
strep7043	3	2	SCO:1;SCAB:2				SCAB_Chr|YP_003487889.1 SCAB_Chr|YP_003488921.1 SCO_Chr|NP_630960.1	hypothetical protein; hypothetical protein; secreted protein;
strep7044	3	2	SCO:1;SCAB:2				SCAB_Chr|YP_003487891.1 SCAB_Chr|YP_003488924.1 SCO_Chr|NP_630957.1	hypothetical protein; hypothetical protein; hypothetical protein;
strep7045	3	2	SCO:1;SCAB:2				SCAB_Chr|YP_003487897.1 SCAB_Chr|YP_003488929.1 SCO_Chr|NP_630952.1	hypothetical protein; hypothetical protein; hypothetical protein;
strep7046	3	2	SCO:1;SCAB:2	GO:0005524	ATP binding	F	SCAB_Chr|YP_003487898.1 SCAB_Chr|YP_003488930.1 SCO_Chr|NP_630951.1	putative ATP-binding integral membrane protein; putative ATP-binding integral membrane protein; ATP-binding protein;
strep7047	3	2	SCO:1;SCAB:2				SCAB_Chr|YP_003487904.1 SCAB_Chr|YP_003488937.1 SCO_Chr|NP_630942.1	hypothetical protein; hypothetical protein; hypothetical protein;
strep7048	3	2	SCO:1;SCAB:2				SCAB_Chr|YP_003487909.1 SCAB_Chr|YP_003488949.1 SCO_Chr|NP_630936.1	hypothetical protein; hypothetical protein; hypothetical protein;
strep7049	3	2	SCO:1;SCAB:2				SCAB_Chr|YP_003487911.1 SCAB_Chr|YP_003488952.1 SCO_Chr|NP_630933.1	hypothetical protein; hypothetical protein; hypothetical protein;
strep7050	3	2	SCO:1;SCAB:2				SCAB_Chr|YP_003487912.1 SCAB_Chr|YP_003488953.1 SCO_Chr|NP_630930.1	hypothetical protein; hypothetical protein; hypothetical protein;
strep7051	3	2	SCO:1;SCAB:2				SCAB_Chr|YP_003487913.1 SCAB_Chr|YP_003488954.1 SCO_Chr|NP_630929.1	hypothetical protein; hypothetical protein; hypothetical protein;
strep7052	3	2	SCO:1;SCAB:2				SCAB_Chr|YP_003487915.1 SCAB_Chr|YP_003488955.1 SCO_Chr|NP_630927.1	hypothetical protein; hypothetical protein; hypothetical protein;
strep7053	3	2	SCO:1;SCAB:2				SCAB_Chr|YP_003487919.1 SCAB_Chr|YP_003488959.1 SCO_Chr|NP_630924.1	hypothetical protein; hypothetical protein; hypothetical protein;
strep7054	3	2	SCO:1;SCAB:2				SCAB_Chr|YP_003487921.1 SCAB_Chr|YP_003488961.1 SCO_Chr|NP_630922.1	hypothetical protein; hypothetical protein; hypothetical protein;
strep7055	3	2	SCO:1;SCAB:2				SCAB_Chr|YP_003487922.1 SCAB_Chr|YP_003488962.1 SCO_Chr|NP_630921.1	hypothetical protein; hypothetical protein; hypothetical protein;
strep7056	3	2	SCO:1;SCAB:2				SCAB_Chr|YP_003487930.1 SCAB_Chr|YP_003488968.1 SCO_Chr|NP_630916.1	hypothetical protein; hypothetical protein; hypothetical protein;
strep7057	3	2	SCO:1;SCAB:2	GO:0003678:GO:0005524:GO:0006260	DNA helicase activity:ATP binding:DNA replication	F:F:P	SCAB_Chr|YP_003487932.1 SCAB_Chr|YP_003488970.1 SCO_Chr|NP_630914.1	hypothetical protein; hypothetical protein; hypothetical protein;
strep7058	3	2	SCO:1;SCAB:2				SCAB_Chr|YP_003487940.1 SCAB_Chr|YP_003488991.1 SCO_Chr|NP_630912.1	hypothetical protein; hypothetical protein; hypothetical protein;
strep7059	3	2	SBI:1;SCAB:2				SCAB_Chr|YP_003487943.1 SCAB_Chr|YP_003488066.1 SBI_Chr|ADI08927.1	hypothetical protein; hypothetical protein; hypothetical protein;
strep7060	3	2	SBI:1;SCAB:2				SCAB_Chr|YP_003487966.1 SCAB_Chr|YP_003491416.1 SBI_Chr|ADI10871.1	hypothetical protein; hypothetical protein; hypothetical protein;
strep7061	3	2	SCO:1;SCAB:2	GO:0008080:GO:0008152:GO:0016740	N-acetyltransferase activity:metabolic process:transferase activity	F:P:F	SCAB_Chr|YP_003488051.1 SCAB_Chr|YP_003489765.1 SCO_SCP1|NP_639880.1	putative acetyltransferase; N-acetyltransferase; hypothetical protein;
strep7063	3	2	SBI:1;SCAB:2				SCAB_Chr|YP_003489142.1 SCAB_Chr|YP_003490483.1 SBI_Chr|ADI09275.1	putative low temperature requirement protein; putative low temperature protein; low temperature requirement A;
strep7066	3	2	SAV:1;SCAB:2				SCAB_Chr|YP_003490069.1 SCAB_Chr|YP_003490071.1 SAV_Chr|NP_825601.1	hypothetical protein; hypothetical protein; hypothetical protein;
strep7067	3	2	SGR:1;SCAB:2				SCAB_Chr|YP_003490458.1 SCAB_Chr|YP_003490848.1 SGR_ Chr|YP_001824418.1	hypothetical protein; hypothetical protein; hypothetical protein;
strep7069	3	2	SBI:1;SCAB:2	GO:0003677:GO:0003700:GO:0005622:GO:0006350:GO:0006351:GO:0006355:GO:0045449	DNA binding:sequence-specific DNA binding transcription factor activity:intracellular:transcription:transcription, DNA-dependent:regulation of transcription, DNA-dependent:regulation of transcription	F:F:C:P:P:P:P	SCAB_Chr|YP_003494128.1 SCAB_Chr|YP_003494182.1 SBI_Chr|ADI06980.1	putative MarR family regulator; putative MarR family transcriptional regulator; transcriptional regulator, MarR family protein;
strep7092	3	2	SBI:1;SCAB:2				SCAB_Chr|YP_003487322.1 SCAB_Chr|YP_003491817.1 SBI_Chr|ADI08755.1	hypothetical protein; hypothetical protein; hypothetical protein;
strep7432	3	2	SCO:2;SGR:1	GO:0003824:GO:0008152	catalytic activity:metabolic process	F:P	SCO_Chr|NP_626577.1 SGR_ Chr|YP_001825455.1 SCO_SCP1|NP_639661.1	isochorismatase; putative isochorismatase; putative hydrolase;
strep7616	3	2	SCO:2;SBI:1				SCO_Chr|NP_628513.1 SCO_SCP1|NP_639827.1 SBI_Chr|ADI06790.1	hypothetical protein; hypothetical protein; hypothetical protein;
strep7637	3	2	SCO:2;SAV:1	GO:0016998	cell wall macromolecule catabolic process	P	SCO_Chr|NP_733642.1 SCO_SCP1|NP_639754.1 SAV_Chr|NP_821366.1	integral membrane protein; putative large membrane protein; hypothetical protein;
strep7712	3	2	SCO:2;SCAB:1	GO:0004386	helicase activity	F	SCO_Chr|NP_629746.1 SCO_SCP1|NP_639791.1 SCAB_Chr|YP_003490945.1	ATP binding protein; putative DNA primase/helicase; putative NTP-binding protein;
strep8001	3	2	SCO:2;SBI:1				SCO_SCP1|NP_639654.1 SCO_SCP2|NP_639766.1 SBI_Chr|ADI03156.1	hypothetical protein; Tn5714 hypothetical protein; hypothetical protein;
strep8002	3	2	SCO:1;SAV:2				SCO_SCP1|NP_639665.1 SAV_SAP1|NP_828788.1 SAV_Chr|NP_828705.1	hypothetical protein; hypothetical protein; hypothetical protein;
strep8003	3	2	SCO:2;SAV:1				SCO_SCP1|NP_639676.1 SAV_Chr|NP_828694.1 SCO_SCP2|NP_639781.1	hypothetical protein; hypothetical protein; hypothetical protein;
strep8028	3	2	SAV:2;SGR:1				SAV_Chr|NP_821836.1 SAV_SAP1|NP_828830.1 SGR_ Chr|YP_001828466.1	hypothetical protein; hypothetical protein; hypothetical protein;
strep8083	3	2	SAV:2;SCAB:1				SAV_Chr|NP_822770.1 SCAB_Chr|YP_003493993.1 SAV_SAP1|NP_828766.1	hypothetical protein; hypothetical protein; hypothetical protein;
strep8166	3	2	SAV:2;SBI:1	GO:0000166:GO:0005524:GO:0006200:GO:0006810:GO:0016021:GO:0016887:GO:0017111:GO:0042626:GO:0055085	nucleotide binding:ATP binding:ATP catabolic process:transport:integral to membrane:ATPase activity:nucleoside-triphosphatase activity:ATPase activity, coupled to transmembrane movement of substances:transmembrane transport	F:F:P:P:C:F:F:F:P	SAV_Chr|NP_825049.1 SBI_Chr|ADI08166.1 SAV_Chr|NP_825230.1	ABC transporter ATP-binding protein; ABC transporter ATP-binding protein; ABC transporter ATP-binding protein;
strep8328	3	2	SBI:1;SCAB:2	GO:0003824:GO:0005975:GO:0030246:GO:0043169	catalytic activity:carbohydrate metabolic process:carbohydrate binding:cation binding	F:P:F:F	SBI_Chr|ADI03540.1 SCAB_Chr|YP_003486230.1 SCAB_Chr|YP_003486224.1	hypothetical protein; hypothetical protein; hypothetical protein;
strep1008	19	3	SAV:2;SBI:16;SGR:1				SBI_Chr|ADI06256.1 SBI_Chr|ADI06665.1 SBI_Chr|ADI09138.1 SBI_Chr|ADI07101.1 SBI_Chr|ADI08141.1 SBI_Chr|ADI07246.1 SBI_Chr|ADI07968.1 SBI_Chr|ADI07445.1 SBI_Chr|ADI09082.1 SBI_Chr|ADI06971.1 SBI_Chr|ADI08777.1 SBI_Chr|ADI10056.1 SBI_Chr|ADI10349.1 SBI_Chr|ADI10095.1 SBI_Chr|ADI09377.1 SBI_Chr|ADI09840.1 SAV_Chr|NP_823975.1 SAV_Chr|NP_824603.1 SGR_ Chr|YP_001825461.1	hypothetical protein; hypothetical protein; hypothetical protein; hypothetical protein; hypothetical protein; hypothetical protein; hypothetical protein; hypothetical protein; hypothetical protein; hypothetical protein; hypothetical protein; hypothetical protein; hypothetical protein; hypothetical protein; hypothetical protein; hypothetical protein; hypothetical protein; hypothetical protein; hyp…
strep1016	14	3	SAV:1;SBI:12;SCAB:1	GO:0003677:GO:0004803:GO:0006313	DNA binding:transposase activity:transposition, DNA-mediated	F:F:P	SBI_Chr|ADI04438.1 SBI_Chr|ADI11697.1 SBI_Chr|ADI10227.1 SBI_Chr|ADI12452.1 SBI_Chr|ADI04516.1 SBI_Chr|ADI13123.1 SBI_Chr|ADI12451.1 SBI_Chr|ADI13119.1 SBI_Chr|ADI12977.1 SBI_Chr|ADI04453.1 SBI_Chr|ADI04458.1 SBI_Chr|ADI11846.1 SAV_Chr|NP_826189.1 SCAB_Chr|YP_003485972.1	transposase; transposase IS4 family protein; hypothetical protein; transposase; transposase IS4 family protein; hypothetical protein; transposase IS4 family protein; hypothetical protein; hypothetical protein; hypothetical protein; transposase IS4 family protein; hypothetical protein; hypothetical protein; hypothetical protein;
strep1808	12	3	SCO:9;SAV:2;SBI:1	GO:0003676:GO:0003677:GO:0015074	nucleic acid binding:DNA binding:DNA integration	F:F:P	SCO_Chr|NP_624439.1 SCO_Chr|NP_629771.1 SCO_Chr|NP_631833.1 SCO_Chr|NP_624691.1 SCO_Chr|NP_625752.1 SCO_Chr|NP_628539.1 SCO_Chr|NP_628359.1 SCO_Chr|NP_626868.1 SCO_Chr|NP_628857.1 SBI_Chr|ADI07016.1 SAV_Chr|NP_822059.1 SAV_Chr|NP_822154.1	IS1652 transposase; transposase; insertion element transposase; transposase; transposase; transposase; transposase; transposase; IS1652 transposase; integrase family protein; transposase; transposase;
strep1854	10	3	SAV:1;SBI:1;SCAB:8				SCAB_Chr|YP_003485850.1 SCAB_Chr|YP_003489676.1 SCAB_Chr|YP_003489903.1 SCAB_Chr|YP_003489909.1 SCAB_Chr|YP_003487168.1 SCAB_Chr|YP_003489908.1 SCAB_Chr|YP_003487059.1 SCAB_Chr|YP_003487971.1 SAV_Chr|NP_823784.1 SBI_Chr|ADI12115.1	putative transposase; putative transposase; putative transposase fragment; hypothetical protein; hypothetical protein; hypothetical protein; hypothetical protein; putative transposase; transposase; hypothetical protein;
strep1920	8	3	SAV:1;SBI:6;SGR:1				SBI_Chr|ADI03165.1 SBI_Chr|ADI11050.1 SBI_Chr|ADI11048.1 SBI_Chr|ADI10630.1 SBI_Chr|ADI06493.1 SBI_Chr|ADI03421.1 SAV_Chr|NP_823713.1 SGR_ Chr|YP_001826107.1	hypothetical protein; hypothetical protein; hypothetical protein; hypothetical protein; hypothetical protein; hypothetical protein; hypothetical protein; hypothetical protein;
strep2155	6	3	SCO:1;SBI:4;SCAB:1				SBI_Chr|ADI05918.1 SBI_Chr|ADI06366.1 SBI_Chr|ADI11196.1 SBI_Chr|ADI11296.1 SCO_Chr|NP_630706.1 SCAB_Chr|YP_003492130.1	hypothetical protein; hypothetical protein; hypothetical protein; hypothetical protein; hypothetical protein; hypothetical protein;
strep2157	6	3	SCO:1;SBI:4;SCAB:1	GO:0004497:GO:0005506:GO:0009055:GO:0016491:GO:0020037:GO:0046872:GO:0055114	monooxygenase activity:iron ion binding:electron carrier activity:oxidoreductase activity:heme binding:metal ion binding:oxidation reduction	F:F:F:F:F:F:P	SBI_Chr|ADI06370.1 SBI_Chr|ADI10711.1 SBI_Chr|ADI10709.1 SBI_Chr|ADI07717.1 SCO_Chr|NP_627111.1 SCAB_Chr|YP_003487703.1	putative cytochrome P450; putative cytochrome P450; hypothetical protein; putative cytochrome P450; cytochrome P450; hypothetical protein;
strep2167	6	3	SAV:1;SBI:4;SGR:1	GO:0005524	ATP binding	F	SBI_Chr|ADI09635.1 SBI_Chr|ADI10054.1 SBI_Chr|ADI10347.1 SBI_Chr|ADI10093.1 SAV_Chr|NP_825126.1 SGR_ Chr|YP_001825459.1	regulatory protein; regulatory protein; regulatory protein; regulatory protein; regulatory protein; regulatory protein;
strep2194	6	3	SAV:1;SBI:1;SCAB:4	GO:0003676:GO:0003677:GO:0015074	nucleic acid binding:DNA binding:DNA integration	F:F:P	SCAB_Chr|YP_003485891.1 SCAB_Chr|YP_003493617.1 SCAB_Chr|YP_003486748.1 SCAB_Chr|YP_003485932.1 SAV_Chr|NP_821489.1 SBI_Chr|ADI12431.1	putative integrase component; putative integrase subunit; integrase component; putative integrase component; IS3 family transposase; IS3 family transposase;
strep2196	6	3	SAV:1;SBI:1;SCAB:4	GO:0003824:GO:0008152:GO:0016874	catalytic activity:metabolic process:ligase activity	F:P:F	SCAB_Chr|YP_003486002.1 SCAB_Chr|YP_003494094.1 SCAB_Chr|YP_003488043.1 SCAB_Chr|YP_003487267.1 SAV_Chr|NP_823455.1 SBI_Chr|ADI11780.1	putative substrate-CoA ligase; hypothetical protein; putative acid-thiol ligase; putative substrate-CoA ligase; acyl-CoA synthetase; AMP-dependent synthetase and ligase;
strep2201	6	3	SCO:1;SBI:1;SCAB:4	GO:0016702	oxidoreductase activity, acting on single donors with incorporation of molecular oxygen, incorporation of two atoms of oxygen	F	SCAB_Chr|YP_003487186.1 SCAB_Chr|YP_003494488.1 SCAB_Chr|YP_003487213.1 SCO_Chr|NP_624657.1 SBI_Chr|ADI10529.1 SCAB_Chr|YP_003487205.1	putative dioxygenase; putative dioxygenase; putative dioxygenase; dioxygenase; carotenoid oxygenase; putative dioxygenase;
strep2397	5	3	SCO:3;SAV:1;SCAB:1				SCO_Chr|NP_624375.1 SCO_Chr|NP_631861.1 SCO_SCP1|NP_639768.1 SCAB_Chr|YP_003490398.1 SAV_Chr|NP_826372.1	hypothetical protein; hypothetical protein; hypothetical protein; hypothetical protein; hypothetical protein;
strep2398	5	3	SCO:3;SBI:1;SCAB:1	GO:0005488:GO:0008940:GO:0009055:GO:0009325:GO:0016491:GO:0030151:GO:0042126:GO:0046872:GO:0051536:GO:0055114	binding:nitrate reductase activity:electron carrier activity:nitrate reductase complex:oxidoreductase activity:molybdenum ion binding:nitrate metabolic process:metal ion binding:iron-sulfur cluster binding:oxidation reduction	F:F:F:C:F:F:P:F:F:P	SCO_Chr|NP_624549.1 SCO_Chr|NP_630616.1 SCO_Chr|NP_629099.1 SCAB_Chr|YP_003486815.1 SBI_Chr|ADI11081.1	nitrate reductase subunit alpha NarG2; nitrate reductase subunit alpha NarG; nitrate reductase subunit alpha NarG3; nitrate reductase subunit alpha NarG2; nitrate reductase alpha chain NarG3;
strep2399	5	3	SCO:3;SAV:1;SBI:1	GO:0003677:GO:0043565	DNA binding:sequence-specific DNA binding	F:F	SCO_Chr|NP_624565.1 SCO_Chr|NP_631199.1 SCO_Chr|NP_631845.1 SBI_Chr|ADI05457.1 SAV_Chr|NP_821830.1	DNA-binding protein; DNA-binding protein; DNA-binding protein; helix-turn-helix domain-containing protein; DNA-binding protein;
strep2408	5	3	SCO:3;SAV:1;SCAB:1	GO:0005524	ATP binding	F	SCO_SCP1|NP_639633.1 SCO_SCP1|NP_639905.1 SCO_Chr|NP_625613.1 SAV_Chr|NP_826586.1 SCAB_Chr|YP_003489191.1	putative regulatory protein; putative regulatory protein; hypothetical protein; regulatory protein; hypothetical protein;
strep2414	5	3	SCO:1;SAV:3;SCAB:1	GO:0008080:GO:0008152	N-acetyltransferase activity:metabolic process	F:P	SAV_Chr|NP_825807.1 SAV_Chr|NP_825965.1 SAV_Chr|NP_825952.1 SCO_Chr|NP_627940.1 SCAB_Chr|YP_003490842.1	hypothetical protein; hypothetical protein; hypothetical protein; integral membrane protein; hypothetical protein;
strep2420	5	3	SAV:1;SBI:3;SCAB:1				SBI_Chr|ADI03662.1 SBI_Chr|ADI03839.1 SBI_Chr|ADI08304.1 SAV_Chr|NP_824449.1 SCAB_Chr|YP_003493575.1	hypothetical protein; hypothetical protein; hypothetical protein; hypothetical protein; hypothetical protein;
strep2426	5	3	SAV:1;SBI:3;SCAB:1	GO:0003824:GO:0004553:GO:0005975:GO:0016787:GO:0030246	catalytic activity:hydrolase activity, hydrolyzing O-glycosyl compounds:carbohydrate metabolic process:hydrolase activity:carbohydrate binding	F:F:P:F:F	SBI_Chr|ADI04448.1 SBI_Chr|ADI06537.1 SBI_Chr|ADI13060.1 SAV_Chr|NP_823746.1 SCAB_Chr|YP_003488217.1	glycosyl hydrolase; putative glycosyl hydrolase; putative glycosyl hydrolase; glycosyl hydrolase; putative glycosyl hydrolase;
strep2430	5	3	SCO:1;SBI:3;SCAB:1	GO:0003824:GO:0004553:GO:0005975	catalytic activity:hydrolase activity, hydrolyzing O-glycosyl compounds:carbohydrate metabolic process	F:F:P	SBI_Chr|ADI04930.1 SBI_Chr|ADI05235.1 SCO_Chr|NP_625068.1 SCAB_Chr|YP_003486638.1 SBI_Chr|ADI12306.1	cellulose 1,4-beta-cellobiosidase; endoglucanase; secreted endoglucanase; endoglucanase; cellulose 1,4-beta-cellobiosidase;
strep2441	5	3	SAV:1;SBI:3;SCAB:1				SBI_Chr|ADI09656.1 SBI_Chr|ADI10145.1 SAV_Chr|NP_826584.1 SBI_Chr|ADI05379.1 SCAB_Chr|YP_003491695.1	hypothetical protein; hypothetical protein; hypothetical protein; hypothetical protein; hypothetical protein;
strep2445	5	3	SCO:1;SBI:3;SCAB:1	GO:0003824:GO:0004553:GO:0005975:GO:0016787:GO:0043169:GO:0046373:GO:0046556	catalytic activity:hydrolase activity, hydrolyzing O-glycosyl compounds:carbohydrate metabolic process:hydrolase activity:cation binding:L-arabinose metabolic process:alpha-N-arabinofuranosidase activity	F:F:P:F:F:P:F	SBI_Chr|ADI12254.1 SBI_Chr|ADI13053.1 SBI_Chr|ADI13075.1 SCO_Chr|NP_624983.1 SCAB_Chr|YP_003486368.1	glycoside hydrolase family 62; putative glycosyl hydrolase; glycoside hydrolase family 62; secreted endo-1,4-beta-xylanase; putative glycosyl hydrolase;
strep2448	5	3	SCO:1;SGR:3;SCAB:1				SGR_ Chr|YP_001821917.1 SGR_ Chr|YP_001822164.1 SCO_Chr|NP_624948.1 SCAB_Chr|YP_003486830.1 SGR_ Chr|YP_001827388.1	hypothetical protein; hypothetical protein; lipoprotein; putative lipoprotein; hypothetical protein;
strep2449	5	3	SAV:1;SBI:1;SGR:3	GO:0003824:GO:0008152:GO:0008483:GO:0016740:GO:0030170	catalytic activity:metabolic process:transaminase activity:transferase activity:pyridoxal phosphate binding	F:P:F:F:F	SGR_ Chr|YP_001822143.1 SGR_ Chr|YP_001826453.1 SGR_ Chr|YP_001827451.1 SAV_Chr|NP_822009.1 SBI_Chr|ADI05098.1	putative NDP-deoxyhexose 3-aminotransferase; putative aspartate aminotransferase; putative N-methyl-L-glucosamine biosynthetic aminotransferase; sensory transduction pleiotropic regulatory protein; perosamine synthetase;
strep2454	5	3	SAV:1;SBI:1;SCAB:3	GO:0003677:GO:0004803:GO:0006313	DNA binding:transposase activity:transposition, DNA-mediated	F:F:P	SCAB_Chr|YP_003485828.1 SCAB_Chr|YP_003490048.1 SCAB_Chr|YP_003489897.1 SAV_Chr|NP_821293.2 SBI_Chr|ADI08629.1	putative IS transposase; putative IS transposase; putative IS transposase; IS1647-like transposase; IS1647-like transposase;
strep2462	5	3	SAV:1;SBI:1;SCAB:3	GO:0000155:GO:0000160:GO:0005524:GO:0016021:GO:0016301:GO:0016310:GO:0046983	two-component sensor activity:two-component signal transduction system (phosphorelay):ATP binding:integral to membrane:kinase activity:phosphorylation:protein dimerization activity	F:P:F:C:F:P:F	SCAB_Chr|YP_003486061.1 SCAB_Chr|YP_003486328.1 SCAB_Chr|YP_003494275.1 SAV_Chr|NP_822456.1 SBI_Chr|ADI07940.1	putative two-component system sensor kinase; putative two-component system sensor kinase; putative two-component system sensor kinase; two-component system sensor kinase; putative two-component system sensor kinase;
strep2463	5	3	SAV:1;SBI:1;SCAB:3	GO:0000156:GO:0000160:GO:0003677:GO:0003700:GO:0005622:GO:0006350:GO:0006351:GO:0006355:GO:0043565:GO:0045449	two-component response regulator activity:two-component signal transduction system (phosphorelay):DNA binding:sequence-specific DNA binding transcription factor activity:intracellular:transcription:transcription, DNA-dependent:regulation of transcription, DNA-dependent:sequence-specific DNA binding:regulation of transcription	F:P:F:F:C:P:P:P:F:P	SCAB_Chr|YP_003486062.1 SCAB_Chr|YP_003486327.1 SCAB_Chr|YP_003494276.1 SAV_Chr|NP_822457.1 SBI_Chr|ADI07939.1	putative two-component system response regulator; putative two-component system response regulator; putative two-component system response regulator; two-component system response regulator; two component transcriptional regulator, LuxR family protein;
strep2465	5	3	SCO:1;SBI:1;SCAB:3	GO:0046373:GO:0046556	L-arabinose metabolic process:alpha-N-arabinofuranosidase activity	P:F	SCAB_Chr|YP_003486166.1 SCAB_Chr|YP_003487968.1 SCO_Chr|NP_630049.1 SBI_Chr|ADI06184.1 SCAB_Chr|YP_003493415.1	arabinofuranosidase; putative arabinofuranosidase; arabinofuranosidase; alpha-N-arabinofuranosidase; putative arabinofuranosidase;
strep2480	5	3	SCO:1;SBI:1;SCAB:3				SCAB_Chr|YP_003487878.1 SCAB_Chr|YP_003488910.1 SCO_Chr|NP_630970.1 SBI_Chr|ADI11668.1 SCAB_Chr|YP_003487928.1	hypothetical protein; hypothetical protein; hypothetical protein; hypothetical protein; hypothetical protein;
strep2481	5	3	SCO:1;SBI:1;SCAB:3	GO:0003824:GO:0005524:GO:0008152	catalytic activity:ATP binding:metabolic process	F:F:P	SCAB_Chr|YP_003487881.1 SCAB_Chr|YP_003488913.1 SCO_Chr|NP_630967.1 SBI_Chr|ADI09177.1 SCAB_Chr|YP_003493676.1	putative ATP-binding biosynthetic protein; putative ATP-binding biosynthetic protein; carboxylase; hypothetical protein; putative bifunctional protein (ligase and argininosuccinate lyase);
strep5398	4	3	SCO:2;SBI:1;SGR:1	GO:0003677:GO:0003700:GO:0006350:GO:0006351:GO:0006355:GO:0045449	DNA binding:sequence-specific DNA binding transcription factor activity:transcription:transcription, DNA-dependent:regulation of transcription, DNA-dependent:regulation of transcription	F:F:P:P:P:P	SCO_Chr|NP_624437.1 SCO_Chr|NP_627963.1 SGR_ Chr|YP_001822893.1 SBI_Chr|ADI05268.1	transcriptional regulator; LysR family transcriptional regulator; LysR family transcriptional regulator; LysR family transcriptional regulator;
strep5399	4	3	SCO:2;SAV:1;SCAB:1	GO:0006950	response to stress	P	SCO_Chr|NP_624516.1 SCO_Chr|NP_624533.1 SCAB_Chr|YP_003486198.1 SAV_Chr|NP_822450.1	hypothetical protein; hypothetical protein; hypothetical protein; stress-inducible protein;
strep5400	4	3	SCO:2;SBI:1;SCAB:1	GO:0005215:GO:0005886:GO:0006810:GO:0016020:GO:0016021	transporter activity:plasma membrane:transport:membrane:integral to membrane	F:C:P:C:C	SCO_Chr|NP_624677.1 SCO_Chr|NP_631224.1 SCAB_Chr|YP_003494132.1 SBI_Chr|ADI10465.1	binding-protein-dependent transport protein; sugar-binding integral membrane transport protein; putative binding-protein-dependent transport protein; binding-protein-dependent transport systems inner membrane component;
strep5401	4	3	SCO:2;SBI:1;SGR:1	GO:0006812:GO:0008324:GO:0016020:GO:0055085	cation transport:cation transmembrane transporter activity:membrane:transmembrane transport	P:F:C:P	SCO_Chr|NP_625174.1 SCO_Chr|NP_627721.1 SBI_Chr|ADI12874.1 SGR_ Chr|YP_001825281.1	integral membrane protein; integral membrane protein; integral membrane protein; putative integral membrane protein;
strep5402	4	3	SCO:2;SBI:1;SGR:1	GO:0003700:GO:0005622:GO:0006351:GO:0006355	sequence-specific DNA binding transcription factor activity:intracellular:transcription, DNA-dependent:regulation of transcription, DNA-dependent	F:C:P:P	SCO_Chr|NP_625175.1 SCO_Chr|NP_627722.1 SGR_ Chr|YP_001825282.1 SBI_Chr|ADI12873.1	transcription regulator ArsR; transcriptional regulator; ArsR family transcriptional regulator; transcriptional regulator;
strep5403	4	3	SCO:2;SBI:1;SCAB:1	GO:0003824:GO:0005488:GO:0008152	catalytic activity:binding:metabolic process	F:F:P	SCO_Chr|NP_625264.1 SCO_Chr|NP_625266.1 SBI_Chr|ADI07539.1 SCAB_Chr|YP_003486119.1	reductase; reductase; NADP oxidoreductase, coenzyme F420-dependent; putative reductase;
strep5404	4	3	SCO:2;SBI:1;SCAB:1	GO:0003677:GO:0004803:GO:0006310:GO:0006313:GO:0032196	DNA binding:transposase activity:DNA recombination:transposition, DNA-mediated:transposition	F:F:P:P:P	SCO_Chr|NP_625879.1 SCO_Chr|NP_630487.1 SBI_Chr|ADI11726.1 SCAB_Chr|YP_003485906.1	transposase; IS117 transposase; IS117 transposase; putative mini-circle(IS117)-related transposase;
strep5405	4	3	SCO:2;SGR:1;SCAB:1				SCO_Chr|NP_625880.1 SCO_Chr|NP_630488.1 SCAB_Chr|YP_003486266.1 SGR_ Chr|YP_001821805.1	hypothetical protein; hypothetical protein; hypothetical protein; hypothetical protein;
strep5407	4	3	SCO:2;SGR:1;SCAB:1	GO:0003676:GO:0008168:GO:0032259	nucleic acid binding:methyltransferase activity:methylation	F:F:P	SCO_Chr|NP_629472.1 SCO_Chr|NP_733709.1 SGR_ Chr|YP_001823113.1 SCAB_Chr|YP_003490750.1	DNA methylase; hypothetical protein; hypothetical protein; hypothetical protein;
strep5409	4	3	SCO:2;SBI:1;SGR:1				SCO_Chr|NP_631288.1 SCO_Chr|NP_631579.1 SBI_Chr|ADI06063.1 SGR_ Chr|YP_001821757.1	secreted protein; lipoprotein; hypothetical protein; hypothetical protein;
strep5410	4	3	SCO:2;SBI:1;SCAB:1	GO:0016787	hydrolase activity	F	SCO_Chr|NP_631806.1 SCO_Chr|NP_631807.1 SBI_Chr|ADI06182.1 SCAB_Chr|YP_003493417.1	secreted protein; secreted protein; putative glycosyl hydrolase; putative glycosyl hydrolase;
strep5411	4	3	SCO:2;SBI:1;SGR:1				SCO_SCP1|NP_639593.1 SCO_SCP1|NP_639945.1 SBI_Chr|ADI12332.1 SGR_ Chr|YP_001827095.1	hypothetical protein; hypothetical protein; hypothetical protein; hypothetical protein;
strep5414	4	3	SCO:1;SAV:2;SBI:1	GO:0000166:GO:0003700:GO:0006351:GO:0006355	nucleotide binding:sequence-specific DNA binding transcription factor activity:transcription, DNA-dependent:regulation of transcription, DNA-dependent	F:F:P:P	SAV_Chr|NP_821253.2 SAV_Chr|NP_821492.2 SCO_Chr|NP_628282.1 SBI_Chr|ADI06796.1	hypothetical protein; hypothetical protein; MerR family transcriptional regulator; putative transcriptional regulator, MerR family protein;
strep5415	4	3	SCO:1;SAV:2;SBI:1				SAV_Chr|NP_821299.1 SAV_Chr|NP_823518.1 SCO_Chr|NP_630449.1 SBI_Chr|ADI12704.1	hypothetical protein; hypothetical protein; hypothetical protein; hypothetical protein;
strep5418	4	3	SCO:1;SAV:2;SGR:1	GO:0003824:GO:0005488:GO:0008152:GO:0008270:GO:0016491:GO:0055114	catalytic activity:binding:metabolic process:zinc ion binding:oxidoreductase activity:oxidation reduction	F:F:P:F:F:P	SAV_Chr|NP_821721.1 SAV_Chr|NP_821749.1 SCO_Chr|NP_624954.1 SGR_ Chr|YP_001828138.1	dehydrogenase; dehydrogenase; Zinc-containing dehydrogenase; putative zinc-binding dehydrogenase;
strep5419	4	3	SCO:1;SAV:2;SBI:1	GO:0003824:GO:0008152	catalytic activity:metabolic process	F:P	SAV_Chr|NP_821892.1 SAV_Chr|NP_822525.1 SCO_Chr|NP_624687.1 SBI_Chr|ADI11769.1	enoyl-CoA hydratase; enoyl-CoA hydratase; enoyl-CoA hydratase; putative enoyl-CoA hydratase/isomerase family protein;
strep5420	4	3	SCO:1;SAV:2;SBI:1	GO:0019684:GO:0030077:GO:0045156	photosynthesis, light reaction:plasma membrane light-harvesting complex:electron transporter, transferring electrons within the cyclic electron transport pathway of photosynthesis activity	P:C:F	SAV_Chr|NP_821988.1 SAV_Chr|NP_825342.1 SCO_Chr|NP_624909.1 SBI_Chr|ADI08334.1	hypothetical protein; hypothetical protein; hypothetical protein; hypothetical protein;
strep5421	4	3	SAV:2;SBI:1;SCAB:1	GO:0003824:GO:0004553:GO:0004557:GO:0005975:GO:0008152	catalytic activity:hydrolase activity, hydrolyzing O-glycosyl compounds:alpha-galactosidase activity:carbohydrate metabolic process:metabolic process	F:F:F:P:P	SAV_Chr|NP_822257.1 SAV_Chr|NP_822817.1 SBI_Chr|ADI05700.1 SCAB_Chr|YP_003487015.1	alpha-galactosidase; alpha-galactosidase; alpha-galactosidase; putative alpha-galactosidase;
strep5422	4	3	SCO:1;SAV:2;SBI:1	GO:0000166:GO:0005524:GO:0006200:GO:0006810:GO:0015833:GO:0016887:GO:0017111	nucleotide binding:ATP binding:ATP catabolic process:transport:peptide transport:ATPase activity:nucleoside-triphosphatase activity	F:F:P:P:P:F:F	SAV_Chr|NP_824221.1 SAV_Chr|NP_824263.1 SCO_Chr|NP_630219.1 SBI_Chr|ADI12654.1	ABC transporter ATP-binding protein; ABC transporter ATP-binding protein; oligopeptide ABC transporter ATP-binding protein; oligopeptide ABC transporter ATP-binding protein;
strep5423	4	3	SAV:2;SBI:1;SCAB:1	GO:0005524	ATP binding	F	SAV_Chr|NP_824915.1 SAV_Chr|NP_825168.1 SCAB_Chr|YP_003490284.1 SBI_Chr|ADI08266.1	regulatory protein; regulatory protein; hypothetical protein; regulatory protein;
strep5424	4	3	SAV:2;SBI:1;SGR:1	GO:0003677:GO:0045449:GO:0006355	DNA binding:regulation of transcription:regulation of transcription, DNA-dependent	F:P:P	SAV_Chr|NP_824952.1 SAV_Chr|NP_826877.1 SBI_Chr|ADI06336.1 SGR_ Chr|YP_001825351.1	transcriptional regulator; transcriptional regulator; Crp/Fnr family transcriptional regulator; Crp/Fnr family transcriptional regulator;
strep5428	4	3	SCO:1;SBI:2;SGR:1	GO:0003824:GO:0005488:GO:0006520:GO:0008152:GO:0016491:GO:0016639:GO:0055114	catalytic activity:binding:cellular amino acid metabolic process:metabolic process:oxidoreductase activity:oxidoreductase activity, acting on the CH-NH2 group of donors, NAD or NADP as acceptor:oxidation reduction	F:F:P:P:F:F:P	SBI_Chr|ADI03219.1 SBI_Chr|ADI08315.1 SCO_Chr|NP_628842.1 SGR_ Chr|YP_001824116.1	glutamate dehydrogenase; glutamate dehydrogenase; glutamate dehydrogenase; glutamate dehydrogenase;
strep5429	4	3	SCO:1;SBI:2;SGR:1	GO:0003824:GO:0005524:GO:0006754:GO:0006812:GO:0008152:GO:0015662:GO:0016020:GO:0016820	catalytic activity:ATP binding:ATP biosynthetic process:cation transport:metabolic process:ATPase activity, coupled to transmembrane movement of ions, phosphorylative mechanism:membrane:hydrolase activity, acting on acid anhydrides, catalyzing transmembrane movement of substances	F:F:P:P:P:F:C:F	SBI_Chr|ADI03357.1 SBI_Chr|ADI12063.1 SCO_Chr|NP_626739.1 SGR_ Chr|YP_001821851.1	Calcium-transporting ATPase; ATPase, P-type (transporting), HAD superfamily, subfamily IC; transport ATPase; putative magnesium-translocating P-type ATPase;
strep5431	4	3	SAV:1;SBI:2;SCAB:1	GO:0005506:GO:0009055	iron ion binding:electron carrier activity	F:F	SBI_Chr|ADI03498.1 SBI_Chr|ADI08329.1 SAV_Chr|NP_821757.1 SCAB_Chr|YP_003486717.1	hypothetical protein; hypothetical protein; ferredoxin; ferredoxin;
strep5433	4	3	SAV:1;SBI:2;SCAB:1				SBI_Chr|ADI03660.1 SBI_Chr|ADI08302.1 SAV_Chr|NP_824450.1 SCAB_Chr|YP_003493577.1	RES domain protein; hypothetical protein; hypothetical protein; hypothetical protein;
strep5434	4	3	SCO:1;SBI:2;SCAB:1	GO:0003824:GO:0004553:GO:0005975:GO:0008152:GO:0030246:GO:0016787	catalytic activity:hydrolase activity, hydrolyzing O-glycosyl compounds:carbohydrate metabolic process:metabolic process:carbohydrate binding:hydrolase activity	F:F:P:P:F:F	SBI_Chr|ADI03706.1 SBI_Chr|ADI13098.1 SCO_Chr|NP_733521.1 SCAB_Chr|YP_003491147.1	alpha-xylosidase YicI; alpha-xylosidase YicI; alpha-xylosidase YicI; putative O-glycosyl hydrolase;
strep5435	4	3	SCO:1;SBI:2;SGR:1	GO:0005215:GO:0006810	transporter activity:transport	F:P	SBI_Chr|ADI03725.1 SBI_Chr|ADI05299.1 SCO_Chr|NP_630536.1 SGR_ Chr|YP_001822010.1	extracellular solute-binding protein family 5; extracellular solute-binding protein; substrate binding protein; putative ABC transporter substrate-binding protein;
strep5437	4	3	SCO:1;SBI:2;SGR:1	GO:0005215:GO:0005886:GO:0006810:GO:0016020:GO:0016021	transporter activity:plasma membrane:transport:membrane:integral to membrane	F:C:P:C:C	SBI_Chr|ADI03818.1 SBI_Chr|ADI06755.1 SGR_ Chr|YP_001823936.1 SCO_Chr|NP_627704.1	binding-protein-dependent transport systems inner membrane component; binding-protein-dependent transport systems inner membrane component; putative ABC transporter permease protein; binding protein dependent transport protein;
strep5438	4	3	SBI:2;SGR:1;SCAB:1	GO:0003824:GO:0005524:GO:0008152	catalytic activity:ATP binding:metabolic process	F:F:P	SBI_Chr|ADI03856.1 SBI_Chr|ADI12174.1 SGR_ Chr|YP_001826804.1 SCAB_Chr|YP_003486924.1	hypothetical protein; hypothetical protein; hypothetical protein; hypothetical protein;
strep5441	4	3	SCO:1;SBI:2;SGR:1	GO:0003824:GO:0008152:GO:0009063	catalytic activity:metabolic process:cellular amino acid catabolic process	F:P:P	SBI_Chr|ADI04977.1 SBI_Chr|ADI12128.1 SCO_Chr|NP_631669.1 SGR_ Chr|YP_001822321.1	putative starvation sensing protein; Mandelate racemase/muconate lactonizing protein; starvation sensing protein; putative starvation sensing protein;
strep5443	4	3	SCO:1;SBI:2;SCAB:1	GO:0000156:GO:0000160:GO:0003677:GO:0003700:GO:0005622:GO:0006350:GO:0006351:GO:0006355:GO:0043565:GO:0045449	two-component response regulator activity:two-component signal transduction system (phosphorelay):DNA binding:sequence-specific DNA binding transcription factor activity:intracellular:transcription:transcription, DNA-dependent:regulation of transcription, DNA-dependent:sequence-specific DNA binding:regulation of transcription	F:P:F:F:C:P:P:P:F:P	SBI_Chr|ADI05307.1 SBI_Chr|ADI09360.1 SCO_Chr|NP_631149.1 SCAB_Chr|YP_003492144.1	putative response regulator; putative response regulator; two-component system response regulator; putative response regulator;
strep5444	4	3	SCO:1;SBI:2;SCAB:1	GO:0000155:GO:0000160:GO:0005524:GO:0016021:GO:0016301:GO:0016310:GO:0046983	two-component sensor activity:two-component signal transduction system (phosphorelay):ATP binding:integral to membrane:kinase activity:phosphorylation:protein dimerization activity	F:P:F:C:F:P:F	SBI_Chr|ADI05338.1 SBI_Chr|ADI09359.1 SCO_Chr|NP_624743.1 SCAB_Chr|YP_003492145.1	putative two-component sensor kinase; putative two-component sensor kinase; two-component sensor kinase; putative two-component sensor kinase;
strep5446	4	3	SAV:1;SBI:2;SCAB:1	GO:0004497:GO:0005506:GO:0009055:GO:0020037:GO:0055114:GO:0010181:GO:0016491	monooxygenase activity:iron ion binding:electron carrier activity:heme binding:oxidation reduction:FMN binding:oxidoreductase activity	F:F:F:F:P:F:F	SBI_Chr|ADI05731.1 SBI_Chr|ADI05732.1 SAV_Chr|NP_821750.1 SCAB_Chr|YP_003486360.1	cytochrome P450 family protein; cytochrome P450 family protein; cytochrome P450; putative P450-like protein;
strep5447	4	3	SCO:1;SBI:2;SCAB:1	GO:0003824:GO:0004553:GO:0004565:GO:0005975:GO:0008152:GO:0009341:GO:0016787:GO:0016798:GO:0030246:GO:0043169	catalytic activity:hydrolase activity, hydrolyzing O-glycosyl compounds:beta-galactosidase activity:carbohydrate metabolic process:metabolic process:beta-galactosidase complex:hydrolase activity:hydrolase activity, acting on glycosyl bonds:carbohydrate binding:cation binding	F:F:F:P:P:C:F:F:F:F	SBI_Chr|ADI05761.1 SBI_Chr|ADI12214.1 SCO_Chr|NP_630542.1 SCAB_Chr|YP_003490028.1	glycoside hydrolase family 2 sugar binding protein; glycoside hydrolase family 2 sugar binding protein; beta-galactosidase; putative beta-galactosidase;
strep5448	4	3	SCO:1;SAV:1;SBI:2	GO:0003824:GO:0004553:GO:0005975:GO:0043169	catalytic activity:hydrolase activity, hydrolyzing O-glycosyl compounds:carbohydrate metabolic process:cation binding	F:F:P:F	SBI_Chr|ADI05813.1 SBI_Chr|ADI05814.1 SCO_Chr|NP_733571.1 SAV_Chr|NP_826933.1	Beta galactosidase; Beta galactosidase; secreted beta-galactosidase; beta-galactosidase;
strep5449	4	3	SCO:1;SBI:2;SCAB:1	GO:0005488	binding	F	SBI_Chr|ADI06143.1 SBI_Chr|ADI09892.1 SCO_Chr|NP_628163.1 SCAB_Chr|YP_003486236.1	hypothetical protein; hypothetical protein; hypothetical protein; hypothetical protein;
strep5450	4	3	SAV:1;SBI:2;SCAB:1				SBI_Chr|ADI06294.1 SBI_Chr|ADI10638.1 SAV_Chr|NP_827002.1 SCAB_Chr|YP_003492000.1	hypothetical protein; hypothetical protein; hypothetical protein; hypothetical protein;
strep5455	4	3	SCO:1;SAV:1;SBI:2	GO:0000166:GO:0005524:GO:0006200:GO:0016887:GO:0017111	nucleotide binding:ATP binding:ATP catabolic process:ATPase activity:nucleoside-triphosphatase activity	F:F:P:F:F	SBI_Chr|ADI06948.1 SBI_Chr|ADI08119.1 SCO_Chr|NP_625118.1 SAV_Chr|NP_828581.1	ABC transporter related protein; ABC transporter related protein; ABC transporter ATP-binding protein; ABC transporter ATP-binding protein;
strep5459	4	3	SCO:1;SBI:2;SGR:1	GO:0003677:GO:0003700:GO:0006350:GO:0006351:GO:0006355:GO:0016481:GO:0016566:GO:0030528:GO:0045449	DNA binding:sequence-specific DNA binding transcription factor activity:transcription:transcription, DNA-dependent:regulation of transcription, DNA-dependent:negative regulation of transcription:specific transcriptional repressor activity:transcription regulator activity:regulation of transcription	F:F:P:P:P:P:F:F:P	SBI_Chr|ADI07367.1 SBI_Chr|ADI10154.1 SCO_Chr|NP_631691.1 SGR_ Chr|YP_001827708.1	transcriptional regulator, TetR family protein; TetR family transcriptional regulator; TetR family transcriptional regulator; TetR family transcriptional regulator;
strep5463	4	3	SCO:1;SBI:2;SGR:1	GO:0000166:GO:0005524:GO:0006200:GO:0016887:GO:0017111	nucleotide binding:ATP binding:ATP catabolic process:ATPase activity:nucleoside-triphosphatase activity	F:F:P:F:F	SBI_Chr|ADI08236.1 SBI_Chr|ADI08692.1 SCO_Chr|NP_627438.1 SGR_ Chr|YP_001824807.1	lantibiotic transport ATP-binding protein; lantibiotic transport ATP-binding protein; ABC transporter ATP-binding protein; putative ABC transporter ATP-binding protein;
strep5466	4	3	SCO:1;SBI:2;SGR:1				SBI_Chr|ADI09516.1 SBI_Chr|ADI09518.1 SCO_Chr|NP_628353.1 SGR_ Chr|YP_001825909.1	hypothetical protein; hypothetical protein; hypothetical protein; hypothetical protein;
strep5467	4	3	SCO:1;SBI:2;SCAB:1	GO:0016491:GO:0046914:GO:0055114	oxidoreductase activity:transition metal ion binding:oxidation reduction	F:F:P	SBI_Chr|ADI09543.1 SBI_Chr|ADI09551.1 SCO_Chr|NP_627919.1 SCAB_Chr|YP_003494428.1	hypothetical protein; hypothetical protein; hypothetical protein; hypothetical protein;
strep5468	4	3	SAV:1;SBI:2;SCAB:1	GO:0003995:GO:0008152:GO:0016491:GO:0016627:GO:0050660:GO:0055114	acyl-CoA dehydrogenase activity:metabolic process:oxidoreductase activity:oxidoreductase activity, acting on the CH-CH group of donors:FAD or FADH2 binding:oxidation reduction	F:P:F:F:F:P	SBI_Chr|ADI10311.1 SBI_Chr|ADI12377.1 SAV_Chr|NP_824828.1 SCAB_Chr|YP_003491847.1	acyl-CoA dehydrogenase domain protein; acyl-CoA dehydrogenase domain-containing protein; non-ribosomal peptide synthetase/acyl-CoA dehydrogenase fusion protein; putative type I polyketide synthase component;
strep5470	4	3	SAV:1;SBI:2;SGR:1	GO:0005488	binding	F	SBI_Chr|ADI10704.1 SBI_Chr|ADI11648.1 SAV_Chr|NP_821369.1 SGR_ Chr|YP_001825364.1	hypothetical protein; hypothetical protein; hypothetical protein; hypothetical protein;
strep5471	4	3	SCO:1;SBI:2;SGR:1	GO:0005215:GO:0006810	transporter activity:transport	F:P	SBI_Chr|ADI11907.1 SBI_Chr|ADI12037.1 SCO_Chr|NP_631606.1 SGR_ Chr|YP_001821869.1	putative extracellular solute-binding protein; extracellular solute-binding protein; ABC transporter solute binding lipoprotein; putative ABC transporter periplasmic dipeptide-binding protein;
strep5472	4	3	SAV:1;SGR:2;SCAB:1				SGR_ Chr|YP_001821541.1 SGR_ Chr|YP_001828620.1 SAV_Chr|NP_826941.1 SCAB_Chr|YP_003490794.1	hypothetical protein t; hypothetical protein t; beta-lactamase; putative beta-lactamase;
strep5473	4	3	SCO:1;SBI:1;SGR:2	GO:0003677:GO:0003700:GO:0006350:GO:0006351:GO:0006355:GO:0016481:GO:0016566:GO:0030528:GO:0045449	DNA binding:sequence-specific DNA binding transcription factor activity:transcription:transcription, DNA-dependent:regulation of transcription, DNA-dependent:negative regulation of transcription:specific transcriptional repressor activity:transcription regulator activity:regulation of transcription	F:F:P:P:P:P:F:F:P	SGR_ Chr|YP_001821561.1 SGR_ Chr|YP_001828600.1 SCO_Chr|NP_630850.1 SBI_Chr|ADI08056.1	TetR family transcriptional regulator; TetR family transcriptional regulator; transcriptional regulator; putative transcriptional regulator, TetR family protein;
strep5475	4	3	SCO:1;SGR:2;SCAB:1	GO:0003700:GO:0005622:GO:0006351:GO:0006355	sequence-specific DNA binding transcription factor activity:intracellular:transcription, DNA-dependent:regulation of transcription, DNA-dependent	F:C:P:P	SGR_ Chr|YP_001821591.1 SGR_ Chr|YP_001828570.1 SCO_Chr|NP_629045.1 SCAB_Chr|YP_003490000.1	ArsR family transcriptional regulator; ArsR family transcriptional regulator; regulatory protein; putative regulatory protein;
strep5476	4	3	SCO:1;SAV:1;SGR:2				SGR_ Chr|YP_001821604.1 SGR_ Chr|YP_001828557.1 SCO_Chr|NP_625010.1 SAV_Chr|NP_822224.1	hypothetical protein t; hypothetical protein t; hypothetical protein; hypothetical protein;
strep5477	4	3	SAV:1;SBI:1;SGR:2				SGR_ Chr|YP_001821624.1 SGR_ Chr|YP_001828537.1 SAV_Chr|NP_821416.1 SBI_Chr|ADI11632.1	hypothetical protein t; hypothetical protein t; hypothetical protein; hypothetical protein;
strep5478	4	3	SCO:1;SBI:1;SGR:2	GO:0003677:GO:0003700:GO:0005622:GO:0006350:GO:0006351:GO:0006355:GO:0045449	DNA binding:sequence-specific DNA binding transcription factor activity:intracellular:transcription:transcription, DNA-dependent:regulation of transcription, DNA-dependent:regulation of transcription	F:F:C:P:P:P:P	SGR_ Chr|YP_001821802.1 SGR_ Chr|YP_001824276.1 SCO_Chr|NP_624968.1 SBI_Chr|ADI12080.1	LacI family transcriptional regulator; DeoR family transcriptional regulator; DeoR family transcriptional regulator; DeoR family transcriptional regulator;
strep5479	4	3	SCO:1;SGR:2;SCAB:1				SGR_ Chr|YP_001821918.1 SGR_ Chr|YP_001828083.1 SCO_Chr|NP_631001.1 SCAB_Chr|YP_003494048.1	hypothetical protein; hypothetical protein; hypothetical protein; hypothetical protein;
strep5480	4	3	SAV:1;SBI:1;SGR:2	GO:0003824:GO:0005488:GO:0008152:GO:0016491:GO:0055114	catalytic activity:binding:metabolic process:oxidoreductase activity:oxidation reduction	F:F:P:F:P	SGR_ Chr|YP_001822125.1 SGR_ Chr|YP_001824611.1 SAV_Chr|NP_826262.1 SBI_Chr|ADI11434.1	putative oxidoreductase; putative short chain dehydrogenase; dehydrogenase; dehydrogenase;
strep5481	4	3	SCO:1;SBI:1;SGR:2	GO:0003824:GO:0008152:GO:0030246	catalytic activity:metabolic process:carbohydrate binding	F:P:F	SGR_ Chr|YP_001822315.1 SGR_ Chr|YP_001828454.1 SCO_Chr|NP_733505.1 SBI_Chr|ADI12636.1	putative large multi-functional protein; putative large multi-functional protein; large, multifunctional secreted protein; large, multifunctional secreted protein;
strep5482	4	3	SAV:1;SGR:2;SCAB:1	GO:0004888:GO:0007165:GO:0031224:GO:0045087	transmembrane receptor activity:signal transduction:intrinsic to membrane:innate immune response	F:P:C:P	SGR_ Chr|YP_001823566.1 SGR_ Chr|YP_001827279.1 SAV_Chr|NP_826890.1 SCAB_Chr|YP_003491892.1	hypothetical protein; hypothetical protein; hypothetical protein; hypothetical protein;
strep5483	4	3	SAV:1;SBI:1;SGR:2				SGR_ Chr|YP_001823763.1 SGR_ Chr|YP_001823764.1 SAV_Chr|NP_824437.1 SBI_Chr|ADI12749.1	hypothetical protein; hypothetical protein; hypothetical protein; hypothetical protein;
strep5484	4	3	SCO:1;SGR:2;SCAB:1	GO:0004180:GO:0008152	carboxypeptidase activity:metabolic process	F:P	SGR_ Chr|YP_001823814.1 SGR_ Chr|YP_001823954.1 SCO_Chr|NP_733665.1 SCAB_Chr|YP_003486407.1	putative muramoyl-pentapeptide carboxypeptidase; putative muramoyl-pentapeptide carboxypeptidase; muramoyl-pentapeptide carboxypeptidase; muramoyl-pentapeptide carboxypeptidase;
strep5485	4	3	SCO:1;SAV:1;SGR:2	GO:0003824:GO:0008152	catalytic activity:metabolic process	F:P	SGR_ Chr|YP_001824110.1 SGR_ Chr|YP_001825940.1 SCO_Chr|NP_625051.1 SAV_Chr|NP_823014.1	putative amidase; putative amidase; hydrolase; isochorismatase;
strep5488	4	3	SCO:1;SGR:1;SCAB:2	GO:0003824:GO:0008152:GO:0016874	catalytic activity:metabolic process:ligase activity	F:P:F	SCAB_Chr|YP_003485938.1 SCAB_Chr|YP_003485963.1 SCO_Chr|NP_631720.1 SGR_ Chr|YP_001828244.1	putative AMP-binding NRPS ligase; putative adenylation protein; AMP-binding ligase; putative 2,3-dihydroxybenzoate-AMP ligase;
strep5489	4	3	SAV:1;SBI:1;SCAB:2	GO:0003824:GO:0004049:GO:0006541:GO:0008152:GO:0009058:GO:0009396:GO:0016833	catalytic activity:anthranilate synthase activity:glutamine metabolic process:metabolic process:biosynthetic process:folic acid and derivative biosynthetic process:oxo-acid-lyase activity	F:F:P:P:P:P:F	SCAB_Chr|YP_003485986.1 SCAB_Chr|YP_003486595.1 SAV_Chr|NP_822353.1 SBI_Chr|ADI04760.1	putative aminodeoxychorismate synthase; putative para-aminonezoic acid synthase; para-aminobenzoic acid synthase; putative para-aminonezoic acid synthase;
strep5490	4	3	SBI:1;SGR:1;SCAB:2	GO:0006629:GO:0016787:GO:0016788	lipid metabolic process:hydrolase activity:hydrolase activity, acting on ester bonds	P:F:F	SCAB_Chr|YP_003486064.1 SCAB_Chr|YP_003487970.1 SBI_Chr|ADI06150.1 SGR_ Chr|YP_001821897.1	putative exported oxidase; putative glycosyl hydrolase; cellulose-binding family II; hypothetical protein;
strep5492	4	3	SCO:1;SBI:1;SCAB:2	GO:0003824:GO:0005488:GO:0008152:GO:0008270:GO:0016491:GO:0055114	catalytic activity:binding:metabolic process:zinc ion binding:oxidoreductase activity:oxidation reduction	F:F:P:F:F:P	SCAB_Chr|YP_003486417.1 SCAB_Chr|YP_003494370.1 SCO_Chr|NP_627680.1 SBI_Chr|ADI13049.1	putative zinc-binding alcohol dehydrogenase; putative dehydrogenase; dehydrogenase; putative dehydrogenase;
strep5493	4	3	SCO:1;SBI:1;SCAB:2	GO:0003824:GO:0005488:GO:0008152:GO:0016491:GO:0055114	catalytic activity:binding:metabolic process:oxidoreductase activity:oxidation reduction	F:F:P:F:P	SCAB_Chr|YP_003486418.1 SCAB_Chr|YP_003494369.1 SCO_Chr|NP_627679.1 SBI_Chr|ADI13050.1	putative 2-deoxy-D-gluconate 3-dehydrogenase; 2-deoxy-D-gluconate 3-dehydrogenase; short-chain dehydrogenase; 2-deoxy-D-gluconate 3-dehydrogenase;
strep5494	4	3	SAV:1;SBI:1;SCAB:2	GO:0005506:GO:0006725:GO:0016491:GO:0016702:GO:0016708:GO:0019439:GO:0051537:GO:0055114	iron ion binding:cellular aromatic compound metabolic process:oxidoreductase activity:oxidoreductase activity, acting on single donors with incorporation of molecular oxygen, incorporation of two atoms of oxygen:oxidoreductase activity, acting on paired donors, with incorporation or reduction of molecular oxygen, NADH or NADPH as one donor, and incorporation of two atoms of oxygen into one donor:…	F:P:F:F:F:P:F:P	SCAB_Chr|YP_003486449.1 SCAB_Chr|YP_003486467.1 SAV_Chr|NP_828125.1 SBI_Chr|ADI03488.1	putative ring hydroxylating dioxygenase subunit; [2Fe-2S] protein; ferredoxin subunits of nitrite reductase and ring-hydroxylating dioxygenase; putative ring hydroxylating dioxygenase subunit;
strep5495	4	3	SCO:1;SGR:1;SCAB:2	GO:0005215:GO:0005886:GO:0006810:GO:0016020:GO:0016021	transporter activity:plasma membrane:transport:membrane:integral to membrane	F:C:P:C:C	SCAB_Chr|YP_003486470.1 SCAB_Chr|YP_003487050.1 SCO_Chr|NP_630812.1 SGR_ Chr|YP_001822499.1	putative BCCT family transporter; putative BCCT family transporter; BCCT family transporter; BCCT family transporter;
strep5497	4	3	SCO:1;SBI:1;SCAB:2	GO:0000156:GO:0000160:GO:0006355:GO:0016491:GO:0055114	two-component response regulator activity:two-component signal transduction system (phosphorelay):regulation of transcription, DNA-dependent:oxidoreductase activity:oxidation reduction	F:P:P:F:P	SCAB_Chr|YP_003486556.1 SCAB_Chr|YP_003491822.1 SCO_Chr|NP_631353.1 SBI_Chr|ADI05047.1	putative thioredoxin reductase; putative thioredoxin reductase; thioredoxin reductase; thioredoxin reductase;
strep5498	4	3	SCO:1;SBI:1;SCAB:2	GO:0000155:GO:0000160:GO:0000166:GO:0004673:GO:0005524:GO:0007165:GO:0016020:GO:0016301:GO:0016310:GO:0016740:GO:0016772:GO:0018106	two-component sensor activity:two-component signal transduction system (phosphorelay):nucleotide binding:protein histidine kinase activity:ATP binding:signal transduction:membrane:kinase activity:phosphorylation:transferase activity:transferase activity, transferring phosphorus-containing groups:peptidyl-histidine phosphorylation	F:P:F:F:F:P:C:F:P:F:F:P	SCAB_Chr|YP_003486557.1 SCAB_Chr|YP_003491823.1 SCO_Chr|NP_631352.1 SBI_Chr|ADI05048.1	putative two-component sensor histidine kinase; putative two-component sensor kinase; two-component sensor histidine kinase; two-component sensor histidine kinase;
strep5504	4	3	SCO:1;SBI:1;SCAB:2				SCAB_Chr|YP_003487852.1 SCAB_Chr|YP_003488880.1 SCO_Chr|NP_630988.1 SBI_Chr|ADI08919.1	hypothetical protein; hypothetical protein; membrane protein; membrane protein;
strep5505	4	3	SCO:1;SAV:1;SCAB:2	GO:0016787	hydrolase activity	F	SCAB_Chr|YP_003487879.1 SCAB_Chr|YP_003488911.1 SCO_Chr|NP_630969.1 SAV_Chr|NP_821653.1	putative hydrolase; putative hydrolase; hypothetical protein; hypothetical protein;
strep5506	4	3	SCO:1;SAV:1;SCAB:2	GO:0055085	transmembrane transport	P	SCAB_Chr|YP_003487883.1 SCAB_Chr|YP_003488915.1 SCO_Chr|NP_630965.1 SAV_Chr|NP_822217.1	putative major facilitator transporter; putative MFS transporter; integral membrane protein; hypothetical protein;
strep5507	4	3	SCO:1;SBI:1;SCAB:2				SCAB_Chr|YP_003487890.1 SCAB_Chr|YP_003488922.1 SCO_Chr|NP_630959.1 SBI_Chr|ADI04369.1	hypothetical protein; hypothetical protein; hypothetical protein; hypothetical protein;
strep5508	4	3	SCO:1;SAV:1;SCAB:2	GO:0009291:GO:0016020	unidirectional conjugation:membrane	P:C	SCAB_Chr|YP_003487924.1 SCAB_Chr|YP_003488965.1 SCO_Chr|NP_733716.1 SAV_Chr|NP_825686.1	hypothetical protein; hypothetical protein; hypothetical protein; conjugative transfer gene complex protein;
strep5509	4	3	SCO:1;SGR:1;SCAB:2	GO:0003677:GO:0006306:GO:0008168	DNA binding:DNA methylation:methyltransferase activity	F:P:F	SCAB_Chr|YP_003487931.1 SCAB_Chr|YP_003488969.1 SCO_Chr|NP_630915.1 SGR_ Chr|YP_001826187.1	putative modification methylase; putative restriction/modification system DNA methylase; DNA methylase; putative 5-methylcytosine methyltransferase;
strep5510	4	3	SAV:1;SBI:1;SCAB:2				SCAB_Chr|YP_003488259.1 SCAB_Chr|YP_003488260.1 SAV_Chr|NP_826436.1 SBI_Chr|ADI11187.1	hypothetical protein; hypothetical protein; hypothetical protein; hypothetical protein;
strep5512	4	3	SAV:1;SBI:1;SCAB:2	GO:0007229	integrin-mediated signaling pathway	P	SCAB_Chr|YP_003489875.1 SCAB_Chr|YP_003489876.1 SAV_Chr|NP_825654.1 SBI_Chr|ADI04599.1	putative integrin-like protein; putative integrin-like protein; integrin-like protein; integrin-like protein;
strep5513	4	3	SAV:1;SBI:1;SCAB:2	GO:0005215:GO:0006810	transporter activity:transport	F:P	SCAB_Chr|YP_003491332.1 SCAB_Chr|YP_003493247.1 SAV_Chr|NP_822255.1 SBI_Chr|ADI05139.1	solute-binding transport protein; substrate-binding transport protein; ABC transporter solute-binding protein; solute-binding transport protein;
strep5514	4	3	SAV:1;SBI:1;SCAB:2	GO:0005215:GO:0005886:GO:0006810:GO:0016020:GO:0016021	transporter activity:plasma membrane:transport:membrane:integral to membrane	F:C:P:C:C	SCAB_Chr|YP_003491333.1 SCAB_Chr|YP_003493248.1 SAV_Chr|NP_822254.1 SBI_Chr|ADI05138.1	putative binding-protein-dependent transporter integral membrane subunit; putative binding-protein-dependent transporter, integral membrane component; ABC transporter permease protein; putative binding-protein-dependent transporter, integral membrane component;
strep5515	4	3	SAV:1;SBI:1;SCAB:2	GO:0003824:GO:0006099:GO:0006531:GO:0008797:GO:0016829:GO:0004333:GO:0005737	catalytic activity:tricarboxylic acid cycle:aspartate metabolic process:aspartate ammonia-lyase activity:lyase activity:fumarate hydratase activity:cytoplasm	F:P:P:F:F:F:C	SCAB_Chr|YP_003493601.1 SCAB_Chr|YP_003493834.1 SAV_Chr|NP_822490.1 SBI_Chr|ADI11901.1	aspartate ammonia-lyase; aspartate ammonia-lyase (aspartase); aspartate ammonia-lyase; aspartate ammonia-lyase;
strep5516	4	3	SCO:1;SBI:1;SCAB:2	GO:0004553:GO:0005975	hydrolase activity, hydrolyzing O-glycosyl compounds:carbohydrate metabolic process	F:P	SCAB_Chr|YP_003493944.1 SCAB_Chr|YP_003493950.1 SCO_Chr|NP_626671.1 SBI_Chr|ADI10523.1	putative arabinase; putative arabinase; secreted arabinase; secreted arabinase;
strep5523	4	3	SCO:1;SGR:2;SCAB:1				SGR_ Chr|YP_001827852.1 SGR_ Chr|YP_001828481.1 SCO_Chr|NP_625751.1 SCAB_Chr|YP_003489652.1	hypothetical protein; hypothetical protein; hypothetical protein; hypothetical protein;
strep5525	4	3	SCO:1;SAV:1;SCAB:2				SCAB_Chr|YP_003486405.1 SCAB_Chr|YP_003486406.1 SCO_Chr|NP_629044.1 SAV_Chr|NP_821656.1	hypothetical protein; hypothetical protein; secreted protein; hypothetical protein;
strep5685	4	3	SCO:1;SBI:2;SGR:1	GO:0003677:GO:0003700:GO:0005622:GO:0006350:GO:0006351:GO:0006355:GO:0045449	DNA binding:sequence-specific DNA binding transcription factor activity:intracellular:transcription:transcription, DNA-dependent:regulation of transcription, DNA-dependent:regulation of transcription	F:F:C:P:P:P:P	SCO_Chr|NP_624405.1 SBI_Chr|ADI09302.1 SGR_ Chr|YP_001828451.1 SBI_Chr|ADI03672.1	transcriptional regulator; transcriptional regulator; MarR family transcriptional regulator; MarR family transcriptional regulator;
strep5688	4	3	SCO:2;SBI:1;SCAB:1	GO:0004553:GO:0005975:GO:0031176:GO:0045493	hydrolase activity, hydrolyzing O-glycosyl compounds:carbohydrate metabolic process:endo-1,4-beta-xylanase activity:xylan catabolic process	F:P:F:P	SCO_Chr|NP_624448.1 SBI_Chr|ADI08731.1 SCO_Chr|NP_626540.1 SCAB_Chr|YP_003492795.1	endo-1,4-beta-xylanase; secreted endo-1,4-beta-xylanase; secreted endo-1,4-beta-xylanase B (xylanase B); putative endo-1,4-beta-xylanase B (xylanase B);
strep5697	4	3	SCO:1;SAV:1;SCAB:2	GO:0003677:GO:0003700:GO:0006350:GO:0006352:GO:0006355:GO:0016987:GO:0045449	DNA binding:sequence-specific DNA binding transcription factor activity:transcription:transcription initiation:regulation of transcription, DNA-dependent:sigma factor activity:regulation of transcription	F:F:P:P:P:F:P	SCO_Chr|NP_624529.1 SCAB_Chr|YP_003493980.1 SAV_Chr|NP_822390.1 SCAB_Chr|YP_003486316.1	sigma factor; putative sigma factor; ECF subfamily RNA polymerase sigma factor; putative sigma factor;
strep5698	4	3	SCO:2;SBI:1;SCAB:1	GO:0008940:GO:0009325:GO:0055114	nitrate reductase activity:nitrate reductase complex:oxidation reduction	F:C:P	SCO_Chr|NP_624552.1 SCAB_Chr|YP_003486818.1 SCO_Chr|NP_629102.1 SBI_Chr|ADI11084.1	nitrate reductase delta chain NarI2; putative nitrate reductase subunit delta NarI2; nitrate reductase gamma chain NarI3; nitrate reductase gamma chain NarI3;
strep5705	4	3	SCO:1;SBI:1;SGR:2	GO:0000166:GO:0005524:GO:0006200:GO:0016887:GO:0017111	nucleotide binding:ATP binding:ATP catabolic process:ATPase activity:nucleoside-triphosphatase activity	F:F:P:F:F	SCO_Chr|NP_733498.1 SGR_ Chr|YP_001828170.1 SBI_Chr|ADI03302.1 SGR_ Chr|YP_001822585.1	ABC transport ATP-binding subunit; putative ABC transporter ATP-binding protein; putative ABC transporter ATP-binding protein; putative ABC transporter ATP-binding protein;
strep5716	4	3	SCO:2;SBI:1;SGR:1	GO:0003677:GO:0003700:GO:0005622:GO:0006350:GO:0006351:GO:0006355:GO:0045449:GO:0003702:GO:0005672:GO:0006367	DNA binding:sequence-specific DNA binding transcription factor activity:intracellular:transcription:transcription, DNA-dependent:regulation of transcription, DNA-dependent:regulation of transcription:RNA polymerase II transcription factor activity:transcription factor TFIIA complex:transcription initiation from RNA polymerase II promoter	F:F:C:P:P:P:P:F:C:P	SCO_Chr|NP_624768.1 SBI_Chr|ADI11210.1 SCO_Chr|NP_631679.1 SGR_ Chr|YP_001828232.1	MarR family regulatory protein; transcriptional regulator, MarR family protein; MarR family regulatory protein; MarR family transcriptional regulator;
strep5720	4	3	SCO:2;SAV:1;SGR:1	GO:0003677:GO:0003700:GO:0006350:GO:0006351:GO:0006355:GO:0016481:GO:0016566:GO:0045449	DNA binding:sequence-specific DNA binding transcription factor activity:transcription:transcription, DNA-dependent:regulation of transcription, DNA-dependent:negative regulation of transcription:specific transcriptional repressor activity:regulation of transcription	F:F:P:P:P:P:F:P	SCO_Chr|NP_624802.1 SAV_Chr|NP_823439.1 SCO_Chr|NP_628162.1 SGR_ Chr|YP_001826556.1	TetR family transcriptional regulator; TetR family transcriptional regulator; TetR family transcriptional regulator; TetR family transcriptional regulator;
strep5721	4	3	SCO:1;SGR:2;SCAB:1	GO:0005524:GO:0006200:GO:0006810:GO:0016021:GO:0016887:GO:0042626:GO:0055085	ATP binding:ATP catabolic process:transport:integral to membrane:ATPase activity:ATPase activity, coupled to transmembrane movement of substances:transmembrane transport	F:P:P:C:F:F:P	SCO_Chr|NP_624808.1 SGR_ Chr|YP_001828229.1 SCAB_Chr|YP_003494011.1 SGR_ Chr|YP_001822920.1	ABC transporter transmembrane protein; putative ABC transporter ATPase and permease component; putative ABC transporter integral membrane component; putative ABC transporter ATPase and permease component;
strep5722	4	3	SCO:1;SGR:2;SCAB:1	GO:0000166:GO:0005524:GO:0006200:GO:0006810:GO:0016021:GO:0016887:GO:0017111:GO:0042626:GO:0055085	nucleotide binding:ATP binding:ATP catabolic process:transport:integral to membrane:ATPase activity:nucleoside-triphosphatase activity:ATPase activity, coupled to transmembrane movement of substances:transmembrane transport	F:F:P:P:C:F:F:F:P	SCO_Chr|NP_624810.1 SGR_ Chr|YP_001828227.1 SCAB_Chr|YP_003494012.1 SGR_ Chr|YP_001822919.1	ABC-transporter transmembrane protein; putative ABC transporter ATPase and permease component; putative ABC transporter ATP-binding protein; putative ABC transporter ATPase and permease component;
strep5726	4	3	SCO:2;SBI:1;SGR:1	GO:0005215:GO:0005886:GO:0006810:GO:0008643:GO:0016020:GO:0016021	transporter activity:plasma membrane:transport:carbohydrate transport:membrane:integral to membrane	F:C:P:P:C:C	SCO_Chr|NP_624846.1 SGR_ Chr|YP_001822829.1 SCO_Chr|NP_629380.1 SBI_Chr|ADI07085.1	sugar transporter membrane protein; putative sugar ABC transporter permease protein; sugar transporter integral membrane protein; sugar transporter integral membrane protein;
strep5730	4	3	SCO:1;SBI:2;SGR:1	GO:0003677:GO:0003700:GO:0005622:GO:0006350:GO:0006351:GO:0006355:GO:0045449	DNA binding:sequence-specific DNA binding transcription factor activity:intracellular:transcription:transcription, DNA-dependent:regulation of transcription, DNA-dependent:regulation of transcription	F:F:C:P:P:P:P	SCO_Chr|NP_624894.1 SBI_Chr|ADI07452.1 SGR_ Chr|YP_001822317.1 SBI_Chr|ADI03728.1	transcriptional regulator; transcriptional regulator; GntR family transcriptional regulator; GntR family transcriptional regulator;
strep5732	4	3	SCO:1;SGR:2;SCAB:1				SCO_Chr|NP_624907.1 SGR_ Chr|YP_001828189.1 SCAB_Chr|YP_003486186.1 SGR_ Chr|YP_001822380.1	hypothetical protein; hypothetical protein; hypothetical protein; hypothetical protein;
strep5782	4	3	SCO:2;SGR:1;SCAB:1	GO:0005524	ATP binding	F	SCO_Chr|NP_625168.1 SGR_ Chr|YP_001822539.1 SCO_Chr|NP_631368.1 SCAB_Chr|YP_003494066.1	regulatory protein; hypothetical protein; hypothetical protein; hypothetical protein;
strep5797	4	3	SCO:2;SAV:1;SBI:1	GO:0003824:GO:0005488:GO:0008152	catalytic activity:binding:metabolic process	F:F:P	SCO_Chr|NP_625224.1 SBI_Chr|ADI06844.1 SCO_Chr|NP_631634.1 SAV_Chr|NP_821905.1	hypothetical protein; NmrA family protein; hypothetical protein; hypothetical protein;
strep5811	4	3	SCO:1;SBI:1;SCAB:2				SCO_Chr|NP_625298.1 SCAB_Chr|YP_003489990.1 SBI_Chr|ADI08847.1 SCAB_Chr|YP_003489879.1	hypothetical protein; hypothetical protein; hypothetical protein; hypothetical protein;
strep5825	4	3	SCO:1;SBI:2;SCAB:1	GO:0005215:GO:0005886:GO:0006810:GO:0008643:GO:0016020:GO:0016021	transporter activity:plasma membrane:transport:carbohydrate transport:membrane:integral to membrane	F:C:P:P:C:C	SCO_Chr|NP_625351.1 SBI_Chr|ADI03709.1 SCAB_Chr|YP_003486227.1 SBI_Chr|ADI03537.1	sugar transport integral membrane protein; sugar transport integral membrane protein; putative sugar transport integral membrane protein; putative sugar transport integral membrane protein;
strep5826	4	3	SCO:1;SBI:2;SCAB:1	GO:0005215:GO:0005886:GO:0006810:GO:0008643:GO:0016020:GO:0016021	transporter activity:plasma membrane:transport:carbohydrate transport:membrane:integral to membrane	F:C:P:P:C:C	SCO_Chr|NP_625352.1 SBI_Chr|ADI03708.1 SCAB_Chr|YP_003486226.1 SBI_Chr|ADI03536.1	sugar transport integral membrane protein; sugar transport integral membrane protein; putative integral membrane transport protein; putative integral membrane transport protein;
strep5833	4	3	SCO:2;SAV:1;SCAB:1				SCO_Chr|NP_625414.1 SAV_Chr|NP_825613.1 SCO_Chr|NP_629453.1 SCAB_Chr|YP_003493401.1	secreted protein; hypothetical protein; secreted protein; hypothetical protein;
strep5842	4	3	SCO:1;SBI:2;SCAB:1	GO:0003824:GO:0008152	catalytic activity:metabolic process	F:P	SCO_Chr|NP_625466.1 SBI_Chr|ADI03574.1 SCAB_Chr|YP_003494300.1 SBI_Chr|ADI04993.1	dihydroxy-acid dehydratase; dihydroxy-acid dehydratase; putative dihydroxy-acid dehydratase; Dihydroxy-acid dehydratase;
strep5843	4	3	SCO:2;SGR:1;SCAB:1				SCO_Chr|NP_625471.1 SGR_ Chr|YP_001822406.1 SCO_Chr|NP_630760.1 SCAB_Chr|YP_003493802.1	hypothetical protein; hypothetical protein; hypothetical protein; hypothetical protein;
strep5844	4	3	SCO:2;SGR:1;SCAB:1				SCO_Chr|NP_625474.1 SGR_ Chr|YP_001822403.1 SCO_Chr|NP_630762.1 SCAB_Chr|YP_003493799.1	hypothetical protein; hypothetical protein; hypothetical protein; hypothetical protein;
strep5845	4	3	SCO:2;SGR:1;SCAB:1	GO:0008270	zinc ion binding	F	SCO_Chr|NP_625475.1 SGR_ Chr|YP_001822402.1 SCO_Chr|NP_630763.1 SCAB_Chr|YP_003493798.1	hypothetical protein; hypothetical protein; hypothetical protein; hypothetical protein;
strep5846	4	3	SCO:1;SAV:2;SGR:1	GO:0004497:GO:0005506:GO:0009055:GO:0016491:GO:0020037:GO:0046872:GO:0055114	monooxygenase activity:iron ion binding:electron carrier activity:oxidoreductase activity:heme binding:metal ion binding:oxidation reduction	F:F:F:F:F:F:P	SCO_Chr|NP_625496.1 SAV_Chr|NP_828306.1 SGR_ Chr|YP_001828131.1 SAV_Chr|NP_822346.1	cytochrome P450; cytochrome P450; cytochrome P450; cytochrome P450;
strep5952	4	3	SCO:1;SAV:1;SCAB:2	GO:0008152:GO:0008168:GO:0032259:GO:0016740	metabolic process:methyltransferase activity:methylation:transferase activity	P:F:P:F	SCO_Chr|NP_626236.1 SAV_Chr|NP_827441.1 SCAB_Chr|YP_003486501.1 SCAB_Chr|YP_003492470.1	hypothetical protein; methyltransferase; hypothetical protein; putative methyltransferase;
strep6016	4	3	SBI:2;SGR:1;SCAB:1	GO:0008168:GO:0008171:GO:0016740:GO:0032259	methyltransferase activity:O-methyltransferase activity:transferase activity:methylation	F:F:F:P	SBI_Chr|ADI10608.1 SGR_ Chr|YP_001826653.1 SBI_Chr|ADI12772.1 SCAB_Chr|YP_003493878.1	caffeoyl-CoA O-methyltransferase; putative O-methyltransferase; putative O-methyltransferase (OzmF); putative O-methyltransferase;
strep6030	4	3	SCO:1;SAV:2;SGR:1	GO:0003677:GO:0003700:GO:0005622:GO:0006350:GO:0006351:GO:0006355:GO:0045449	DNA binding:sequence-specific DNA binding transcription factor activity:intracellular:transcription:transcription, DNA-dependent:regulation of transcription, DNA-dependent:regulation of transcription	F:F:C:P:P:P:P	SCO_Chr|NP_626685.1 SAV_Chr|NP_828454.1 SGR_ Chr|YP_001827939.1 SAV_Chr|NP_826789.1	GntR family transcriptional regulator; GntR family transcriptional regulator; GntR family transcriptional regulator; GntR family transcriptional regulator;
strep6035	4	3	SCO:2;SAV:1;SGR:1	GO:0015520:GO:0015904:GO:0016020:GO:0016021:GO:0046677:GO:0055085	tetracycline:hydrogen antiporter activity:tetracycline transport:membrane:integral to membrane:response to antibiotic:transmembrane transport	F:P:C:C:P:P	SCO_Chr|NP_626774.1 SAV_Chr|NP_826764.1 SCO_Chr|NP_630067.1 SGR_ Chr|YP_001826734.1	transmembrane transport protein; transmembrane efflux protein; export protein; major facilitator superfamily permease;
strep6036	4	3	SCO:2;SAV:1;SCAB:1	GO:0003677:GO:0043565	DNA binding:sequence-specific DNA binding	F:F	SCO_Chr|NP_626775.1 SAV_Chr|NP_826765.1 SCO_SCP1|NP_639838.1 SCAB_Chr|YP_003494323.1	DNA-binding protein; DNA-binding protein; putative DNA-binding protein, mmyb; putative DNA-binding protein;
strep6119	4	3	SCO:1;SAV:1;SGR:2	GO:0003995:GO:0008152:GO:0016491:GO:0016627:GO:0055114:GO:0003997:GO:0005777:GO:0006631:GO:0006635:GO:0050660	acyl-CoA dehydrogenase activity:metabolic process:oxidoreductase activity:oxidoreductase activity, acting on the CH-CH group of donors:oxidation reduction:acyl-CoA oxidase activity:peroxisome:fatty acid metabolic process:fatty acid beta-oxidation:FAD or FADH2 binding	F:P:F:F:P:F:C:P:P:F	SCO_Chr|NP_627459.1 SGR_ Chr|YP_001827916.1 SAV_Chr|NP_824883.1 SGR_ Chr|YP_001828149.1	acyl CoA oxidase; putative acyl-CoA oxidase; acyl-CoA oxidase; putative acyl-CoA oxidase;
strep6137	4	3	SCO:1;SBI:1;SCAB:2	GO:0016787	hydrolase activity	F	SCO_Chr|NP_627621.1 SBI_Chr|ADI04320.1 SCAB_Chr|YP_003487951.1 SCAB_Chr|YP_003493205.1	esterase; putative acetyl-hydrolase; putative hydrolase; putative acetyl-hydrolase;
strep6142	4	3	SCO:2;SAV:1;SCAB:1				SCO_Chr|NP_627730.1 SAV_Chr|NP_825682.1 SCO_Chr|NP_630956.1 SCAB_Chr|YP_003488925.1	hypothetical protein; hypothetical protein; hypothetical protein; hypothetical protein;
strep6167	4	3	SCO:2;SAV:1;SBI:1	GO:0016491:GO:0055114	oxidoreductase activity:oxidation reduction	F:P	SCO_Chr|NP_627921.1 SBI_Chr|ADI08627.1 SCO_Chr|NP_631694.1 SAV_Chr|NP_822225.1	oxidoreductase; aldo/keto reductase; oxidoreductase; oxidoreductase;
strep6204	4	3	SAV:2;SBI:1;SGR:1	GO:0003676	nucleic acid binding	F	SBI_Chr|ADI04284.1 SAV_Chr|NP_821294.1 SAV_Chr|NP_821845.1 SGR_ Chr|YP_001828492.1	IS4 family transposase; IS4 family transposase; transposase; putative transposase;
strep6207	4	3	SCO:1;SAV:2;SCAB:1	GO:0003824:GO:0008270:GO:0008703:GO:0008835:GO:0009231:GO:0016787:GO:0055114	catalytic activity:zinc ion binding:5-amino-6-(5-phosphoribosylamino)uracil reductase activity:diaminohydroxyphosphoribosylaminopyrimidine deaminase activity:riboflavin biosynthetic process:hydrolase activity:oxidation reduction	F:F:F:F:P:F:P	SCO_Chr|NP_628286.1 SAV_Chr|NP_825296.1 SCAB_Chr|YP_003490494.1 SAV_SAP1|NP_828785.1	bifunctional enzyme deaminase/reductase; riboflavin/cytosine deaminase; putative reductase; putative riboflavin-specific deaminase/reductase;
strep6215	4	3	SCO:1;SAV:2;SGR:1				SCO_Chr|NP_628393.1 SAV_Chr|NP_821987.1 SGR_ Chr|YP_001821996.1 SAV_Chr|NP_821863.1	small hydrophilic protein; small hydrophilic protein; putative small hydrophilic protein; hypothetical protein;
strep6247	4	3	SCO:2;SAV:1;SBI:1	GO:0005524	ATP binding	F	SCO_Chr|NP_628626.1 SCO_SCP1|NP_639695.1 SAV_SAP1|NP_828817.1 SBI_Chr|ADI09738.1	hypothetical protein; hypothetical protein; hypothetical protein; putative P-loop ATPase protein;
strep6248	4	3	SCO:2;SBI:1;SGR:1	GO:0003677:GO:0003700:GO:0006350:GO:0006351:GO:0006355:GO:0016481:GO:0016566:GO:0030528:GO:0045449	DNA binding:sequence-specific DNA binding transcription factor activity:transcription:transcription, DNA-dependent:regulation of transcription, DNA-dependent:negative regulation of transcription:specific transcriptional repressor activity:transcription regulator activity:regulation of transcription	F:F:P:P:P:P:F:F:P	SCO_Chr|NP_628627.1 SBI_Chr|ADI12606.1 SCO_Chr|NP_631563.1 SGR_ Chr|YP_001824899.1	TetR family transcriptional regulator; TetR family transcriptional regulator; TetR family transcriptional regulator; TetR family transcriptional regulator;
strep6251	4	3	SCO:2;SAV:1;SBI:1				SCO_Chr|NP_628689.1 SAV_Chr|NP_821358.1 SCO_SCP1|NP_639741.1 SBI_Chr|ADI11655.1	hypothetical protein; hypothetical protein; hypothetical protein; hypothetical protein;
strep6252	4	3	SCO:2;SAV:1;SBI:1	GO:0005524:GO:0005622:GO:0006810	ATP binding:intracellular:transport	F:C:P	SCO_Chr|NP_628690.1 SBI_Chr|ADI11656.1 SAV_Chr|NP_821359.1 SCO_SCP1|NP_639742.1	protein kinase; type II secretion system protein E; ATP/GTP-binding protein; putative atp/GTP-binding protein;
strep6253	4	3	SCO:2;SAV:1;SBI:1				SCO_Chr|NP_628691.1 SBI_Chr|ADI11657.1 SAV_Chr|NP_821360.1 SCO_SCP1|NP_639743.1	integral membrane protein; putative integral membrane protein; integral membrane protein; putative integral membrane protein;
strep6254	4	3	SCO:2;SAV:1;SBI:1				SCO_Chr|NP_628692.1 SBI_Chr|ADI11658.1 SAV_Chr|NP_821361.1 SCO_SCP1|NP_639745.1	integral membrane protein; type II secretion system protein; integral membrane protein; putative integral membrane protein;
strep6255	4	3	SCO:2;SAV:1;SBI:1				SCO_Chr|NP_628695.1 SAV_Chr|NP_821365.1 SCO_SCP1|NP_639753.1 SBI_Chr|ADI11662.1	hypothetical protein; hypothetical protein; hypothetical protein; hypothetical protein;
strep6259	4	3	SCO:1;SBI:1;SGR:2	GO:0003677	DNA binding	F	SCO_Chr|NP_628738.1 SGR_ Chr|YP_001824481.1 SBI_Chr|ADI09306.1 SGR_ Chr|YP_001825888.1	hypothetical protein; hypothetical protein; hypothetical protein; hypothetical protein;
strep6267	4	3	SCO:1;SBI:1;SCAB:2	GO:0003677	DNA binding	F	SCO_Chr|NP_628791.1 SCAB_Chr|YP_003487816.1 SBI_Chr|ADI10017.1 SCAB_Chr|YP_003490957.1	hypothetical protein; hypothetical protein; hypothetical protein; hypothetical protein;
strep6271	4	3	SCO:2;SAV:1;SCAB:1	GO:0003676:GO:0003677:GO:0005737:GO:0006355	nucleic acid binding:DNA binding:cytoplasm:regulation of transcription, DNA-dependent	F:F:C:P	SCO_Chr|NP_628843.1 SCAB_Chr|YP_003494220.1 SCO_Chr|NP_630039.1 SAV_Chr|NP_825331.1	cold shock protein; putative cold shock protein; cold-shock domain-containing protein; cold shock protein;
strep6272	4	3	SCO:2;SAV:1;SCAB:1	GO:0003824:GO:0008152	catalytic activity:metabolic process	F:P	SCO_Chr|NP_628845.1 SCAB_Chr|YP_003494222.1 SCO_Chr|NP_630037.1 SAV_Chr|NP_825333.1	hypothetical protein; hypothetical protein; hypothetical protein; hypothetical protein;
strep6293	4	3	SCO:2;SBI:1;SGR:1	GO:0016740:GO:0000271:GO:0006810:GO:0016021	transferase activity:polysaccharide biosynthetic process:transport:integral to membrane	F:P:P:C	SCO_Chr|NP_733651.1 SBI_Chr|ADI04145.1 SCO_Chr|NP_630465.1 SGR_ Chr|YP_001823961.1	sugar transferase; sugar transferase; sugar transferase; putative sugar transferase;
strep6313	4	3	SCO:1;SBI:2;SCAB:1	GO:0016787	hydrolase activity	F	SCO_Chr|NP_629217.1 SBI_Chr|ADI10753.1 SCAB_Chr|YP_003486031.1 SBI_Chr|ADI12625.1	beta-lactamase; beta-lactamase; putative beta-lactamase; beta-lactamase domain protein;
strep6331	4	3	SCO:2;SBI:1;SGR:1	GO:0005886:GO:0015520:GO:0015904:GO:0016021:GO:0046677:GO:0055085	plasma membrane:tetracycline:hydrogen antiporter activity:tetracycline transport:integral to membrane:response to antibiotic:transmembrane transport	C:F:P:C:P:P	SCO_Chr|NP_629307.1 SGR_ Chr|YP_001823878.1 SCO_Chr|NP_631474.1 SBI_Chr|ADI04902.1	integral membrane transport protein; major facilitator superfamily permease; multidrug-efflux transporter protein; putative multidrug-efflux transporter protein;
strep6356	4	3	SCO:2;SAV:1;SBI:1	GO:0009190:GO:0016849	cyclic nucleotide biosynthetic process:phosphorus-oxygen lyase activity	P:F	SCO_Chr|NP_629485.1 SCO_SCP1|NP_639686.1 SBI_Chr|ADI09741.1 SAV_Chr|NP_828691.1	hypothetical protein; hypothetical protein; diguanylate cyclase with PAS/PAC sensor; hypothetical protein;
strep6398	4	3	SCO:1;SBI:1;SGR:2	GO:0005215:GO:0006810	transporter activity:transport	F:P	SCO_Chr|NP_629842.1 SGR_ Chr|YP_001823310.1 SBI_Chr|ADI12601.1 SGR_ Chr|YP_001823553.1	peptide transport system secreted peptide binding protein; putative oligopeptide ABC transporter solute-binding protein; putative ABC transporter substrate-binding protein; putative dipeptide ABC transporter substrate-binding protein;
strep6404	4	3	SCO:1;SAV:2;SGR:1	GO:0004252:GO:0006508:GO:0008233	serine-type endopeptidase activity:proteolysis:peptidase activity	F:P:F	SCO_Chr|NP_629857.1 SAV_Chr|NP_825752.1 SGR_ Chr|YP_001823301.1 SAV_Chr|NP_823710.1	secreted serine protease; secreted serine protease; putative secreted subtilisin-like serine protease; secreted serine protease;
strep6418	4	3	SCO:1;SAV:1;SBI:2	GO:0016740:GO:0008168:GO:0032259	transferase activity:methyltransferase activity:methylation	F:F:P	SCO_Chr|NP_630057.1 SBI_Chr|ADI12759.1 SAV_Chr|NP_822793.1 SBI_Chr|ADI08312.1	hypothetical protein; Dimethylmenaquinone methyltransferase; hypothetical protein; putative methyltransferase;
strep6421	4	3	SCO:1;SGR:2;SCAB:1				SCO_Chr|NP_630082.1 SGR_ Chr|YP_001822335.1 SCAB_Chr|YP_003490086.1 SGR_ Chr|YP_001826667.1	integral membrane protein; hypothetical protein; putative integral membrane protein; putative integral membrane protein;
strep6435	4	3	SAV:1;SBI:1;SGR:2	GO:0005215:GO:0005886:GO:0006810:GO:0016020:GO:0016021	transporter activity:plasma membrane:transport:membrane:integral to membrane	F:C:P:C:C	SGR_ Chr|YP_001822025.1 SBI_Chr|ADI09051.1 SAV_Chr|NP_828582.1 SGR_ Chr|YP_001825610.1	putative ABC transporter permease protein; putative ABC transporter permease protein; ABC transporter permease; putative ABC transporter permease protein;
strep6436	4	3	SAV:1;SBI:1;SGR:2	GO:0005215:GO:0005488:GO:0006810	transporter activity:binding:transport	F:F:P	SGR_ Chr|YP_001825612.1 SAV_Chr|NP_828584.1 SGR_ Chr|YP_001822023.1 SBI_Chr|ADI09053.1	putative ABC transporter substrate-binding protein; amino acid ABC transporter amino acid-binding protein; putative ABC transporter substrate-binding protein; putative ABC transporter substrate-binding protein;
strep6443	4	3	SCO:2;SAV:1;SBI:1	GO:0005215:GO:0005886:GO:0006810:GO:0016020:GO:0016021	transporter activity:plasma membrane:transport:membrane:integral to membrane	F:C:P:C:C	SCO_Chr|NP_630220.1 SBI_Chr|ADI12653.1 SCO_Chr|NP_631608.1 SAV_Chr|NP_824222.1	oligopeptide ABC transporter integral membrane protein; binding-protein-dependent transport systems inner membrane component; oligopeptide ABC transporter integral membrane protein; peptide ABC transporter permease protein;
strep6455	4	3	SCO:1;SBI:1;SCAB:2	GO:0003824:GO:0009058:GO:0016740	catalytic activity:biosynthetic process:transferase activity	F:P:F	SCO_Chr|NP_733691.1 SBI_Chr|ADI12179.1 SCAB_Chr|YP_003493875.1 SCAB_Chr|YP_003485948.1	transferase; putative carbamoyltransferase; putative carbomoyltransferase; putative carbamoyltransferase;
strep6560	4	3	SCO:1;SAV:2;SCAB:1	GO:0003824:GO:0008152:GO:0016874	catalytic activity:metabolic process:ligase activity	F:P:F	SCO_Chr|NP_631034.1 SAV_Chr|NP_822779.1 SCAB_Chr|YP_003487955.1 SAV_Chr|NP_821551.1	long-chain-fatty-acid-CoA ligase; acyl-CoA synthetase, long-chain fatty acid:CoA ligase; putative AMP-binding synthetase; acyl-CoA synthetase, long-chain fatty acid:CoA ligase;
strep6596	4	3	SAV:2;SBI:1;SCAB:1	GO:0016829	lyase activity	F	SAV_Chr|NP_827558.1 SAV_Chr|NP_827554.1 SCAB_Chr|YP_003492591.1 SBI_Chr|ADI11236.1	secreted pectate lyase; secreted pectate lyase; hypothetical protein; hypothetical protein;
strep6614	4	3	SCO:2;SBI:1;SGR:1				SCO_Chr|NP_631360.1 SBI_Chr|ADI05597.1 SCO_Chr|NP_631661.1 SGR_ Chr|YP_001824299.1	hypothetical protein; hypothetical protein; hypothetical protein; hypothetical protein;
strep6625	4	3	SCO:1;SAV:2;SCAB:1				SCO_Chr|NP_631394.1 SAV_Chr|NP_828577.1 SCAB_Chr|YP_003494231.1 SAV_Chr|NP_822709.1	hypothetical protein; hypothetical protein; hypothetical protein; hypothetical protein;
strep6653	4	3	SAV:1;SBI:2;SCAB:1	GO:0042122:GO:0042597:GO:0045135	alginic acid catabolic process:periplasmic space:poly(beta-D-mannuronate) lyase activity	P:C:F	SCAB_Chr|YP_003493241.1 SAV_Chr|NP_828380.1 SBI_Chr|ADI12316.1 SBI_Chr|ADI04112.1	hypothetical protein; hypothetical protein; hypothetical protein; hypothetical protein;
strep6657	4	3	SAV:2;SBI:1;SCAB:1	GO:0003824:GO:0004135:GO:0005978:GO:0008152	catalytic activity:amylo-alpha-1,6-glucosidase activity:glycogen biosynthetic process:metabolic process	F:F:P:P	SBI_Chr|ADI07544.1 SAV_Chr|NP_822634.1 SAV_Chr|NP_823624.1 SCAB_Chr|YP_003488119.1	hypothetical protein; glycogen debranching enzyme; glycogen debranching enzyme; hypothetical protein;
strep6659	4	3	SAV:1;SGR:1;SCAB:2	GO:0008233	peptidase activity	F	SGR_ Chr|YP_001828381.1 SAV_Chr|NP_823839.1 SCAB_Chr|YP_003489952.1 SCAB_Chr|YP_003489883.1	putative beta-lactamase; beta-lactamase; putative protease; putative peptidase;
strep6664	4	3	SBI:2;SGR:1;SCAB:1	GO:0005215:GO:0005886:GO:0006810:GO:0016020:GO:0016021	transporter activity:plasma membrane:transport:membrane:integral to membrane	F:C:P:C:C	SBI_Chr|ADI11909.1 SCAB_Chr|YP_003487138.1 SBI_Chr|ADI12039.1 SGR_ Chr|YP_001824517.1	dipeptide/oligopeptide/nickel permease; ABC transporter permease protein; binding-protein-dependent transport systems inner membrane component; putative ABC transporter permease protein;
strep6681	4	3	SCO:1;SBI:2;SCAB:1	GO:0003824:GO:0005975:GO:0043169	catalytic activity:carbohydrate metabolic process:cation binding	F:P:F	SCO_Chr|NP_631758.1 SBI_Chr|ADI10863.1 SCAB_Chr|YP_003486250.1 SBI_Chr|ADI09782.1	hypothetical protein; hypothetical protein; hypothetical protein; hypothetical protein;
strep6682	4	3	SCO:1;SAV:2;SCAB:1	GO:0003677:GO:0043565	DNA binding:sequence-specific DNA binding	F:F	SCO_Chr|NP_631771.1 SAV_Chr|NP_828743.2 SAV_SAP1|NP_828771.1 SCAB_Chr|YP_003485841.1	transcriptional regulatory protein; putative telomere-associated protein; putative transcriptional regulatory protein; putative telomere-binding protein;
strep6683	4	3	SCO:1;SAV:2;SCAB:1	GO:0003677	DNA binding	F	SCO_Chr|NP_631772.1 SAV_SAP1|NP_828770.1 SAV_Chr|NP_828744.1 SCAB_Chr|YP_003485842.1	hypothetical protein; putative terminal protein TpgA2; terminal protein TpgA1; terminal protein TpgL;
strep6686	4	3	SCO:1;SAV:1;SBI:2	GO:0003677:GO:0004803:GO:0006313	DNA binding:transposase activity:transposition, DNA-mediated	F:F:P	SCO_Chr|NP_631828.1 SAV_Chr|NP_821430.1 SBI_Chr|ADI04277.1 SBI_Chr|ADI04404.1	putative transposase; transposase; hypothetical protein; transposase;
strep6690	4	3	SAV:1;SBI:1;SGR:2	GO:0003824:GO:0009451:GO:0031419:GO:0046872:GO:0051536:GO:0051539	catalytic activity:RNA modification:cobalamin binding:metal ion binding:iron-sulfur cluster binding:4 iron, 4 sulfur cluster binding	F:P:F:F:F:F	SAV_Chr|NP_822024.1 SBI_Chr|ADI04847.1 SGR_ Chr|YP_001822416.1 SGR_ Chr|YP_001822085.1	methyltransferase; Radical SAM domain protein; putative Fe-S oxidoreductase; putative Fe-S oxidoreductase;
strep6695	4	3	SAV:1;SBI:1;SCAB:2	GO:0004553:GO:0005975:GO:0046373:GO:0046556:GO:0016787	hydrolase activity, hydrolyzing O-glycosyl compounds:carbohydrate metabolic process:L-arabinose metabolic process:alpha-N-arabinofuranosidase activity:hydrolase activity	F:P:P:F:F	SAV_Chr|NP_822218.1 SCAB_Chr|YP_003492143.1 SBI_Chr|ADI04799.1 SCAB_Chr|YP_003487643.1	alpha-arabinofuranosidase II; putative arabinofuranosidase; glycosyl hydrolase; glycosyl hydrolase;
strep6699	4	3	SAV:1;SBI:1;SCAB:2	GO:0003824:GO:0005524:GO:0008152:GO:0016878	catalytic activity:ATP binding:metabolic process:acid-thiol ligase activity	F:F:P:F	SAV_Chr|NP_822352.1 SCAB_Chr|YP_003486594.1 SBI_Chr|ADI04761.1 SCAB_Chr|YP_003486593.1	acyl-CoA synthase; putative AMP-binding protein; AMP-binding protein; AMP-binding protein;
strep6700	4	3	SAV:1;SBI:2;SGR:1				SAV_Chr|NP_822371.1 SBI_Chr|ADI03143.1 SGR_ Chr|YP_001824305.1 SBI_Chr|ADI03192.1	hypothetical protein; hypothetical protein; hypothetical protein; YCII-related protein;
strep6712	4	3	SAV:1;SBI:2;SCAB:1	GO:0003824:GO:0008152	catalytic activity:metabolic process	F:P	SAV_Chr|NP_822728.1 SBI_Chr|ADI12314.1 SCAB_Chr|YP_003491846.1 SBI_Chr|ADI10314.1	non-ribosomal peptide synthetase; non-ribosomal peptide synthetase; putative type I polyketide synthase component; non-ribosomal peptide synthase;
strep6714	4	3	SAV:2;SBI:1;SCAB:1				SAV_Chr|NP_822960.1 SBI_Chr|ADI05730.1 SAV_Chr|NP_826170.1 SCAB_Chr|YP_003489268.1	hypothetical protein; hypothetical protein; hypothetical protein; hypothetical protein;
strep6727	4	3	SAV:2;SBI:1;SCAB:1	GO:0007155:GO:0007229:GO:0008305	cell adhesion:integrin-mediated signaling pathway:integrin complex	P:P:C	SAV_Chr|NP_824099.1 SCAB_Chr|YP_003486042.1 SAV_Chr|NP_824966.1 SBI_Chr|ADI06798.1	hypothetical protein; hypothetical protein; hypothetical protein; hypothetical protein;
strep6733	4	3	SAV:1;SBI:2;SCAB:1				SAV_Chr|NP_824452.1 SBI_Chr|ADI03659.1 SCAB_Chr|YP_003493578.1 SBI_Chr|ADI08297.1	hypothetical protein; hypothetical protein; hypothetical protein; Appr-1-p processing domain protein;
strep6743	4	3	SAV:1;SBI:1;SGR:2	GO:0016491:GO:0055114	oxidoreductase activity:oxidation reduction	F:P	SAV_Chr|NP_824813.1 SGR_ Chr|YP_001822090.1 SBI_Chr|ADI12368.1 SGR_ Chr|YP_001824780.1	SyrP-like protein; putative SyrP-like protein; putative regulatory protein; hypothetical protein;
strep6744	4	3	SAV:1;SBI:2;SGR:1	GO:0003824:GO:0004316:GO:0005488:GO:0006633:GO:0008152:GO:0016491:GO:0051287:GO:0055114	catalytic activity:3-oxoacyl-[acyl-carrier-protein] reductase activity:binding:fatty acid biosynthetic process:metabolic process:oxidoreductase activity:NAD or NADH binding:oxidation reduction	F:F:F:P:P:F:F:P	SAV_Chr|NP_824830.1 SGR_ Chr|YP_001824758.1 SBI_Chr|ADI09878.1 SBI_Chr|ADI09914.1	3-oxoacyl-ACP reductase; putative 3-oxoacyl-ACP reductase; 3-oxoacyl-ACP reductase; putative 3-oxoacyl-ACP reductase;
strep6783	4	3	SAV:1;SBI:2;SGR:1				SAV_Chr|NP_825980.1 SBI_Chr|ADI08671.1 SGR_ Chr|YP_001826502.1 SBI_Chr|ADI05759.1	hypothetical protein; hypothetical protein; hypothetical protein; hypothetical protein;
strep6784	4	3	SAV:1;SBI:2;SCAB:1				SAV_Chr|NP_826181.1 SBI_Chr|ADI09397.1 SCAB_Chr|YP_003491525.1 SBI_Chr|ADI10105.1	beta-lactamase; beta-lactamase; putative peptidase; putative peptidase;
strep6792	4	3	SAV:1;SGR:2;SCAB:1	GO:0003824:GO:0016491:GO:0050660:GO:0055114	catalytic activity:oxidoreductase activity:FAD or FADH2 binding:oxidation reduction	F:F:F:P	SAV_Chr|NP_826599.1 SGR_ Chr|YP_001826425.1 SCAB_Chr|YP_003492706.1 SGR_ Chr|YP_001825753.1	FAD-dependent oxygenase; putative FAD-dependent oxygenase; putative oxidoreductase; putative FAD-dependent oxygenase;
strep6796	4	3	SAV:1;SBI:1;SCAB:2	GO:0000156:GO:0000160:GO:0003677:GO:0005622:GO:0006350:GO:0006355:GO:0045449	two-component response regulator activity:two-component signal transduction system (phosphorelay):DNA binding:intracellular:transcription:regulation of transcription, DNA-dependent:regulation of transcription	F:P:F:C:P:P:P	SAV_Chr|NP_826833.1 SCAB_Chr|YP_003491783.1 SBI_Chr|ADI05653.1 SCAB_Chr|YP_003494380.1	two-component system response regulator; putative two-component system response regulator; two-component system response regulator; putative two-component system regulator;
strep6797	4	3	SAV:1;SBI:2;SCAB:1	GO:0009116:GO:0016740	nucleoside metabolic process:transferase activity	P:F	SAV_Chr|NP_826887.1 SBI_Chr|ADI04809.1 SCAB_Chr|YP_003486800.1 SBI_Chr|ADI05252.1	hypothetical protein; hypothetical protein; putative phosphoribosyl transferase protein; phosphoribosyltransferase;
strep6799	4	3	SAV:1;SBI:2;SCAB:1	GO:0016787	hydrolase activity	F	SAV_Chr|NP_826997.1 SBI_Chr|ADI08643.1 SCAB_Chr|YP_003489989.1 SBI_Chr|ADI03382.1	hypothetical protein; Zn-dependent hydrolase of the beta-lactamase fold-like protein; hypothetical protein; Zn-dependent hydrolase of the beta-lactamase fold-like protein;
strep6807	4	3	SAV:1;SBI:1;SCAB:2				SAV_Chr|NP_827068.1 SBI_Chr|ADI09137.1 SCAB_Chr|YP_003486248.1 SCAB_Chr|YP_003490004.1	hypothetical protein; hypothetical protein; hypothetical protein; hypothetical protein;
strep6843	4	3	SAV:1;SBI:1;SCAB:2				SAV_Chr|NP_828398.1 SCAB_Chr|YP_003487795.1 SBI_Chr|ADI12571.1 SCAB_Chr|YP_003486488.1	hypothetical protein; hypothetical protein; hypothetical protein; hypothetical protein;
strep6844	4	3	SAV:1;SBI:1;SGR:2	GO:0000166:GO:0003333:GO:0005524:GO:0006200:GO:0006865:GO:0015171:GO:0016020:GO:0016887:GO:0017111:GO:0003824:GO:0008152	nucleotide binding:amino acid transmembrane transport:ATP binding:ATP catabolic process:amino acid transport:amino acid transmembrane transporter activity:membrane:ATPase activity:nucleoside-triphosphatase activity:catalytic activity:metabolic process	F:P:F:P:P:F:C:F:F:F:P	SAV_Chr|NP_828585.1 SGR_ Chr|YP_001822019.1 SBI_Chr|ADI09050.1 SGR_ Chr|YP_001825609.1	ABC transporter ATP-binding protein; putative ABC transporter ATP-binding protein; putative ABC transporter ATP-binding protein; putative ABC transporter ATP-binding protein;
strep6848	4	3	SBI:2;SGR:1;SCAB:1	GO:0055085	transmembrane transport	P	SBI_Chr|ADI03381.1 SGR_ Chr|YP_001828068.1 SBI_Chr|ADI03599.1 SCAB_Chr|YP_003486040.1	hypothetical protein; major facilitator superfamily permease; hypothetical protein; hypothetical protein;
strep6849	4	3	SBI:2;SGR:1;SCAB:1	GO:0003677:GO:0004519:GO:0006298	DNA binding:endonuclease activity:mismatch repair	F:F:P	SBI_Chr|ADI04266.1 SGR_ Chr|YP_001826189.1 SBI_Chr|ADI08891.1 SCAB_Chr|YP_003491282.1	putative DNA mismatch endonuclease; putative DNA mismatch endonuclease; hypothetical protein; hypothetical protein;
strep6850	4	3	SBI:2;SGR:1;SCAB:1	GO:0003677:GO:0003700:GO:0006350:GO:0006352:GO:0006355:GO:0016987:GO:0045449	DNA binding:sequence-specific DNA binding transcription factor activity:transcription:transcription initiation:regulation of transcription, DNA-dependent:sigma factor activity:regulation of transcription	F:F:P:P:P:F:P	SBI_Chr|ADI07813.1 SGR_ Chr|YP_001822384.1 SBI_Chr|ADI10438.1 SCAB_Chr|YP_003490764.1	RNA polymerase ECF-subfamily sigma factor; RNA polymerase ECF-subfamily sigma factor; putative sigma factor; putative sigma factor;
strep6851	4	3	SBI:2;SGR:1;SCAB:1				SBI_Chr|ADI07814.1 SGR_ Chr|YP_001822383.1 SBI_Chr|ADI10439.1 SCAB_Chr|YP_003490765.1	hypothetical protein; hypothetical protein; hypothetical protein; hypothetical protein;
strep6852	4	3	SBI:2;SGR:1;SCAB:1	GO:0000155:GO:0000160:GO:0005524:GO:0016021:GO:0016301:GO:0016310:GO:0046983	two-component sensor activity:two-component signal transduction system (phosphorelay):ATP binding:integral to membrane:kinase activity:phosphorylation:protein dimerization activity	F:P:F:C:F:P:F	SBI_Chr|ADI08116.1 SGR_ Chr|YP_001824354.1 SBI_Chr|ADI09959.1 SCAB_Chr|YP_003491868.1	Signal transduction histidine kinase-like protein; putative two-component system sensor kinase; putative two-component sensor kinase; putative two-component sensor kinase;
strep6853	4	3	SBI:1;SGR:1;SCAB:2	GO:0005215:GO:0006810:GO:0016020:GO:0055085	transporter activity:transport:membrane:transmembrane transport	F:P:C:P	SBI_Chr|ADI09376.1 SGR_ Chr|YP_001824288.1 SCAB_Chr|YP_003485942.1 SCAB_Chr|YP_003485968.1	major facilitator superfamily permease; major facilitator superfamily permease; putative transporter component; putative transmembrane transport protein;
strep1017	14	4	SCO:1;SAV:1;SBI:10;SGR:2	GO:0003677	DNA binding	F	SBI_Chr|ADI05236.1 SBI_Chr|ADI05344.1 SBI_Chr|ADI08650.1 SBI_Chr|ADI05345.1 SBI_Chr|ADI11943.1 SBI_Chr|ADI12397.1 SBI_Chr|ADI06258.1 SBI_Chr|ADI08421.1 SBI_Chr|ADI11292.1 SBI_Chr|ADI06496.1 SGR_ Chr|YP_001824962.1 SGR_ Chr|YP_001824964.1 SCO_Chr|NP_628858.1 SAV_Chr|NP_821195.1	RHS/YD repeat-containing protein; RHS/YD repeat-containing protein; RHS/YD repeat-containing protein; RHS/YD repeat-containing protein; RHS/YD repeat-containing protein; RHS/YD repeat-containing protein; RHS/YD repeat-containing protein; Rhs protein; Rhs protein; Rhs family protein; RHS/YD repeat-containing protein; RHS/YD repeat-containing protein; Rhs protein; Rhs protein;
strep1777	13	4	SCO:10;SAV:1;SBI:1;SCAB:1	GO:0003677:GO:0004803:GO:0006313	DNA binding:transposase activity:transposition, DNA-mediated	F:F:P	SCO_Chr|NP_624443.1 SCO_Chr|NP_630979.1 SCO_Chr|NP_733608.1 SCO_Chr|NP_627670.1 SCO_Chr|NP_627669.1 SCO_Chr|NP_624880.1 SCO_SCP1|NP_639614.1 SCO_SCP1|NP_639924.1 SCAB_Chr|YP_003489906.1 SBI_Chr|ADI11759.1 SAV_Chr|NP_821428.1 SCO_SCP2|NP_639762.1 SCO_SCP1|NP_639656.1	transposase; insertion element transposase; transposase; transposase; transposase; insertion element transposase; putative transposase; putative transposase; putative IS transposase; Tn5741 family transposase; Tn5741 family transposase; putative tn5714 transposase; putative transposon Tn5714 transposase;
strep1894	8	4	SCO:5;SAV:1;SBI:1;SCAB:1	GO:0000156:GO:0000160:GO:0003677:GO:0003700:GO:0005488:GO:0005622:GO:0006350:GO:0006351:GO:0006355:GO:0043565:GO:0045449	two-component response regulator activity:two-component signal transduction system (phosphorelay):DNA binding:sequence-specific DNA binding transcription factor activity:binding:intracellular:transcription:transcription, DNA-dependent:regulation of transcription, DNA-dependent:sequence-specific DNA binding:regulation of transcription	F:P:F:F:F:C:P:P:P:F:P	SCO_Chr|NP_624471.1 SCO_Chr|NP_733723.1 SCO_Chr|NP_631195.1 SCO_Chr|NP_631202.1 SCO_Chr|NP_631154.1 SCAB_Chr|YP_003486235.1 SAV_Chr|NP_821575.1 SBI_Chr|ADI12842.1	transcriptional regulator; regulatory protein; transcriptional regulatory protein; transcriptional regulator; transcriptional regulator; transcriptional regulator; LuxR family transcriptional regulator; transcriptional regulator, LuxR family protein;
strep1954	7	4	SCO:4;SAV:1;SBI:1;SGR:1	GO:0004252:GO:0006508	serine-type endopeptidase activity:proteolysis	F:P	SCO_Chr|NP_626689.1 SCO_Chr|NP_631234.1 SCO_Chr|NP_631246.1 SCO_Chr|NP_624753.1 SBI_Chr|ADI05780.1 SAV_Chr|NP_826898.1 SGR_ Chr|YP_001822862.1	secreted peptidase; secreted peptidase; secreted peptidase; secreted peptidase; peptidase S8/S53 subtilisin kexin sedolisin; protease; putative secreted peptidase;
strep1963	7	4	SCO:4;SAV:1;SBI:1;SCAB:1	GO:0003824:GO:0005488:GO:0008152:GO:0016491:GO:0055114	catalytic activity:binding:metabolic process:oxidoreductase activity:oxidation reduction	F:F:P:F:P	SCO_Chr|NP_629384.1 SCO_Chr|NP_630380.1 SCO_Chr|NP_630364.1 SCAB_Chr|YP_003487185.1 SCO_Chr|NP_631839.1 SAV_Chr|NP_822111.1 SBI_Chr|ADI03852.1	oxidoreductase; 3-oxoacyl-[acyl-carrier protein] reductase; reductase; putative oxidoreductase; oxidoreductase; C-5 ketoreductase; C-5 ketoreductase;
strep1992	7	4	SCO:1;SAV:1;SBI:1;SCAB:4	GO:0016491:GO:0055114	oxidoreductase activity:oxidation reduction	F:P	SCAB_Chr|YP_003485858.1 SCAB_Chr|YP_003493904.1 SCAB_Chr|YP_003486421.1 SCAB_Chr|YP_003494368.1 SCO_Chr|NP_624672.1 SBI_Chr|ADI13051.1 SAV_Chr|NP_828460.1	putative oxidoreductase; putative oxidoreductase; putative oxidoreductase; oxidoreductase; oxidoreductase; putative oxidoreductase; oxidoreductase;
strep2115	6	4	SCO:3;SBI:1;SGR:1;SCAB:1	GO:0016787	hydrolase activity	F	SCO_Chr|NP_624474.1 SCO_Chr|NP_631193.1 SCO_Chr|NP_631182.1 SCAB_Chr|YP_003486233.1 SBI_Chr|ADI12284.1 SGR_ Chr|YP_001826267.1	hypothetical protein; hypothetical protein; secreted protein; hypothetical protein; alpha/beta hydrolase fold protein; hypothetical protein;
strep2116	6	4	SCO:3;SBI:1;SGR:1;SCAB:1	GO:0008940:GO:0009325:GO:0042126:GO:0055114	nitrate reductase activity:nitrate reductase complex:nitrate metabolic process:oxidation reduction	F:C:P:P	SCO_Chr|NP_624550.1 SCO_Chr|NP_630615.1 SCO_Chr|NP_629100.1 SCAB_Chr|YP_003486816.1 SBI_Chr|ADI11082.1 SGR_ Chr|YP_001825797.1	nitrate reductase subunit beta NarH2; nitrate reductase subunit beta NarH; nitrate reductase subunit beta NarH3; nitrate reductase subunit beta NarH2; nitrate reductase beta chain NarH3; putative 4Fe-4S cluster-binding protein;
strep2124	6	4	SCO:3;SBI:1;SGR:1;SCAB:1	GO:0006508:GO:0008237:GO:0008270	proteolysis:metallopeptidase activity:zinc ion binding	P:F:F	SCO_Chr|NP_629455.1 SCO_Chr|NP_630414.1 SBI_Chr|ADI09307.1 SGR_ Chr|YP_001824509.1 SCO_Chr|NP_631285.1 SCAB_Chr|YP_003491904.1	membrane protein; lipoprotein; membrane protein; hypothetical protein; membrane protein; hypothetical protein;
strep2131	6	4	SCO:3;SAV:1;SBI:1;SGR:1	GO:0003824:GO:0004721:GO:0008152	catalytic activity:phosphoprotein phosphatase activity:metabolic process	F:F:P	SCO_SCP1|NP_639610.1 SCO_SCP1|NP_639928.1 SCO_Chr|NP_630481.1 SAV_Chr|NP_822509.1 SGR_ Chr|YP_001824311.1 SBI_Chr|ADI05013.1	putative integral membrane protein; putative integral membrane protein; integral membrane protein; magnesium or manganese-dependent protein phosphatase; hypothetical protein; hypothetical protein;
strep2146	6	4	SAV:1;SBI:3;SGR:1;SCAB:1	GO:0005215:GO:0005886:GO:0006810:GO:0016020:GO:0016021	transporter activity:plasma membrane:transport:membrane:integral to membrane	F:C:P:C:C	SBI_Chr|ADI03724.1 SBI_Chr|ADI05298.1 SCAB_Chr|YP_003494116.1 SAV_Chr|NP_826787.1 SGR_ Chr|YP_001827937.1 SBI_Chr|ADI12827.1	binding-protein-dependent transport systems inner membrane component; ABC transporter, permease protein; ABC-transport protein, inner membrane component; ABC transporter permease protein; putative ABC transporter permease protein; binding-protein-dependent transport systems inner membrane component;
strep2159	6	4	SCO:1;SAV:1;SBI:3;SCAB:1	GO:0004553:GO:0005975:GO:0016787:GO:0030246	hydrolase activity, hydrolyzing O-glycosyl compounds:carbohydrate metabolic process:hydrolase activity:carbohydrate binding	F:P:F:F	SBI_Chr|ADI06546.1 SBI_Chr|ADI13097.1 SBI_Chr|ADI13038.1 SCO_Chr|NP_629813.1 SAV_Chr|NP_823754.1 SCAB_Chr|YP_003488228.1	sugar hydrolase; sugar hydrolase; glycoside hydrolase family 3 domain protein; sugar hydrolase; sugar hydrolase; putative glycosyl hydrolase;
strep2172	6	4	SCO:1;SAV:1;SGR:3;SCAB:1	GO:0016117:GO:0016705	carotenoid biosynthetic process:oxidoreductase activity, acting on paired donors, with incorporation or reduction of molecular oxygen	P:F	SGR_ Chr|YP_001821566.1 SGR_ Chr|YP_001828595.1 SGR_ Chr|YP_001828336.1 SCO_Chr|NP_624526.1 SCAB_Chr|YP_003486317.1 SAV_Chr|NP_822196.1	putative lycopene cyclase; putative lycopene cyclase; putative lycopene cyclase; lycopene cyclase; putative lycopene cyclase; lycopene cyclase;
strep2173	6	4	SCO:1;SAV:1;SGR:3;SCAB:1	GO:0008168:GO:0016740:GO:0032259	methyltransferase activity:transferase activity:methylation	F:F:P	SGR_ Chr|YP_001821567.1 SGR_ Chr|YP_001828594.1 SGR_ Chr|YP_001828337.1 SCO_Chr|NP_624525.1 SCAB_Chr|YP_003486318.1 SAV_Chr|NP_822195.1	putative methyltransferase; putative methyltransferase; putative methyltransferase; methyltransferase; putative methyltransferase; methyltransferase;
strep2174	6	4	SCO:1;SAV:1;SGR:3;SCAB:1	GO:0008168:GO:0032259	methyltransferase activity:methylation	F:P	SGR_ Chr|YP_001821568.1 SGR_ Chr|YP_001828593.1 SGR_ Chr|YP_001828338.1 SCO_Chr|NP_733493.1 SCAB_Chr|YP_003486319.1 SAV_Chr|NP_822194.1	putative dehydrogenase; putative dehydrogenase; putative beta-carotene desaturase/methylase; dehydrogenase; putative dehydrogenase; beta-carotene desaturase/methylase;
strep2175	6	4	SCO:1;SAV:1;SGR:3;SCAB:1	GO:0016491:GO:0051537:GO:0055114	oxidoreductase activity:2 iron, 2 sulfur cluster binding:oxidation reduction	F:F:P	SGR_ Chr|YP_001821569.1 SGR_ Chr|YP_001828592.1 SGR_ Chr|YP_001828339.1 SCO_Chr|NP_624524.1 SCAB_Chr|YP_003486312.1 SAV_Chr|NP_822200.1	putative methylesterase; putative methylesterase; putative methylesterase; methylesterase; putative iron-sulfur protein; methylesterase;
strep2176	6	4	SCO:1;SAV:1;SGR:3;SCAB:1	GO:0009058:GO:0016740	biosynthetic process:transferase activity	P:F	SGR_ Chr|YP_001821570.1 SGR_ Chr|YP_001828591.1 SGR_ Chr|YP_001828340.1 SCO_Chr|NP_624523.1 SAV_Chr|NP_822199.1 SCAB_Chr|YP_003486313.1	putative phytoene synthase; putative phytoene synthase; putative phytoene synthase; phytoene synthase; phytoene synthase; putative phytoene synthase;
strep2177	6	4	SCO:1;SAV:1;SGR:3;SCAB:1	GO:0015979:GO:0015995:GO:0016117:GO:0016491:GO:0055114	photosynthesis:chlorophyll biosynthetic process:carotenoid biosynthetic process:oxidoreductase activity:oxidation reduction	P:P:P:F:P	SGR_ Chr|YP_001821571.1 SGR_ Chr|YP_001828590.1 SGR_ Chr|YP_001828341.1 SCO_Chr|NP_624522.1 SCAB_Chr|YP_003486314.1 SAV_Chr|NP_822198.1	putative phytoene dehydrogenase; putative phytoene dehydrogenase; putative phytoene dehydrogenase; phytoene dehydrogenase (phytoene desaturase); putative phytoene dehydrogenase; phytoene desaturase;
strep2178	6	4	SCO:1;SAV:1;SGR:3;SCAB:1	GO:0008299	isoprenoid biosynthetic process	P	SGR_ Chr|YP_001821572.1 SGR_ Chr|YP_001828589.1 SGR_ Chr|YP_001828342.1 SCO_Chr|NP_624521.1 SAV_Chr|NP_822197.2 SCAB_Chr|YP_003486315.1	putative geranylgeranyl pyrophosphate synthase; putative geranylgeranyl pyrophosphate synthase; putative geranylgeranyl pyrophosphate synthase; geranylgeranyl pyrophosphate synthase; polyprenyl diphosphate synthase; putative geranylgeranyl pyrophosphate synthase;
strep2179	6	4	SCO:1;SBI:1;SGR:3;SCAB:1	GO:0003677:GO:0016481:GO:0016566	DNA binding:negative regulation of transcription:specific transcriptional repressor activity	F:P:F	SGR_ Chr|YP_001821608.1 SGR_ Chr|YP_001828553.1 SGR_ Chr|YP_001828464.1 SCO_Chr|NP_624920.1 SCAB_Chr|YP_003494137.1 SBI_Chr|ADI03191.1	hypothetical protein t; hypothetical protein t; hypothetical protein; regulatory protein; putative regulatory protein; hypothetical protein;
strep2186	6	4	SCO:1;SAV:1;SGR:3;SCAB:1				SGR_ Chr|YP_001823948.1 SGR_ Chr|YP_001824455.1 SGR_ Chr|YP_001826538.1 SCO_Chr|NP_626751.1 SAV_Chr|NP_826804.1 SCAB_Chr|YP_003491752.1	hypothetical protein; hypothetical protein; hypothetical protein; hypothetical protein; hypothetical protein; hypothetical protein;
strep2192	6	4	SCO:1;SAV:1;SBI:1;SGR:3	GO:0003824:GO:0008152:GO:0009058	catalytic activity:metabolic process:biosynthetic process	F:P:P	SGR_ Chr|YP_001828148.1 SGR_ Chr|YP_001828151.1 SCO_Chr|NP_630007.1 SBI_Chr|ADI05069.1 SAV_Chr|NP_823468.1 SGR_ Chr|YP_001822856.1	putative 3-oxoacyl-ACP synthase II; putative 3-oxoacyl-ACP synthase II; 3-oxoacyl-[acyl-carrier-protein] synthase II; 3-oxoacyl-ACP synthase II; 3-oxoacyl-ACP synthase II; putative 3-oxoacyl-ACP synthase II;
strep2282	6	4	SCO:1;SAV:1;SBI:3;SGR:1	GO:0003824:GO:0005488:GO:0008152	catalytic activity:binding:metabolic process	F:F:P	SCO_Chr|NP_626452.1 SBI_Chr|ADI03443.1 SAV_Chr|NP_825958.1 SGR_ Chr|YP_001824887.1 SBI_Chr|ADI10326.1 SBI_Chr|ADI07327.1	hypothetical protein; hypothetical protein; hypothetical protein; hypothetical protein; hypothetical protein; hypothetical protein;
strep2325	6	4	SCO:3;SAV:1;SBI:1;SCAB:1	GO:0003677:GO:0003700:GO:0005622:GO:0006350:GO:0006351:GO:0006355:GO:0030528:GO:0045449	DNA binding:sequence-specific DNA binding transcription factor activity:intracellular:transcription:transcription, DNA-dependent:regulation of transcription, DNA-dependent:transcription regulator activity:regulation of transcription	F:F:C:P:P:P:F:P	SCO_Chr|NP_628390.1 SCO_SCP2|NP_639806.1 SCO_SCP1|NP_639664.1 SAV_Chr|NP_824898.1 SBI_Chr|ADI05315.1 SCAB_Chr|YP_003490707.1	GntR family regulatory protein; GntR family regulatory protein; GntR family transcriptional regulator; GntR family transcriptional regulator; KORA protein; putative GntR family regulator;
strep2385	6	4	SCO:1;SAV:1;SBI:3;SGR:1	GO:0003824:GO:0008152:GO:0010181:GO:0016491	catalytic activity:metabolic process:FMN binding:oxidoreductase activity	F:P:F:F	SCO_Chr|NP_631629.1 SBI_Chr|ADI07371.1 SAV_Chr|NP_825191.1 SGR_ Chr|YP_001827142.1 SBI_Chr|ADI10099.1 SBI_Chr|ADI09711.1	oxidoreductase; oxidoreductase; oxidoreductase; putative NADH:flavin oxidoreductase; NADH:flavin oxidoreductase/NADH oxidase; putative NADH:flavin oxidoreductase;
strep2400	5	4	SCO:2;SBI:1;SGR:1;SCAB:1	GO:0003677:GO:0043565	DNA binding:sequence-specific DNA binding	F:F	SCO_Chr|NP_626627.1 SCO_Chr|NP_627573.1 SCAB_Chr|YP_003490820.1 SBI_Chr|ADI09519.1 SGR_ Chr|YP_001825910.1	hypothetical protein; hypothetical protein; hypothetical protein; hypothetical protein; putative DNA-binding protein;
strep2401	5	4	SCO:2;SAV:1;SBI:1;SCAB:1	GO:0016020:GO:0016747	membrane:transferase activity, transferring acyl groups other than amino-acyl groups	C:F	SCO_Chr|NP_626735.1 SCO_Chr|NP_627515.1 SAV_Chr|NP_824555.1 SBI_Chr|ADI07785.1 SCAB_Chr|YP_003489149.1	hypothetical protein; hypothetical protein; hypothetical protein; hypothetical protein; putative membrane-bound acyltransferase;
strep2402	5	4	SCO:2;SAV:1;SGR:1;SCAB:1	GO:0003824:GO:0005524:GO:0006754:GO:0008152:GO:0015662:GO:0016020:GO:0016820	catalytic activity:ATP binding:ATP biosynthetic process:metabolic process:ATPase activity, coupled to transmembrane movement of ions, phosphorylative mechanism:membrane:hydrolase activity, acting on acid anhydrides, catalyzing transmembrane movement of substances	F:F:P:P:F:C:F	SCO_Chr|NP_627430.1 SCO_Chr|NP_628503.1 SGR_ Chr|YP_001824679.1 SCAB_Chr|YP_003490679.1 SAV_Chr|NP_825076.1	integral membrane ATPase; integral membrane ATPase; putative integral membrane ATPase; putative cation transport ATPase; integral membrane ATPase;
strep2403	5	4	SCO:2;SBI:1;SGR:1;SCAB:1	GO:0003824:GO:0004721:GO:0008152	catalytic activity:phosphoprotein phosphatase activity:metabolic process	F:F:P	SCO_Chr|NP_628614.1 SCO_Chr|NP_630416.1 SBI_Chr|ADI08318.1 SCAB_Chr|YP_003493551.1 SGR_ Chr|YP_001825465.1	integral membrane protein; integral membrane protein; putative integral membrane protein; putative integral membrane protein; putative integral membrane protein;
strep2404	5	4	SCO:2;SAV:1;SBI:1;SCAB:1	GO:0003824:GO:0004494:GO:0008152:GO:0016866:GO:0031419	catalytic activity:methylmalonyl-CoA mutase activity:metabolic process:intramolecular transferase activity:cobalamin binding	F:F:P:F:F	SCO_Chr|NP_629023.1 SCO_Chr|NP_630903.1 SAV_Chr|NP_824559.1 SCAB_Chr|YP_003489157.1 SBI_Chr|ADI07820.1	methylmalonyl CoA mutase; methylmalonyll-CoA mutase; methylmalonyl-CoA mutase, alpha subunit; methylmalonyl-CoA mutase; methylmalonyll-CoA mutase;
strep2410	5	4	SCO:1;SAV:2;SBI:1;SCAB:1	GO:0003333:GO:0006810:GO:0006865:GO:0015171:GO:0016020:GO:0016021:GO:0055085	amino acid transmembrane transport:transport:amino acid transport:amino acid transmembrane transporter activity:membrane:integral to membrane:transmembrane transport	P:P:P:F:C:C:P	SAV_Chr|NP_822492.1 SAV_Chr|NP_822853.1 SCO_Chr|NP_630807.1 SBI_Chr|ADI11899.1 SCAB_Chr|YP_003493832.1	L-asparagine permease; L-asparagine permease; L-asparagine permease; L-asparagine permease; putative L-asparagine permease;
strep2412	5	4	SCO:1;SAV:2;SBI:1;SGR:1	GO:0006066:GO:0016614:GO:0050660	alcohol metabolic process:oxidoreductase activity, acting on CH-OH group of donors:FAD or FADH2 binding	P:F:F	SAV_Chr|NP_822797.1 SAV_Chr|NP_824610.1 SCO_Chr|NP_628985.1 SBI_Chr|ADI07865.1 SGR_ Chr|YP_001822595.1	oxidoreductase; oxidoreductase; oxidoreductase; oxidoreductase; GMC family oxidoreductase;
strep2419	5	4	SCO:1;SBI:2;SGR:1;SCAB:1	GO:0016491	oxidoreductase activity	F	SBI_Chr|ADI03408.1 SBI_Chr|ADI04475.1 SCO_Chr|NP_624498.1 SCAB_Chr|YP_003486799.1 SGR_ Chr|YP_001822779.1	hypothetical protein; hypothetical protein; hypothetical protein; hypothetical protein; hypothetical protein;
strep2423	5	4	SCO:1;SAV:1;SBI:2;SCAB:1				SBI_Chr|ADI03994.1 SBI_Chr|ADI04122.1 SCO_Chr|NP_630735.1 SCAB_Chr|YP_003487281.1 SAV_Chr|NP_822945.1	oxppcycle protein; oxppcycle protein; hypothetical protein; hypothetical protein; oxppcycle protein;
strep2424	5	4	SCO:1;SBI:2;SGR:1;SCAB:1				SBI_Chr|ADI04324.1 SBI_Chr|ADI07345.1 SCO_Chr|NP_628753.1 SGR_ Chr|YP_001824449.1 SCAB_Chr|YP_003491763.1	hypothetical protein; hypothetical protein; hypothetical protein; hypothetical protein; hypothetical protein;
strep2427	5	4	SCO:1;SAV:1;SBI:2;SGR:1	GO:0003677:GO:0003700:GO:0005622:GO:0006350:GO:0006351:GO:0006355:GO:0045449	DNA binding:sequence-specific DNA binding transcription factor activity:intracellular:transcription:transcription, DNA-dependent:regulation of transcription, DNA-dependent:regulation of transcription	F:F:C:P:P:P:P	SBI_Chr|ADI04452.1 SBI_Chr|ADI13064.1 SCO_Chr|NP_625360.1 SGR_ Chr|YP_001828118.1 SAV_Chr|NP_822147.1	transcriptional regulator, LacI family protein; transcriptional regulator, LacI family protein; LacI family transcriptional regulator; LacI family transcriptional regulator; LacI family transcriptional regulator;
strep2429	5	4	SAV:1;SBI:2;SGR:1;SCAB:1				SBI_Chr|ADI04666.1 SBI_Chr|ADI09994.1 SAV_Chr|NP_822125.1 SGR_ Chr|YP_001822145.1 SCAB_Chr|YP_003493872.1	NDP-hexose 23-dehydratase; NDP-hexose 23-dehydratase; dTDP-4-keto-6-deoxy-L-hexose2,3-dehydratase; putative NDP-deoxyglucose-2,3-dehydratase; putative NDP-hexose 2,3-dehydratase;
strep2432	5	4	SAV:1;SBI:2;SGR:1;SCAB:1				SBI_Chr|ADI05095.1 SBI_Chr|ADI09847.1 SAV_Chr|NP_822513.1 SGR_ Chr|YP_001822440.1 SCAB_Chr|YP_003487242.1	hypothetical protein; NMT1/THI5 like domain protein; ABC transporter substrate-binding protein; hypothetical protein; putative ABC transporter substrate binding protein;
strep2434	5	4	SCO:1;SAV:1;SBI:2;SCAB:1	GO:0003677:GO:0003700:GO:0005622:GO:0006350:GO:0006351:GO:0006355:GO:0045449	DNA binding:sequence-specific DNA binding transcription factor activity:intracellular:transcription:transcription, DNA-dependent:regulation of transcription, DNA-dependent:regulation of transcription	F:F:C:P:P:P:P	SBI_Chr|ADI05388.1 SBI_Chr|ADI05390.1 SCO_Chr|NP_625107.1 SAV_Chr|NP_828598.1 SCAB_Chr|YP_003486687.1	LacI family transcriptional regulator; LacI family transcriptional regulator; LacI family transcriptional regulator; LacI family transcriptional regulator; putative LacI family transcriptional regulator;
strep2435	5	4	SCO:1;SAV:1;SBI:2;SCAB:1				SBI_Chr|ADI05535.1 SBI_Chr|ADI11745.1 SCO_Chr|NP_625815.1 SAV_Chr|NP_827992.1 SCAB_Chr|YP_003492984.1	hypothetical protein; hypothetical protein; hypothetical protein; hypothetical protein; hypothetical protein;
strep2436	5	4	SCO:1;SAV:1;SBI:2;SCAB:1	GO:0003824:GO:0004565:GO:0005975:GO:0009341:GO:0043169	catalytic activity:beta-galactosidase activity:carbohydrate metabolic process:beta-galactosidase complex:cation binding	F:F:P:C:F	SBI_Chr|ADI06542.1 SBI_Chr|ADI13092.1 SCO_Chr|NP_629817.1 SCAB_Chr|YP_003488223.1 SAV_Chr|NP_823749.1	beta-galactosidase; beta-galactosidase; beta-galactosidase; putative beta-galactosidase; beta-galactosidase;
strep2437	5	4	SCO:1;SBI:2;SGR:1;SCAB:1	GO:0008080:GO:0008152:GO:0016740	N-acetyltransferase activity:metabolic process:transferase activity	F:P:F	SBI_Chr|ADI06712.1 SBI_Chr|ADI06715.1 SCO_Chr|NP_627215.1 SGR_ Chr|YP_001821704.1 SCAB_Chr|YP_003493884.1	GCN5-related N-acetyltransferase; GCN5-related N-acetyltransferase; acetyltransferase; putative acetyltransferase; putative crotonyl-CoA reductase for ethylmalonate biosynthesis;
strep2443	5	4	SCO:1;SAV:1;SBI:2;SCAB:1	GO:0008080:GO:0008152:GO:0016740	N-acetyltransferase activity:metabolic process:transferase activity	F:P:F	SBI_Chr|ADI12131.1 SBI_Chr|ADI12551.1 SCO_Chr|NP_627417.1 SAV_Chr|NP_824872.1 SCAB_Chr|YP_003490867.1	Phosphinothricin acetyltransferase; GCN5-related N-acetyltransferase; phosphinothricin acetyltransferase; phosphinothricin N-acetyltransferase; putative N-acetyltransferase;
strep2444	5	4	SCO:1;SBI:2;SGR:1;SCAB:1	GO:0000156:GO:0000160:GO:0003677:GO:0003700:GO:0005488:GO:0005622:GO:0006350:GO:0006351:GO:0006355:GO:0043565:GO:0045449	two-component response regulator activity:two-component signal transduction system (phosphorelay):DNA binding:sequence-specific DNA binding transcription factor activity:binding:intracellular:transcription:transcription, DNA-dependent:regulation of transcription, DNA-dependent:sequence-specific DNA binding:regulation of transcription	F:P:F:F:F:C:P:P:P:F:P	SBI_Chr|ADI12147.1 SBI_Chr|ADI12149.1 SCO_Chr|NP_628436.1 SCAB_Chr|YP_003488414.1 SGR_ Chr|YP_001827583.1	transcriptional regulator, LuxR family protein; transcriptional regulator, LuxR family protein; transcriptional regulatory protein; putative transcriptional regulator; LAL subfamily transcriptional regulator;
strep2447	5	4	SCO:1;SBI:1;SGR:2;SCAB:1				SGR_ Chr|YP_001821773.1 SGR_ Chr|YP_001823095.1 SCO_Chr|NP_626607.1 SCAB_Chr|YP_003491987.1 SBI_Chr|ADI10605.1	hypothetical protein; hypothetical protein; hypothetical protein; putative integral membrane protein; hypothetical protein;
strep2450	5	4	SAV:1;SBI:1;SGR:2;SCAB:1	GO:0003824:GO:0004252:GO:0006508	catalytic activity:serine-type endopeptidase activity:proteolysis	F:F:P	SGR_ Chr|YP_001822753.1 SGR_ Chr|YP_001827018.1 SAV_Chr|NP_827384.1 SBI_Chr|ADI11075.1 SCAB_Chr|YP_003488346.1	trypsin precursor; trypsin precursor; trypsinogen precursor; trypsin precursor; putative serine protease;
strep2452	5	4	SCO:1;SAV:1;SBI:1;SGR:2	GO:0004222:GO:0005576:GO:0006508:GO:0008233:GO:0008237:GO:0008270	metalloendopeptidase activity:extracellular region:proteolysis:peptidase activity:metallopeptidase activity:zinc ion binding	F:C:P:F:F:F	SGR_ Chr|YP_001823770.1 SGR_ Chr|YP_001828197.1 SCO_Chr|NP_631481.1 SAV_Chr|NP_825584.1 SBI_Chr|ADI07062.1	putative secreted metalloprotease; putative secreted extracellular small neutral protease; secreted extracellular small neutral protease; secreted metalloprotease; putative secreted metalloprotease;
strep2453	5	4	SCO:1;SAV:1;SGR:2;SCAB:1				SGR_ Chr|YP_001827203.1 SGR_ Chr|YP_001828352.1 SCO_Chr|NP_626074.1 SAV_Chr|NP_827649.1 SCAB_Chr|YP_003492674.1	hypothetical protein; hypothetical protein; hypothetical protein; hypothetical protein; hypothetical protein;
strep2457	5	4	SCO:1;SAV:1;SBI:1;SCAB:2	GO:0003677:GO:0004803:GO:0006313	DNA binding:transposase activity:transposition, DNA-mediated	F:F:P	SCAB_Chr|YP_003485848.1 SCAB_Chr|YP_003487147.1 SCO_SCP1|NP_639869.1 SAV_Chr|NP_821399.1 SBI_Chr|ADI04332.1	putative transposase; hypothetical protein; putative transposon transposase; IS6120-like transposase; putative transposon transposase;
strep2458	5	4	SCO:1;SAV:1;SBI:1;SCAB:2	GO:0003824:GO:0005488:GO:0008152:GO:0016491:GO:0055114	catalytic activity:binding:metabolic process:oxidoreductase activity:oxidation reduction	F:F:P:F:P	SCAB_Chr|YP_003485859.1 SCAB_Chr|YP_003493903.1 SCO_Chr|NP_624679.1 SAV_Chr|NP_828459.1 SBI_Chr|ADI11574.1	short chain dehydrogenase; oxidoreductase; oxidoreductase; dehydrogenase; oxidoreductase;
strep2461	5	4	SCO:1;SBI:1;SGR:1;SCAB:2	GO:0005488:GO:0016491:GO:0030151:GO:0046872:GO:0051536:GO:0055114	binding:oxidoreductase activity:molybdenum ion binding:metal ion binding:iron-sulfur cluster binding:oxidation reduction	F:F:F:F:F:P	SCAB_Chr|YP_003485985.1 SCAB_Chr|YP_003491799.1 SCO_Chr|NP_626715.1 SBI_Chr|ADI10472.1 SGR_ Chr|YP_001825796.1	putative molybdopterin-binding oxidoreductase; putative molybdopterin oxidoreductase; nitrate reductase; putative molybdopterin oxidoreductase; putative assimilatory nitrate reductase catalytic subunit;
strep2466	5	4	SCO:1;SAV:1;SBI:1;SCAB:2	GO:0003824:GO:0005488:GO:0008152:GO:0008270:GO:0016491:GO:0055114	catalytic activity:binding:metabolic process:zinc ion binding:oxidoreductase activity:oxidation reduction	F:F:P:F:F:P	SCAB_Chr|YP_003486195.1 SCAB_Chr|YP_003486801.1 SCO_Chr|NP_624515.1 SAV_Chr|NP_822447.1 SBI_Chr|ADI12220.1	putative zinc-containing dehydrogenase; putative zinc-binding alcohol dehydrogenase; zinc-containing dehydrogenase; dehydrogenase; putative zinc-containing dehydrogenase;
strep2467	5	4	SAV:1;SBI:1;SGR:1;SCAB:2	GO:0008152:GO:0016491:GO:0055114	metabolic process:oxidoreductase activity:oxidation reduction	P:F:P	SCAB_Chr|YP_003486462.1 SCAB_Chr|YP_003493117.1 SAV_Chr|NP_828124.1 SGR_ Chr|YP_001823045.1 SBI_Chr|ADI05779.1	betaine aldehyde dehydrogenase; betaine aldehyde dehydrogenase; glycine betaine aldehyde dehydrogenase; putative glycine betaine aldehyde dehydrogenase; putative glycine betaine aldehyde dehydrogenase;
strep2470	5	4	SCO:1;SBI:1;SGR:1;SCAB:2				SCAB_Chr|YP_003486786.1 SCAB_Chr|YP_003493193.1 SCO_Chr|NP_624931.1 SBI_Chr|ADI04925.1 SGR_ Chr|YP_001822774.1	hypothetical protein; hypothetical protein; hypothetical protein; hypothetical protein; hypothetical protein;
strep2471	5	4	SCO:1;SBI:1;SGR:1;SCAB:2	GO:0016787	hydrolase activity	F	SCAB_Chr|YP_003486789.1 SCAB_Chr|YP_003493189.1 SCO_Chr|NP_624929.1 SBI_Chr|ADI04923.1 SGR_ Chr|YP_001825678.1	hypothetical protein; hypothetical protein; hypothetical protein; hypothetical protein; hypothetical protein;
strep2472	5	4	SCO:1;SAV:1;SBI:1;SCAB:2	GO:0008152:GO:0008239:GO:0016787:GO:0004177	metabolic process:dipeptidyl-peptidase activity:hydrolase activity:aminopeptidase activity	P:F:F:F	SCAB_Chr|YP_003487060.1 SCAB_Chr|YP_003487576.1 SCO_Chr|NP_624818.1 SAV_Chr|NP_822850.1 SBI_Chr|ADI05757.1	family S15 non-peptidase-like protein; putative Xaa-Pro dipeptidyl-peptidase; secreted protein; x-prolyl-dipeptidyl aminopeptidase; x-prolyl-dipeptidyl aminopeptidase;
strep2474	5	4	SCO:1;SBI:1;SGR:1;SCAB:2	GO:0016481:GO:0016566:GO:0003677:GO:0003700:GO:0006350:GO:0006351:GO:0006355:GO:0045449	negative regulation of transcription:specific transcriptional repressor activity:DNA binding:sequence-specific DNA binding transcription factor activity:transcription:transcription, DNA-dependent:regulation of transcription, DNA-dependent:regulation of transcription	P:F:F:F:P:P:P:P	SCAB_Chr|YP_003487130.1 SCAB_Chr|YP_003494325.1 SCO_Chr|NP_624824.1 SGR_ Chr|YP_001824610.1 SBI_Chr|ADI07018.1	hypothetical protein; putative tetR family transcriptional regulator; tetR family transcriptional regulator; TetR family transcriptional regulator; transcriptional regulator, TetR family protein;
strep2475	5	4	SCO:1;SAV:1;SGR:1;SCAB:2	GO:0005215:GO:0006810:GO:0016020	transporter activity:transport:membrane	F:P:C	SCAB_Chr|YP_003487151.1 SCAB_Chr|YP_003492261.1 SCO_Chr|NP_733561.1 SAV_Chr|NP_827216.1 SGR_ Chr|YP_001826857.1	AcrB/AcrD/AcrF family protein; putative integral membrane efflux protein; integral membrane efflux protein; cation/multidrug efflux protein; putative integral membrane efflux protein;
strep2477	5	4	SCO:1;SAV:1;SBI:1;SCAB:2	GO:0003824:GO:0004553:GO:0005975:GO:0030246:GO:0030247	catalytic activity:hydrolase activity, hydrolyzing O-glycosyl compounds:carbohydrate metabolic process:carbohydrate binding:polysaccharide binding	F:F:P:F:F	SCAB_Chr|YP_003487398.1 SCAB_Chr|YP_003494466.1 SCO_Chr|NP_630627.1 SAV_Chr|NP_823031.1 SBI_Chr|ADI10021.1	putative cellulase; putative cellulase; secreted cellulase; cellulose 1,4-beta-cellobiosidase; cellulose 1,4-beta-cellobiosidase;
strep2478	5	4	SCO:1;SAV:1;SBI:1;SCAB:2	GO:0004553:GO:0005975:GO:0030246:GO:0030247	hydrolase activity, hydrolyzing O-glycosyl compounds:carbohydrate metabolic process:carbohydrate binding:polysaccharide binding	F:P:F:F	SCAB_Chr|YP_003487399.1 SCAB_Chr|YP_003489923.1 SCO_Chr|NP_630626.1 SAV_Chr|NP_823032.1 SBI_Chr|ADI05633.1	putative cellulase; hypothetical protein; secreted cellulase; endo-1,4-beta-glucanase; putative cellulase;
strep2479	5	4	SCO:1;SAV:1;SGR:1;SCAB:2				SCAB_Chr|YP_003487452.1 SCAB_Chr|YP_003490694.1 SCO_Chr|NP_630562.1 SAV_Chr|NP_823082.1 SGR_ Chr|YP_001822676.1	putative peptidase; putative peptidase; secreted peptidase; secreted peptidase; putative secreted peptidase;
strep2487	5	4	SCO:1;SAV:1;SBI:1;SCAB:2	GO:0003824:GO:0005975:GO:0043169	catalytic activity:carbohydrate metabolic process:cation binding	F:P:F	SCAB_Chr|YP_003489976.1 SCAB_Chr|YP_003493384.1 SCO_Chr|NP_631455.1 SBI_Chr|ADI05318.1 SAV_Chr|NP_822201.1	hypothetical protein; hypothetical protein; secreted protein; secreted protein; secreted protein;
strep2488	5	4	SCO:1;SAV:1;SBI:1;SCAB:2	GO:0005215:GO:0005886:GO:0006810:GO:0016020:GO:0016021	transporter activity:plasma membrane:transport:membrane:integral to membrane	F:C:P:C:C	SCAB_Chr|YP_003491334.1 SCAB_Chr|YP_003493249.1 SCO_Chr|NP_624421.1 SAV_Chr|NP_822253.1 SBI_Chr|ADI05137.1	putative binding-protein-dependent transporter integral membrane subunit; putative binding-protein-dependent transporter, integral membrane component; integral membrane permease; ABC transporter integral membrane permease; putative binding-protein-dependent transporter integral membrane subunit;
strep2489	5	4	SCO:1;SAV:1;SBI:1;SCAB:2				SCAB_Chr|YP_003493393.1 SCAB_Chr|YP_003493561.1 SCO_Chr|NP_631424.1 SBI_Chr|ADI05898.1 SAV_Chr|NP_821862.1	hypothetical protein; hypothetical protein; hypothetical protein; hypothetical protein; hypothetical protein;
strep2506	5	4	SCO:1;SAV:1;SBI:2;SGR:1	GO:0055085	transmembrane transport	P	SCO_Chr|NP_624429.1 SBI_Chr|ADI07440.1 SGR_ Chr|YP_001824093.1 SAV_Chr|NP_821973.1 SBI_Chr|ADI06964.1	integral membrane transport protein; integral membrane transport protein; major facilitator superfamily permease; hypothetical protein; integral membrane transport protein;
strep2508	5	4	SCO:1;SAV:1;SBI:2;SGR:1	GO:0000036:GO:0003824:GO:0005488:GO:0008152:GO:0009058:GO:0016740:GO:0048037	acyl carrier activity:catalytic activity:binding:metabolic process:biosynthetic process:transferase activity:cofactor binding	F:F:F:P:P:F:F	SCO_Chr|NP_624465.1 SBI_Chr|ADI03440.1 SAV_Chr|NP_828538.1 SGR_ Chr|YP_001822121.1 SBI_Chr|ADI04100.1	beta keto-acyl synthase; modular polyketide synthase; modular polyketide synthase; putative iterative type-I PKS for enediyne biosynthesis; modular polyketide synthase;
strep2509	5	4	SCO:2;SAV:1;SBI:1;SGR:1	GO:0003824:GO:0005488:GO:0008152:GO:0016491:GO:0055114	catalytic activity:binding:metabolic process:oxidoreductase activity:oxidation reduction	F:F:P:F:P	SCO_Chr|NP_624476.1 SAV_Chr|NP_828481.1 SBI_Chr|ADI03183.1 SCO_Chr|NP_626719.1 SGR_ Chr|YP_001828300.1	short chain dehydrogenase; dehydrogenase; short chain dehydrogenase; short chain dehydrogenase; putative short chain dehydrogenase;
strep2510	5	4	SCO:1;SAV:1;SBI:1;SCAB:2	GO:0016021	integral to membrane	C	SCO_Chr|NP_624484.1 SCAB_Chr|YP_003486500.1 SBI_Chr|ADI04406.1 SAV_Chr|NP_821236.1 SCAB_Chr|YP_003494206.1	transmembrane transport protein; putative transmembrane transport protein; transmembrane transport protein; transmembrane transport protein; putative transmembrane transport protein;
strep2512	5	4	SCO:2;SAV:1;SBI:1;SCAB:1				SCO_Chr|NP_624513.1 SCAB_Chr|YP_003493718.1 SAV_Chr|NP_822687.1 SCO_Chr|NP_630271.1 SBI_Chr|ADI12217.1	membrane protein SCJ126; hypothetical protein; hypothetical protein; proline rich protein membrane protein; hypothetical protein;
strep2514	5	4	SCO:2;SAV:1;SBI:1;SGR:1	GO:0003824:GO:0005488:GO:0008152:GO:0008270:GO:0016491:GO:0055114	catalytic activity:binding:metabolic process:zinc ion binding:oxidoreductase activity:oxidation reduction	F:F:P:F:F:P	SCO_Chr|NP_733495.1 SAV_Chr|NP_822568.1 SCO_Chr|NP_631415.1 SGR_ Chr|YP_001828169.1 SBI_Chr|ADI12968.1	alcohol dehydrogenase (zinc-binding); alcohol dehydrogenase; oxidoreductase; putative alcohol dehydrogenase; alcohol dehydrogenase GroES-like protein;
strep2517	5	4	SCO:1;SAV:1;SBI:1;SCAB:2	GO:0007155:GO:0045493	cell adhesion:xylan catabolic process	P:P	SCO_Chr|NP_733499.1 SCAB_Chr|YP_003494367.1 SAV_Chr|NP_822582.1 SBI_Chr|ADI13073.1 SCAB_Chr|YP_003493438.1	secreted protein; hypothetical protein; hypothetical protein; hypothetical protein; putative xylanase A;
strep2518	5	4	SCO:2;SAV:1;SBI:1;SCAB:1				SCO_Chr|NP_624733.1 SAV_Chr|NP_822004.1 SBI_Chr|ADI04781.1 SCAB_Chr|YP_003486636.1 SCO_SCP1|NP_639857.1	hypothetical protein; hypothetical protein; hypothetical protein; hypothetical protein; hypothetical protein;
strep2525	5	4	SCO:2;SAV:1;SBI:1;SCAB:1	GO:0004497:GO:0008152:GO:0016491:GO:0055114	monooxygenase activity:metabolic process:oxidoreductase activity:oxidation reduction	F:P:F:P	SCO_Chr|NP_624801.1 SAV_Chr|NP_822056.1 SCO_Chr|NP_631666.1 SBI_Chr|ADI08006.1 SCAB_Chr|YP_003494334.1	monooxygenase; monooxygenase; monooxygenase; monooxygenase, FAD-binding protein; putative monooxygenase;
strep2526	5	4	SCO:1;SAV:1;SBI:2;SCAB:1	GO:0003677:GO:0003700:GO:0005622:GO:0006350:GO:0006351:GO:0006355:GO:0045449	DNA binding:sequence-specific DNA binding transcription factor activity:intracellular:transcription:transcription, DNA-dependent:regulation of transcription, DNA-dependent:regulation of transcription	F:F:C:P:P:P:P	SCO_Chr|NP_624804.1 SBI_Chr|ADI06846.1 SCAB_Chr|YP_003486866.1 SAV_Chr|NP_822784.1 SBI_Chr|ADI09163.1	MarR family transcriptional regulator; MarR family transcriptional regulator; putative MarR family transcriptional regulator; MarR family transcriptional regulator; MarR family transcriptional regulator;
strep2535	5	4	SCO:1;SBI:1;SGR:1;SCAB:2	GO:0004792:GO:0008272	thiosulfate sulfurtransferase activity:sulfate transport	F:P	SCO_Chr|NP_624932.1 SCAB_Chr|YP_003486785.1 SGR_ Chr|YP_001822017.1 SBI_Chr|ADI04926.1 SCAB_Chr|YP_003493192.1	hypothetical protein; hypothetical protein; hypothetical protein; putative membrane transport protein; putative membrane transport protein;
strep2539	5	4	SCO:1;SAV:1;SGR:1;SCAB:2				SCO_Chr|NP_624987.1 SAV_Chr|NP_822263.1 SCAB_Chr|YP_003494204.1 SGR_ Chr|YP_001824667.1 SCAB_Chr|YP_003486389.1	hypothetical protein; hypothetical protein; hypothetical protein; hypothetical protein; hypothetical protein;
strep2546	5	4	SCO:1;SAV:1;SBI:2;SCAB:1				SCO_Chr|NP_625003.1 SCAB_Chr|YP_003491257.1 SAV_Chr|NP_826366.1 SBI_Chr|ADI07565.1 SBI_Chr|ADI12696.1	integral membrane protein; putative integral membrane protein; integral membrane protein; hypothetical protein; putative integral membrane protein;
strep2550	5	4	SCO:1;SAV:1;SBI:2;SCAB:1				SCO_Chr|NP_625038.1 SCAB_Chr|YP_003486587.1 SBI_Chr|ADI07232.1 SAV_Chr|NP_822256.1 SBI_Chr|ADI05327.1	transcriptional repressor; putative transcriptional repressor; putative transcriptional repressor; transcriptional regulator; transcriptional regulator;
strep2551	5	4	SCO:2;SBI:1;SGR:1;SCAB:1	GO:0003824:GO:0005488:GO:0008152:GO:0016491:GO:0055114	catalytic activity:binding:metabolic process:oxidoreductase activity:oxidation reduction	F:F:P:F:P	SCO_Chr|NP_625043.1 SCAB_Chr|YP_003486599.1 SGR_ Chr|YP_001823262.1 SCO_Chr|NP_630040.1 SBI_Chr|ADI10904.1	short chain dehydrogenase; putative oxidoreductase; putative oxidoreductase; short chain dehydrogenase; short chain dehydrogenase;
strep2552	5	4	SCO:1;SAV:1;SGR:1;SCAB:2	GO:0000166:GO:0005524:GO:0006200:GO:0006810:GO:0016021:GO:0016887:GO:0017111:GO:0042626:GO:0055085	nucleotide binding:ATP binding:ATP catabolic process:transport:integral to membrane:ATPase activity:nucleoside-triphosphatase activity:ATPase activity, coupled to transmembrane movement of substances:transmembrane transport	F:F:P:P:C:F:F:F:P	SCO_Chr|NP_733513.1 SCAB_Chr|YP_003486602.1 SGR_ Chr|YP_001824736.1 SAV_Chr|NP_828533.1 SCAB_Chr|YP_003486060.1	ABC transporter; ABC transporter; putative ABC transporter ATPase and permease component; ABC transporter ATP-binding protein; putative ABC transporter;
strep2555	5	4	SCO:2;SAV:1;SGR:1;SCAB:1	GO:0006812:GO:0008324:GO:0016020:GO:0055085	cation transport:cation transmembrane transporter activity:membrane:transmembrane transport	P:F:C:P	SCO_Chr|NP_625078.1 SAV_Chr|NP_828640.1 SCAB_Chr|YP_003486657.1 SCO_Chr|NP_627002.1 SGR_ Chr|YP_001826279.1	integral membrane protein; transport protein; putative integral membrane protein; membrane transport protein; putative membrane transport protein;
strep2559	5	4	SCO:1;SAV:2;SBI:1;SGR:1				SCO_Chr|NP_625095.1 SAV_Chr|NP_828612.1 SBI_Chr|ADI12498.1 SGR_ Chr|YP_001822260.1 SAV_Chr|NP_822981.1	transcriptional regulator; transcriptional regulator; transcriptional regulator; ROK family transcriptional regulator; transcriptional regulator;
strep2566	5	4	SCO:2;SAV:1;SBI:1;SGR:1	GO:0003824:GO:0004252:GO:0004553:GO:0005576:GO:0005975:GO:0006508:GO:0008233:GO:0008236:GO:0030246	catalytic activity:serine-type endopeptidase activity:hydrolase activity, hydrolyzing O-glycosyl compounds:extracellular region:carbohydrate metabolic process:proteolysis:peptidase activity:serine-type peptidase activity:carbohydrate binding	F:F:F:C:P:P:F:F:F	SCO_Chr|NP_625129.1 SAV_Chr|NP_822175.1 SCO_Chr|NP_628830.1 SGR_ Chr|YP_001825572.1 SBI_Chr|ADI05862.1	serine protease; serine protease; serine protease precursor; secreted serine protease; secreted serine protease;
strep2567	5	4	SCO:2;SBI:1;SGR:1;SCAB:1	GO:0008152:GO:0008168:GO:0016740:GO:0032259	metabolic process:methyltransferase activity:transferase activity:methylation	P:F:F:P	SCO_Chr|NP_625135.1 SCAB_Chr|YP_003486280.1 SCO_Chr|NP_629244.1 SBI_Chr|ADI03175.1 SGR_ Chr|YP_001824590.1	methyltransferase; putative methyltransferase; methyltransferase; methyltransferase type 12; putative methyltransferase;
strep2571	5	4	SCO:1;SAV:1;SBI:1;SGR:2	GO:0008080:GO:0008152:GO:0016740	N-acetyltransferase activity:metabolic process:transferase activity	F:P:F	SCO_Chr|NP_625155.1 SGR_ Chr|YP_001828264.1 SBI_Chr|ADI04090.1 SAV_SAP1|NP_828813.1 SGR_ Chr|YP_001826404.1	acetyltransferase; putative acetyltransferase; putative acetyltransferase; putative acetyltransferase; putative acetyltransferase;
strep2574	5	4	SCO:2;SAV:1;SBI:1;SGR:1	GO:0003677:GO:0003700:GO:0006350:GO:0006351:GO:0006355:GO:0045449	DNA binding:sequence-specific DNA binding transcription factor activity:transcription:transcription, DNA-dependent:regulation of transcription, DNA-dependent:regulation of transcription	F:F:P:P:P:P	SCO_Chr|NP_625188.1 SBI_Chr|ADI03289.1 SCO_Chr|NP_626880.1 SGR_ Chr|YP_001826393.1 SAV_Chr|NP_826100.1	LysR family transcriptional regulator; transcriptional regulator, LysR family protein; LysR family transcriptional regulator; LysR family transcriptional regulator; LysR family transcriptional regulator;
strep2575	5	4	SCO:1;SBI:2;SGR:1;SCAB:1	GO:0003677:GO:0043565	DNA binding:sequence-specific DNA binding	F:F	SCO_Chr|NP_625190.1 SBI_Chr|ADI12621.1 SCAB_Chr|YP_003486343.1 SGR_ Chr|YP_001828177.1 SBI_Chr|ADI10535.1	DNA-binding protein; DNA-binding protein; putative DNA-binding protein; putative DNA-binding protein; putative DNA-binding protein;
strep2576	5	4	SCO:1;SAV:1;SBI:1;SCAB:2				SCO_Chr|NP_625200.1 SBI_Chr|ADI04261.1 SCAB_Chr|YP_003490094.1 SAV_Chr|NP_821206.1 SCAB_Chr|YP_003486013.1	hypothetical protein; hypothetical protein; hypothetical protein; hypothetical protein; hypothetical protein;
strep2583	5	4	SCO:2;SAV:1;SBI:1;SGR:1	GO:0005215:GO:0006810	transporter activity:transport	F:P	SCO_Chr|NP_625212.1 SAV_Chr|NP_828505.1 SGR_ Chr|YP_001822213.1 SCO_Chr|NP_629379.1 SBI_Chr|ADI07086.1	lipoprotein; sugar transporter sugar binding protein; putative sugar ABC transporter substrate-binding protein; sugar transporter sugar binding protein; sugar transporter sugar binding protein;
strep2617	5	4	SCO:2;SAV:1;SBI:1;SGR:1				SCO_Chr|NP_625343.1 SBI_Chr|ADI08411.1 SAV_Chr|NP_824806.1 SCO_Chr|NP_627436.1 SGR_ Chr|YP_001822431.1	secreted protein; secreted protein; secreted protein; secreted protein; hypothetical protein;
strep2637	5	4	SCO:1;SAV:1;SBI:2;SGR:1	GO:0003824:GO:0008152:GO:0010181:GO:0016491	catalytic activity:metabolic process:FMN binding:oxidoreductase activity	F:P:F:F	SCO_Chr|NP_625402.1 SAV_Chr|NP_822685.1 SBI_Chr|ADI05174.1 SGR_ Chr|YP_001828406.1 SBI_Chr|ADI11727.1	oxidoreductase; oxidoreductase; oxidoreductase; putative oxidoreductase; putative oxidoreductase;
strep2682	5	4	SCO:2;SAV:1;SBI:1;SGR:1	GO:0005215:GO:0006810:GO:0016020:GO:0016021:GO:0055085	transporter activity:transport:membrane:integral to membrane:transmembrane transport	F:P:C:C:P	SCO_Chr|NP_625514.1 SAV_Chr|NP_826352.1 SGR_ Chr|YP_001826155.1 SCO_Chr|NP_631445.1 SBI_Chr|ADI08783.1	osmoprotectant transporter; osmoprotectant transporter; putative osmoprotectant transporter; membrane transport protein; membrane transport protein;
strep2729	5	4	SCO:1;SAV:1;SBI:1;SCAB:2				SCO_Chr|NP_625625.1 SCAB_Chr|YP_003493169.1 SAV_Chr|NP_828190.1 SBI_Chr|ADI10527.1 SCAB_Chr|YP_003490908.1	hypothetical protein; hypothetical protein; hypothetical protein; hypothetical protein; hypothetical protein;
strep2736	5	4	SCO:2;SAV:1;SBI:1;SGR:1	GO:0000156:GO:0000160:GO:0003677:GO:0003700:GO:0005622:GO:0006351:GO:0006355:GO:0043565	two-component response regulator activity:two-component signal transduction system (phosphorelay):DNA binding:sequence-specific DNA binding transcription factor activity:intracellular:transcription, DNA-dependent:regulation of transcription, DNA-dependent:sequence-specific DNA binding	F:P:F:F:C:P:P:F	SCO_Chr|NP_625638.1 SBI_Chr|ADI05781.1 SCO_Chr|NP_630258.1 SAV_Chr|NP_823257.1 SGR_ Chr|YP_001822878.1	transcriptional regulator; transcriptional regulator, LuxR family protein; regulatory protein; LuxR family transcriptional regulator; LuxR family transcriptional regulator;
strep2891	5	4	SCO:1;SAV:1;SBI:2;SCAB:1	GO:0009228	thiamin biosynthetic process	P	SCO_Chr|NP_625852.1 SAV_Chr|NP_827944.1 SCAB_Chr|YP_003492943.1 SBI_Chr|ADI05596.1 SBI_Chr|ADI06012.1	thiamine biosynthesis lipoprotein precursor; thiamine biosynthesis lipoprotein precursor; putative thiamine biosynthesis lipoprotein; thiamine biosynthesis lipoprotein precursor; putative thiamine biosynthesis lipoprotein;
strep3090	5	4	SCO:1;SAV:1;SBI:1;SCAB:2	GO:0005618:GO:0030599:GO:0042545	cell wall:pectinesterase activity:cell wall modification	C:F:P	SCO_Chr|NP_626146.1 SCAB_Chr|YP_003492588.1 SAV_Chr|NP_827552.1 SBI_Chr|ADI11231.1 SCAB_Chr|YP_003492584.1	secreted pectinesterase; putative pectinesterase; secreted pectinesterase; putative bifunctional pectate lyase/pectinesterase; putative bifunctional pectate lyase/pectinesterase;
strep3124	5	4	SCO:1;SAV:1;SGR:1;SCAB:2	GO:0016740:GO:0046353:GO:0046677	transferase activity:aminoglycoside 3-N-acetyltransferase activity:response to antibiotic	F:F:P	SCO_Chr|NP_626192.1 SCAB_Chr|YP_003492533.1 SGR_ Chr|YP_001827758.1 SAV_Chr|NP_826891.1 SCAB_Chr|YP_003491893.1	aminoglycoside acetyltransferase; putative aminoglycoside acetyltransferase; putative aminoglycoside N3-acetyltransferase; aminoglycoside N3-acetyltransferase; putative aminoglycoside acetyltransferase;
strep3189	5	4	SCO:1;SAV:1;SBI:1;SGR:2	GO:0055085	transmembrane transport	P	SCO_Chr|NP_626306.1 SAV_Chr|NP_827338.1 SGR_ Chr|YP_001826974.1 SBI_Chr|ADI07702.1 SGR_ Chr|YP_001828313.1	integral membrane efflux protein; integral membrane efflux protein; major facilitator superfamily permease; major facilitator superfamily permease; major facilitator superfamily permease;
strep3322	5	4	SCO:2;SAV:1;SBI:1;SCAB:1				SCO_Chr|NP_626491.1 SAV_Chr|NP_821378.1 SCO_Chr|NP_630228.1 SBI_Chr|ADI08145.1 SCAB_Chr|YP_003493399.1	membrane protein; hypothetical protein; hypothetical protein; hypothetical protein; hypothetical protein;
strep3323	5	4	SCO:2;SAV:1;SBI:1;SCAB:1	GO:0003677:GO:0003700:GO:0006350:GO:0006351:GO:0006355:GO:0016481:GO:0016566:GO:0030528:GO:0045449	DNA binding:sequence-specific DNA binding transcription factor activity:transcription:transcription, DNA-dependent:regulation of transcription, DNA-dependent:negative regulation of transcription:specific transcriptional repressor activity:transcription regulator activity:regulation of transcription	F:F:P:P:P:P:F:F:P	SCO_Chr|NP_626492.1 SCAB_Chr|YP_003493398.1 SBI_Chr|ADI08146.1 SCO_Chr|NP_630227.1 SAV_Chr|NP_821379.1	TetR family transcriptional regulator; putative TetR family transcriptional regulator; putative TetR family transcriptional regulator; transcriptional regulator; TetR family transcriptional regulator;
strep3331	5	4	SCO:2;SBI:1;SGR:1;SCAB:1				SCO_Chr|NP_626512.1 SCAB_Chr|YP_003492170.1 SBI_Chr|ADI10804.1 SCO_Chr|NP_630513.1 SGR_ Chr|YP_001826758.1	integral membrane protein; putative transporter; integral membrane protein; integral membrane transport protein; major facilitator superfamily permease;
strep3385	5	4	SCO:1;SAV:2;SGR:1;SCAB:1	GO:0008080:GO:0008152:GO:0016740	N-acetyltransferase activity:metabolic process:transferase activity	F:P:F	SCO_Chr|NP_626625.1 SCAB_Chr|YP_003491967.1 SGR_ Chr|YP_001822773.1 SAV_Chr|NP_821579.1 SAV_Chr|NP_821580.1	acetyltransferase; putative acetyltransferase; putative acetyltransferase; acetyltransferase; hypothetical protein;
strep3399	5	4	SCO:1;SAV:1;SBI:2;SCAB:1				SCO_Chr|NP_626673.1 SAV_Chr|NP_822258.1 SCAB_Chr|YP_003492222.1 SBI_Chr|ADI11131.1 SBI_Chr|ADI11130.1	secreted protein; secreted protein; hypothetical protein; secreted protein; secreted protein;
strep3404	5	4	SCO:1;SBI:2;SGR:1;SCAB:1				SCO_Chr|NP_626703.1 SCAB_Chr|YP_003494176.1 SGR_ Chr|YP_001823020.1 SBI_Chr|ADI12707.1 SBI_Chr|ADI04688.1	hypothetical protein; hypothetical protein; hypothetical protein; hypothetical protein; hypothetical protein;
strep3422	5	4	SCO:1;SAV:2;SBI:1;SCAB:1	GO:0055085:GO:0016021	transmembrane transport:integral to membrane	P:C	SCO_Chr|NP_626742.1 SAV_Chr|NP_826823.1 SCAB_Chr|YP_003491766.1 SBI_Chr|ADI12792.1 SAV_Chr|NP_824168.1	transport protein; transmembrane efflux protein; putative major facilitator transporter; transport protein; transport protein;
strep3429	5	4	SCO:2;SAV:1;SBI:1;SCAB:1				SCO_Chr|NP_626754.1 SAV_Chr|NP_826802.1 SBI_Chr|ADI09786.1 SCO_Chr|NP_628472.1 SCAB_Chr|YP_003490636.1	hypothetical protein; hypothetical protein; hypothetical protein; hypothetical protein; hypothetical protein;
strep3463	5	4	SCO:2;SAV:1;SBI:1;SCAB:1	GO:0010181:GO:0016651:GO:0046872:GO:0051287:GO:0051536:GO:0051539	FMN binding:oxidoreductase activity, acting on NADH or NADPH:metal ion binding:NAD or NADH binding:iron-sulfur cluster binding:4 iron, 4 sulfur cluster binding	F:F:F:F:F:F	SCO_Chr|NP_626811.1 SAV_Chr|NP_826663.1 SCAB_Chr|YP_003491593.1 SCO_SCP1|NP_639733.1 SBI_Chr|ADI12051.1	oxidoreductase; oxidoreductase; putative oxidoreductase; putative oxidoreductase; oxidoreductase;
strep3536	5	4	SCO:2;SAV:1;SBI:1;SGR:1				SCO_Chr|NP_626964.1 SBI_Chr|ADI09460.1 SGR_ Chr|YP_001826358.1 SCO_Chr|NP_627180.1 SAV_Chr|NP_826298.1	integral-membrane protein; hypothetical protein; hypothetical protein; integral-membrane protein; hypothetical protein;
strep3658	5	4	SCO:1;SAV:2;SGR:1;SCAB:1	GO:0003824:GO:0003978:GO:0005488:GO:0006012:GO:0008152:GO:0044237:GO:0050662	catalytic activity:UDP-glucose 4-epimerase activity:binding:galactose metabolic process:metabolic process:cellular metabolic process:coenzyme binding	F:F:F:P:P:P:F	SCO_Chr|NP_627211.1 SAV_Chr|NP_826263.1 SCAB_Chr|YP_003491124.1 SGR_ Chr|YP_001822996.1 SAV_Chr|NP_823415.1	UDP-glucose 4-epimerase; UDP-glucose 4-epimerase; UDP-glucose 4-epimerase; putative UDP-glucose 4-epimerase; UDP-glucose 4-epimerase;
strep3750	5	4	SCO:1;SBI:2;SGR:1;SCAB:1	GO:0003824:GO:0008152	catalytic activity:metabolic process	F:P	SCO_Chr|NP_627347.1 SCAB_Chr|YP_003492773.1 SBI_Chr|ADI03883.1 SGR_ Chr|YP_001827297.1 SBI_Chr|ADI04805.1	dehydratase; putative dehydratase; L-carnitine dehydratase/bile acid-inducible protein F; putative acyl-CoA transferase; L-carnitine dehydratase/bile acid-inducible protein F;
strep3797	5	4	SCO:2;SAV:1;SBI:1;SGR:1	GO:0003677:GO:0003700:GO:0006350:GO:0006351:GO:0006355:GO:0016481:GO:0016566:GO:0045449	DNA binding:sequence-specific DNA binding transcription factor activity:transcription:transcription, DNA-dependent:regulation of transcription, DNA-dependent:negative regulation of transcription:specific transcriptional repressor activity:regulation of transcription	F:F:P:P:P:P:F:P	SCO_Chr|NP_627415.1 SAV_Chr|NP_824870.1 SBI_Chr|ADI12351.1 SGR_ Chr|YP_001821766.1 SCO_Chr|NP_628343.1	TetR family transcriptional regulator; TetR family transcriptional regulator; TetR family transcriptional regulator; TetR family transcriptional regulator; TetR family transcriptional regulator;
strep3804	5	4	SCO:2;SBI:1;SGR:1;SCAB:1	GO:0004659:GO:0016021	prenyltransferase activity:integral to membrane	F:C	SCO_Chr|NP_627454.1 SCAB_Chr|YP_003487486.1 SCO_Chr|NP_630654.1 SBI_Chr|ADI06118.1 SGR_ Chr|YP_001822623.1	puitative transferase; hypothetical protein; hypothetical protein; hypothetical protein; hypothetical protein;
strep3805	5	4	SAV:1;SBI:2;SGR:1;SCAB:1	GO:0003677:GO:0006310:GO:0015074	DNA binding:DNA recombination:DNA integration	F:P:P	SBI_Chr|ADI08254.1 SAV_Chr|NP_825358.1 SCAB_Chr|YP_003491192.1 SBI_Chr|ADI09757.1 SGR_ Chr|YP_001825368.1	putative integrase; integrase/recombinase; putative integrase; putative integrase; putative integrase/recombinase;
strep3813	5	4	SCO:2;SAV:1;SBI:1;SCAB:1				SCO_Chr|NP_627513.1 SAV_Chr|NP_825927.1 SCAB_Chr|YP_003489523.1 SCO_SCP1|NP_639713.1 SBI_Chr|ADI09147.1	integral membrane protein; hypothetical protein; hypothetical protein; hypothetical protein; hypothetical protein;
strep3852	5	4	SCO:2;SAV:1;SBI:1;SGR:1	GO:0005524	ATP binding	F	SCO_Chr|NP_627577.1 SBI_Chr|ADI09090.1 SAV_Chr|NP_825875.1 SGR_ Chr|YP_001825631.1 SCO_Chr|NP_627580.1	large ATP-binding protein; large ATP-binding protein; large ATP-binding protein; putative large ATP-binding protein; large ATP-binding protein;
strep3896	5	4	SCO:1;SAV:1;SBI:1;SCAB:2	GO:0005507:GO:0016491:GO:0055114	copper ion binding:oxidoreductase activity:oxidation reduction	F:F:P	SCO_Chr|NP_627645.1 SCAB_Chr|YP_003493624.1 SBI_Chr|ADI11044.1 SAV_Chr|NP_823931.1 SCAB_Chr|YP_003489066.1	hypothetical protein; putative multicopper oxidase; Bilirubin oxidase; multicopper oxidase; putative mulitcopper oxidase;
strep3897	5	4	SCO:1;SBI:1;SGR:2;SCAB:1				SCO_Chr|NP_627699.1 SCAB_Chr|YP_003489656.1 SGR_ Chr|YP_001828308.1 SBI_Chr|ADI11109.1 SGR_ Chr|YP_001827047.1	secreted protein; hypothetical protein; hypothetical protein; hypothetical protein; hypothetical protein;
strep4081	5	4	SCO:1;SAV:2;SBI:1;SCAB:1	GO:0000150:GO:0003677:GO:0006310	recombinase activity:DNA binding:DNA recombination	F:F:P	SCO_Chr|NP_628121.1 SAV_Chr|NP_825645.1 SBI_Chr|ADI07413.1 SCAB_Chr|YP_003490924.1 SAV_Chr|NP_826725.1	integrase /recombinase; integrase/recombinase; recombinase; putative transposase; integrase/recombinase;
strep4135	5	4	SCO:1;SAV:2;SBI:1;SCAB:1				SCO_Chr|NP_628227.1 SAV_Chr|NP_825350.1 SBI_Chr|ADI05291.1 SCAB_Chr|YP_003493644.1 SAV_Chr|NP_828511.1	integral membrane protein; hypothetical protein; hypothetical protein; putative integral membrane protein; integral membrane protein;
strep4137	5	4	SCO:2;SAV:1;SGR:1;SCAB:1	GO:0003824:GO:0005488:GO:0008152:GO:0008270:GO:0016491:GO:0055114	catalytic activity:binding:metabolic process:zinc ion binding:oxidoreductase activity:oxidation reduction	F:F:P:F:F:P	SCO_Chr|NP_628237.1 SAV_Chr|NP_822138.1 SCO_Chr|NP_630779.1 SCAB_Chr|YP_003487087.1 SGR_ Chr|YP_001828182.1	alcohol dehydrogenase; glutathione-independent formaldehyde dehydrogenase; glutathione-dependent aldehyde dehydrogenase; putative glutathione-dependent aldehyde dehydrogenase; putative dehydrogenase;
strep4151	5	4	SCO:1;SBI:1;SGR:1;SCAB:2	GO:0003677	DNA binding	F	SGR_ Chr|YP_001824715.1 SCO_Chr|NP_628524.1 SCAB_Chr|YP_003490688.1 SBI_Chr|ADI06558.1 SCAB_Chr|YP_003489470.1	hypothetical protein; hypothetical protein; hypothetical protein; hypothetical protein; hypothetical protein;
strep4242	5	4	SCO:1;SBI:2;SGR:1;SCAB:1	GO:0000156:GO:0000160:GO:0003677:GO:0003700:GO:0005622:GO:0006351:GO:0006355:GO:0043565	two-component response regulator activity:two-component signal transduction system (phosphorelay):DNA binding:sequence-specific DNA binding transcription factor activity:intracellular:transcription, DNA-dependent:regulation of transcription, DNA-dependent:sequence-specific DNA binding	F:P:F:F:C:P:P:F	SCO_Chr|NP_628434.1 SCAB_Chr|YP_003488416.1 SBI_Chr|ADI05024.1 SGR_ Chr|YP_001823576.1 SBI_Chr|ADI12122.1	response regulator; putative response regulator; response regulator; LuxR family transcriptional regulator; transcriptional regulator, LuxR family protein;
strep4243	5	4	SAV:2;SBI:1;SGR:1;SCAB:1	GO:0000156:GO:0000160:GO:0003677:GO:0003700:GO:0005488:GO:0005622:GO:0006350:GO:0006351:GO:0006355:GO:0043565:GO:0045449	two-component response regulator activity:two-component signal transduction system (phosphorelay):DNA binding:sequence-specific DNA binding transcription factor activity:binding:intracellular:transcription:transcription, DNA-dependent:regulation of transcription, DNA-dependent:sequence-specific DNA binding:regulation of transcription	F:P:F:F:F:C:P:P:P:F:P	SAV_Chr|NP_822110.1 SBI_Chr|ADI03855.1 SAV_Chr|NP_824077.1 SCAB_Chr|YP_003493859.1 SGR_ Chr|YP_001827689.1	LuxR family transcriptional regulator; LuxR family transcriptional regulator; LuxR family transcriptional regulator; putative regulator; LuxR family transcriptional regulator;
strep4269	5	4	SCO:1;SAV:1;SGR:1;SCAB:2				SCO_Chr|NP_628489.1 SCAB_Chr|YP_003485977.1 SAV_Chr|NP_825091.1 SGR_ Chr|YP_001824699.1 SCAB_Chr|YP_003490659.1	hypothetical protein; hypothetical protein; hypothetical protein; hypothetical protein; hypothetical protein;
strep4288	5	4	SCO:2;SAV:1;SBI:1;SCAB:1	GO:0000156:GO:0000160:GO:0003677:GO:0003700:GO:0005488:GO:0005622:GO:0006350:GO:0006351:GO:0006355:GO:0043565:GO:0045449	two-component response regulator activity:two-component signal transduction system (phosphorelay):DNA binding:sequence-specific DNA binding transcription factor activity:binding:intracellular:transcription:transcription, DNA-dependent:regulation of transcription, DNA-dependent:sequence-specific DNA binding:regulation of transcription	F:P:F:F:F:C:P:P:P:F:P	SCO_Chr|NP_628533.1 SCAB_Chr|YP_003493067.1 SCO_Chr|NP_629948.1 SAV_Chr|NP_823614.1 SBI_Chr|ADI06416.1	two component system response regulator; putative two-component response regulator; two-component response regulator; two-component system response regulator; two-component system response regulator;
strep4291	5	4	SCO:1;SAV:2;SBI:1;SCAB:1	GO:0007155:GO:0008305:GO:0007229	cell adhesion:integrin complex:integrin-mediated signaling pathway	P:C:P	SCO_Chr|NP_733635.1 SBI_Chr|ADI04789.1 SAV_Chr|NP_824098.1 SCAB_Chr|YP_003489877.1 SAV_Chr|NP_825650.1	hypothetical protein; hypothetical protein; hypothetical protein; putative integrin-like protein; integrin-like protein;
strep4351	5	4	SCO:2;SAV:1;SGR:1;SCAB:1				SCO_Chr|NP_628708.1 SAV_Chr|NP_824794.1 SCO_Chr|NP_628835.1 SGR_ Chr|YP_001825553.1 SCAB_Chr|YP_003490101.1	hypothetical protein; hypothetical protein; hypothetical protein; hypothetical protein; hypothetical protein;
strep4395	5	4	SCO:2;SAV:1;SGR:1;SCAB:1	GO:0003677:GO:0006310:GO:0015074	DNA binding:DNA recombination:DNA integration	F:P:P	SCO_Chr|NP_628777.1 SGR_ Chr|YP_001824420.1 SCO_Chr|NP_629489.1 SCAB_Chr|YP_003488584.1 SAV_Chr|NP_824112.1	integrase; putative integrase; integrase; putative integrase; integrase;
strep4582	5	4	SCO:1;SBI:1;SGR:2;SCAB:1	GO:0005524:GO:0006810:GO:0016020:GO:0042626	ATP binding:transport:membrane:ATPase activity, coupled to transmembrane movement of substances	F:P:C:F	SCO_Chr|NP_629116.1 SGR_ Chr|YP_001824078.1 SBI_Chr|ADI07392.1 SCAB_Chr|YP_003486106.1 SGR_ Chr|YP_001822168.1	integral membrane transport protein; putative ABC transporter permease protein; putative ABC transporter permease protein; putative integral membrane transport protein; putative ABC transporter permease protein;
strep4634	5	4	SCO:1;SAV:1;SBI:2;SCAB:1	GO:0003824:GO:0005488:GO:0008152:GO:0016491:GO:0055114	catalytic activity:binding:metabolic process:oxidoreductase activity:oxidation reduction	F:F:P:F:P	SCO_Chr|NP_629247.1 SAV_Chr|NP_821945.1 SBI_Chr|ADI03247.1 SCAB_Chr|YP_003494324.1 SBI_Chr|ADI11733.1	short-chain oxidoreductase; dehydrogenase; short-chain dehydrogenase/reductase SDR; putative phenazine antibiotic biosynthesis protein; short chain dehydrogenase;
strep4751	5	4	SCO:1;SAV:1;SGR:1;SCAB:2	GO:0003824:GO:0008152:GO:0051536	catalytic activity:metabolic process:iron-sulfur cluster binding	F:P:F	SCO_Chr|NP_629419.1 SCAB_Chr|YP_003486962.1 SGR_ Chr|YP_001827278.1 SAV_Chr|NP_826892.1 SCAB_Chr|YP_003491894.1	hypothetical protein; hypothetical protein; hypothetical protein; hypothetical protein; hypothetical protein;
strep4824	5	4	SCO:1;SAV:2;SBI:1;SCAB:1	GO:0003677:GO:0003700:GO:0005622:GO:0006350:GO:0006351:GO:0006355:GO:0043565:GO:0045449	DNA binding:sequence-specific DNA binding transcription factor activity:intracellular:transcription:transcription, DNA-dependent:regulation of transcription, DNA-dependent:sequence-specific DNA binding:regulation of transcription	F:F:C:P:P:P:F:P	SCO_Chr|NP_629555.1 SCAB_Chr|YP_003487304.1 SAV_Chr|NP_828630.1 SAV_Chr|NP_822374.1 SBI_Chr|ADI07538.1	transcriptional regulator; putative transcriptional regulator; AraC family transcription regulator; AraC family transcription regulator; AraC family transcription regulator;
strep4833	5	4	SCO:1;SAV:1;SGR:2;SCAB:1	GO:0043565	sequence-specific DNA binding	F	SCO_Chr|NP_629565.1 SAV_Chr|NP_823997.1 SCAB_Chr|YP_003488478.1 SGR_ Chr|YP_001826407.1 SGR_ Chr|YP_001823621.1	hypothetical protein; hypothetical protein; hypothetical protein; hypothetical protein; hypothetical protein;
strep4916	5	4	SCO:1;SAV:2;SBI:1;SCAB:1	GO:0015205:GO:0015851:GO:0015931:GO:0016020:GO:0055085	nucleobase transmembrane transporter activity:nucleobase transport:nucleobase, nucleoside, nucleotide and nucleic acid transport:membrane:transmembrane transport	F:P:P:C:P	SCO_Chr|NP_629714.1 SAV_Chr|NP_823831.1 SBI_Chr|ADI03360.1 SCAB_Chr|YP_003486054.1 SAV_Chr|NP_828382.1	transmembrane protein; allantoin permease-family protein; putative transmembrane protein; putative transport-related, membrane protein; cytosine permease;
strep4984	5	4	SCO:1;SAV:1;SBI:2;SGR:1				SCO_Chr|NP_629855.1 SAV_Chr|NP_823714.1 SBI_Chr|ADI03422.1 SGR_ Chr|YP_001826108.1 SBI_Chr|ADI06494.1	hypothetical protein; hypothetical protein; hypothetical protein; hypothetical protein; hypothetical protein;
strep4985	5	4	SCO:1;SAV:2;SBI:1;SGR:1				SCO_Chr|NP_629859.1 SAV_Chr|NP_825754.1 SGR_ Chr|YP_001823303.1 SBI_Chr|ADI06507.1 SAV_Chr|NP_823712.1	hypothetical protein; hypothetical protein; hypothetical protein; hypothetical protein; hypothetical protein;
strep5018	5	4	SCO:2;SAV:1;SGR:1;SCAB:1	GO:0000156:GO:0000160:GO:0003677:GO:0003700:GO:0005622:GO:0006350:GO:0006351:GO:0006355:GO:0043565:GO:0045449:GO:0005488	two-component response regulator activity:two-component signal transduction system (phosphorelay):DNA binding:sequence-specific DNA binding transcription factor activity:intracellular:transcription:transcription, DNA-dependent:regulation of transcription, DNA-dependent:sequence-specific DNA binding:regulation of transcription:binding	F:P:F:F:C:P:P:P:F:P:F	SCO_Chr|NP_629909.1 SAV_Chr|NP_828568.1 SCO_Chr|NP_630267.1 SCAB_Chr|YP_003486372.1 SGR_ Chr|YP_001822397.1	two-component regulator; two-component system response regulator; two-component system response regulator; putative two-component system response regulator; putative two-component system response regulator;
strep5127	5	4	SCO:1;SAV:2;SBI:1;SCAB:1	GO:0000166:GO:0005524:GO:0006200:GO:0016887:GO:0017111	nucleotide binding:ATP binding:ATP catabolic process:ATPase activity:nucleoside-triphosphatase activity	F:F:P:F:F	SCO_Chr|NP_630171.1 SAV_Chr|NP_823361.1 SCAB_Chr|YP_003493658.1 SBI_Chr|ADI07662.1 SAV_Chr|NP_824682.1	ABC transporter ATP-binding protein; ABC transporter ATP-binding protein; putative ABC transporter ATP-binding subunit; ABC transporter ATP-binding protein; ABC transporter ATP-binding protein;
strep5128	5	4	SCO:1;SAV:2;SBI:1;SCAB:1	GO:0005215:GO:0005488:GO:0006810	transporter activity:binding:transport	F:F:P	SCO_Chr|NP_630174.1 SAV_Chr|NP_823354.1 SCAB_Chr|YP_003493661.1 SBI_Chr|ADI07665.1 SAV_Chr|NP_824685.1	secreted substrate-binding protein; ABC transporter substrate-binding protein; putative substrate-binding protein; ABC transporter substrate-binding protein; ABC transporter substrate-binding protein;
strep5129	5	4	SCO:1;SAV:2;SBI:1;SCAB:1				SCO_Chr|NP_630176.1 SAV_Chr|NP_823366.1 SCAB_Chr|YP_003493377.1 SBI_Chr|ADI05084.1 SAV_Chr|NP_822429.1	hypothetical protein; hypothetical protein; hypothetical protein; hypothetical protein; hypothetical protein;
strep5130	5	4	SCO:1;SAV:2;SBI:1;SCAB:1	GO:0000160:GO:0000166:GO:0004871:GO:0005524:GO:0007165:GO:0016021:GO:0016301:GO:0016310:GO:0016740	two-component signal transduction system (phosphorelay):nucleotide binding:signal transducer activity:ATP binding:signal transduction:integral to membrane:kinase activity:phosphorylation:transferase activity	P:F:F:F:P:C:F:P:F	SCO_Chr|NP_630178.1 SAV_Chr|NP_823364.1 SCAB_Chr|YP_003493375.1 SBI_Chr|ADI05082.1 SAV_Chr|NP_822427.1	large secreted protein; sensor-like histidine kinase; hypothetical protein; ATP-binding region ATPase domain protein; sensor-like histidine kinase;
strep5154	5	4	SCO:1;SAV:1;SBI:2;SCAB:1	GO:0003824:GO:0008152	catalytic activity:metabolic process	F:P	SCO_Chr|NP_630248.1 SAV_Chr|NP_823279.1 SBI_Chr|ADI07609.1 SCAB_Chr|YP_003486936.1 SBI_Chr|ADI03255.1	hypothetical protein; hypothetical protein; hypothetical protein; hypothetical protein; hypothetical protein;
strep5155	5	4	SCO:1;SAV:1;SBI:2;SCAB:1	GO:0003677:GO:0003824:GO:0003887:GO:0006260	DNA binding:catalytic activity:DNA-directed DNA polymerase activity:DNA replication	F:F:F:P	SCO_Chr|NP_630250.1 SBI_Chr|ADI05043.1 SCAB_Chr|YP_003487265.1 SAV_Chr|NP_822937.1 SBI_Chr|ADI06959.1	hypothetical protein; hypothetical protein; hypothetical protein; hypothetical protein; hypothetical protein;
strep5180	5	4	SCO:1;SAV:2;SBI:1;SGR:1	GO:0005215:GO:0006810:GO:0016020:GO:0055085	transporter activity:transport:membrane:transmembrane transport	F:P:C:P	SCO_Chr|NP_630316.1 SAV_Chr|NP_823192.1 SGR_ Chr|YP_001822818.1 SBI_Chr|ADI05172.1 SAV_Chr|NP_822683.1	permease; xanthine/uracil permease; putative permease; xanthine/uracil permease; xanthine/uracil permease;
strep5197	5	4	SCO:1;SBI:2;SGR:1;SCAB:1	GO:0004497:GO:0055114	monooxygenase activity:oxidation reduction	F:P	SCO_Chr|NP_630374.1 SGR_ Chr|YP_001822136.1 SBI_Chr|ADI05080.1 SBI_Chr|ADI05266.1 SCAB_Chr|YP_003487728.1	secreted protein; hypothetical protein; hypothetical protein; putative monooxygenase; putative monooxygenase;
strep5205	5	4	SCO:1;SAV:2;SBI:1;SCAB:1				SCO_Chr|NP_630419.1 SCAB_Chr|YP_003493646.1 SAV_Chr|NP_828513.1 SBI_Chr|ADI08610.1 SAV_Chr|NP_823097.1	integral membrane protein; putative integral membrane protein; integral membrane protein; integral membrane protein; integral membrane protein;
strep5211	5	4	SCO:1;SBI:2;SGR:1;SCAB:1	GO:0000166:GO:0005524:GO:0006200:GO:0016887:GO:0017111	nucleotide binding:ATP binding:ATP catabolic process:ATPase activity:nucleoside-triphosphatase activity	F:F:P:F:F	SCO_Chr|NP_630452.1 SBI_Chr|ADI03961.1 SCAB_Chr|YP_003494081.1 SGR_ Chr|YP_001825425.1 SBI_Chr|ADI07587.1	ABC transporter ATP-binding protein; ABC transporter ATP-binding protein; ABC transporter ATP-binding protein; putative ABC transporter ATP-binding protein; ABC transporter related protein;
strep5212	5	4	SCO:1;SBI:2;SGR:1;SCAB:1				SCO_Chr|NP_630453.1 SCAB_Chr|YP_003494080.1 SBI_Chr|ADI03960.1 SGR_ Chr|YP_001825424.1 SBI_Chr|ADI07588.1	integral membrane protein; putative integral membrane protein; putative integral membrane protein; putative ABC transporter permease protein; putative ABC transporter permease protein;
strep5221	5	4	SCO:2;SAV:1;SGR:1;SCAB:1				SCO_Chr|NP_630519.1 SCAB_Chr|YP_003493424.1 SCO_Chr|NP_631054.1 SAV_Chr|NP_827445.1 SGR_ Chr|YP_001827065.1	hypothetical protein; hypothetical protein; hypothetical protein; hypothetical protein; hypothetical protein;
strep5241	5	4	SCO:2;SBI:1;SGR:1;SCAB:1	GO:0016491:GO:0055114	oxidoreductase activity:oxidation reduction	F:P	SCO_Chr|NP_630577.1 SCAB_Chr|YP_003487439.1 SBI_Chr|ADI05899.1 SCO_Chr|NP_631346.1 SGR_ Chr|YP_001828186.1	dehydrogenase; putative dehydrogenase; putative dehydrogenase; dehydrogenase; putative dehydrogenase;
strep5242	5	4	SCO:1;SAV:2;SBI:1;SCAB:1	GO:0031411:GO:0031412	gas vesicle:gas vesicle organization	C:P	SCO_Chr|NP_630588.1 SCAB_Chr|YP_003487428.1 SAV_Chr|NP_823059.1 SBI_Chr|ADI07453.1 SAV_Chr|NP_823525.1	gas vesicle protein; putative gas vesicle protein; gas vesicle synthesis protein; gas vesicle synthesis protein; gas vesicle synthesis protein;
strep5245	5	4	SCO:1;SAV:2;SGR:1;SCAB:1	GO:0008233:GO:0016798	peptidase activity:hydrolase activity, acting on glycosyl bonds	F:F	SCO_Chr|NP_630597.1 SCAB_Chr|YP_003487418.1 SAV_Chr|NP_823052.1 SGR_ Chr|YP_001821970.1 SAV_Chr|NP_828407.1	protease; putative protease; intracellular protease/amidase; hypothetical protein; intracellular protease/amidase;
strep5268	5	4	SCO:1;SAV:2;SBI:1;SCAB:1	GO:0016021:GO:0055085	integral to membrane:transmembrane transport	C:P	SCO_Chr|NP_630660.1 SCAB_Chr|YP_003487361.1 SAV_Chr|NP_822998.1 SBI_Chr|ADI05838.1 SAV_Chr|NP_822999.1	transmembrane transport protein; putative transmembrane transport protein; transmembrane transport protein; transmembrane transport protein; transmembrane transport protein;
strep5270	5	4	SCO:1;SBI:1;SGR:1;SCAB:2	GO:0005215:GO:0006810	transporter activity:transport	F:P	SCO_Chr|NP_630720.1 SCAB_Chr|YP_003486626.1 SBI_Chr|ADI04138.1 SGR_ Chr|YP_001825527.1 SCAB_Chr|YP_003486444.1	solute-binding lipoprotein; putative solute-binding lipoprotein; putative solute-binding lipoprotein; putative ABC transporter substrate-binding protein; putative substrate-binding transport lipoprotein;
strep5271	5	4	SCO:1;SBI:1;SGR:1;SCAB:2	GO:0005215:GO:0005886:GO:0006810:GO:0016020:GO:0016021	transporter activity:plasma membrane:transport:membrane:integral to membrane	F:C:P:C:C	SCO_Chr|NP_630721.1 SBI_Chr|ADI04137.1 SCAB_Chr|YP_003486625.1 SGR_ Chr|YP_001825528.1 SCAB_Chr|YP_003486443.1	transport system permease; transport system permease protein; putative transporter permease protein; putative ABC transporter permease protein; putative integral membrane transport protein;
strep5273	5	4	SCO:1;SAV:1;SBI:2;SCAB:1	GO:0000156:GO:0000160:GO:0003677:GO:0003700:GO:0005622:GO:0006350:GO:0006351:GO:0006355:GO:0043565:GO:0045449	two-component response regulator activity:two-component signal transduction system (phosphorelay):DNA binding:sequence-specific DNA binding transcription factor activity:intracellular:transcription:transcription, DNA-dependent:regulation of transcription, DNA-dependent:sequence-specific DNA binding:regulation of transcription	F:P:F:F:C:P:P:P:F:P	SCO_Chr|NP_630742.1 SBI_Chr|ADI05375.1 SAV_Chr|NP_825631.1 SCAB_Chr|YP_003489980.1 SBI_Chr|ADI08277.1	two-component regulator; response regulator receiver protein; two-component system response regulator; putative two component response regulator; two-component system response regulator;
strep5275	5	4	SCO:1;SAV:1;SGR:1;SCAB:2	GO:0000287:GO:0008897:GO:0009059:GO:0009239:GO:0009366:GO:0016780:GO:0016740	magnesium ion binding:holo-[acyl-carrier-protein] synthase activity:macromolecule biosynthetic process:enterobactin biosynthetic process:enterobactin synthetase complex:phosphotransferase activity, for other substituted phosphate groups:transferase activity	F:F:P:P:C:F:F	SCO_Chr|NP_630748.1 SAV_Chr|NP_822924.1 SCAB_Chr|YP_003487252.1 SGR_ Chr|YP_001822177.1 SCAB_Chr|YP_003493882.1	hypothetical protein; phosphopantetheinyl transferase; putative phosphopantetheinyl transferase; putative phosphopantetheinyl transferase; putative phosphopantetheinyl transferase;
strep5337	5	4	SCO:1;SAV:2;SBI:1;SCAB:1	GO:0003824:GO:0008152	catalytic activity:metabolic process	F:P	SCO_Chr|NP_631219.1 SAV_Chr|NP_822580.1 SBI_Chr|ADI11579.1 SCAB_Chr|YP_003493906.1 SAV_Chr|NP_828462.1	hypothetical protein; amidohydrolase; amidohydrolase 2; hypothetical protein; hypothetical protein;
strep5338	5	4	SCO:1;SAV:1;SGR:1;SCAB:2	GO:0005249:GO:0006813:GO:0008076	voltage-gated potassium channel activity:potassium ion transport:voltage-gated potassium channel complex	F:P:C	SCO_Chr|NP_631254.1 SAV_Chr|NP_826976.1 SCAB_Chr|YP_003491975.1 SGR_ Chr|YP_001827516.1 SCAB_Chr|YP_003492991.1	ion transport integral membrane protein; ion transport integral membrane protein; putative ion transport integral membrane protein; putative ion transport integral membrane protein; putative ion transporter integral membrane subunit;
strep5352	5	4	SCO:1;SBI:2;SGR:1;SCAB:1	GO:0008270	zinc ion binding	F	SCO_Chr|NP_631351.1 SBI_Chr|ADI05049.1 SCAB_Chr|YP_003486558.1 SGR_ Chr|YP_001822381.1 SBI_Chr|ADI04257.1	hypothetical protein; hypothetical protein; hypothetical protein; hypothetical protein; hypothetical protein;
strep5355	5	4	SCO:1;SBI:2;SGR:1;SCAB:1	GO:0003677	DNA binding	F	SCO_Chr|NP_631414.1 SBI_Chr|ADI03604.1 SCAB_Chr|YP_003489617.1 SGR_ Chr|YP_001824908.1 SBI_Chr|ADI07433.1	DNA-binding protein; DNA-binding protein; hypothetical protein; hypothetical protein; hypothetical protein;
strep5358	5	4	SCO:1;SAV:1;SBI:2;SCAB:1	GO:0005215:GO:0006810	transporter activity:transport	F:P	SCO_Chr|NP_631457.1 SBI_Chr|ADI05320.1 SAV_Chr|NP_822203.1 SCAB_Chr|YP_003486493.1 SBI_Chr|ADI09548.1	solute-binding lipoprotein; solute-binding lipoprotein; solute-binding lipoprotein; putative substrate-binding transport lipoprotein; putative substrate-binding transport lipoprotein;
strep5359	5	4	SCO:1;SAV:1;SBI:2;SCAB:1	GO:0005215:GO:0005886:GO:0006810:GO:0016020:GO:0016021	transporter activity:plasma membrane:transport:membrane:integral to membrane	F:C:P:C:C	SCO_Chr|NP_631459.1 SAV_Chr|NP_822205.1 SBI_Chr|ADI05322.1 SCAB_Chr|YP_003486494.1 SBI_Chr|ADI09547.1	binding-protein dependent transport protein; ABC transporter permease protein; ABC transporter permease protein; putative integral membrane transport protein; putative integral membrane transport protein;
strep5360	5	4	SCO:1;SAV:2;SBI:1;SGR:1	GO:0004497:GO:0005506:GO:0009055:GO:0016491:GO:0020037:GO:0046872:GO:0055114	monooxygenase activity:iron ion binding:electron carrier activity:oxidoreductase activity:heme binding:metal ion binding:oxidation reduction	F:F:F:F:F:F:P	SCO_Chr|NP_631466.1 SAV_Chr|NP_825059.1 SGR_ Chr|YP_001824620.1 SBI_Chr|ADI10444.1 SAV_Chr|NP_822483.1	cytochrome P450-family protein; cytochrome P450 hydroxylase; putative cytochrome P450; cytochrome P450 hydroxylase; cytochrome P450 hydroxylase;
strep5362	5	4	SCO:1;SAV:1;SGR:1;SCAB:2	GO:0005524	ATP binding	F	SCO_Chr|NP_631494.1 SCAB_Chr|YP_003486338.1 SGR_ Chr|YP_001828329.1 SAV_Chr|NP_821408.1 SCAB_Chr|YP_003486330.1	regulator; putative regulator; regulatory protein; regulatory protein; putative ATPase;
strep5363	5	4	SAV:1;SBI:2;SGR:1;SCAB:1	GO:0008168:GO:0008171:GO:0016740:GO:0032259	methyltransferase activity:O-methyltransferase activity:transferase activity:methylation	F:F:F:P	SGR_ Chr|YP_001828398.1 SAV_Chr|NP_823558.1 SCAB_Chr|YP_003494344.1 SBI_Chr|ADI12429.1 SBI_Chr|ADI10771.1	putative O-methyltransferase; O-methyltransferase; putative methyltransferase; O-methyltransferase family protein; O-methyltransferase family 2;
strep5371	5	4	SCO:1;SAV:1;SBI:2;SCAB:1	GO:0003677:GO:0003700:GO:0005622:GO:0006350:GO:0006351:GO:0006355:GO:0043565:GO:0045449	DNA binding:sequence-specific DNA binding transcription factor activity:intracellular:transcription:transcription, DNA-dependent:regulation of transcription, DNA-dependent:sequence-specific DNA binding:regulation of transcription	F:F:C:P:P:P:F:P	SCO_Chr|NP_631557.1 SBI_Chr|ADI03162.1 SCAB_Chr|YP_003486246.1 SAV_Chr|NP_821688.1 SBI_Chr|ADI04519.1	AraC family transcription regulator; putative AraC family transcriptional regulator; putative AraC family transcriptional regulator; AraC family transcription regulator; AraC family transcription regulator;
strep5373	5	4	SCO:1;SBI:1;SGR:2;SCAB:1	GO:0005215:GO:0005886:GO:0006810:GO:0008643:GO:0016020:GO:0016021	transporter activity:plasma membrane:transport:carbohydrate transport:membrane:integral to membrane	F:C:P:P:C:C	SCO_Chr|NP_631600.1 SCAB_Chr|YP_003486027.1 SBI_Chr|ADI04409.1 SGR_ Chr|YP_001826249.1 SGR_ Chr|YP_001824726.1	sugar transport integral membrane protein; putative sugar transport integral membrane protein; putative sugar transport integral membrane protein; putative cellobiose ABC transporter permease protein; putative sugar ABC transporter permease protein;
strep5376	5	4	SCO:1;SAV:2;SBI:1;SCAB:1	GO:0003677:GO:0003700:GO:0006350:GO:0006351:GO:0006355:GO:0045449	DNA binding:sequence-specific DNA binding transcription factor activity:transcription:transcription, DNA-dependent:regulation of transcription, DNA-dependent:regulation of transcription	F:F:P:P:P:P	SCO_Chr|NP_631633.1 SAV_Chr|NP_821904.1 SBI_Chr|ADI04086.1 SCAB_Chr|YP_003485918.1 SAV_Chr|NP_821547.1	regulatory protein; LysR family transcriptional regulator; LysR family transcriptional regulator; putative LysR family transcriptional regulator; LysR family transcriptional regulator;
strep5379	5	4	SCO:1;SAV:1;SBI:1;SCAB:2	GO:0005506:GO:0009055	iron ion binding:electron carrier activity	F:F	SCO_Chr|NP_631715.1 SAV_Chr|NP_822786.1 SCAB_Chr|YP_003490013.1 SCAB_Chr|YP_003486871.1 SBI_Chr|ADI03546.1	ferredoxin; ferredoxin; putative ferredoxin; putative iron-sulfur protein; ferredoxin;
strep5381	5	4	SCO:1;SAV:1;SGR:2;SCAB:1	GO:0003677:GO:0003700:GO:0005622:GO:0006350:GO:0006351:GO:0006355:GO:0045449	DNA binding:sequence-specific DNA binding transcription factor activity:intracellular:transcription:transcription, DNA-dependent:regulation of transcription, DNA-dependent:regulation of transcription	F:F:C:P:P:P:P	SCO_Chr|NP_631787.1 SGR_ Chr|YP_001828334.1 SAV_Chr|NP_822267.1 SCAB_Chr|YP_003494061.1 SGR_ Chr|YP_001822253.1	regulatory protein; MarR family transcriptional regulator; MarR family transcriptional regulator; putative regulatory protein; MarR family transcriptional regulator;
strep5383	5	4	SAV:2;SBI:1;SGR:1;SCAB:1	GO:0003676	nucleic acid binding	F	SAV_Chr|NP_821511.1 SCAB_Chr|YP_003493511.1 SGR_ Chr|YP_001821706.1 SAV_Chr|NP_821527.1 SBI_Chr|ADI06837.1	hypothetical protein; hypothetical protein; hypothetical protein; hypothetical protein; hypothetical protein;
strep5384	5	4	SAV:2;SBI:1;SGR:1;SCAB:1	GO:0016614:GO:0050660	oxidoreductase activity, acting on CH-OH group of donors:FAD or FADH2 binding	F:F	SAV_Chr|NP_821583.1 SBI_Chr|ADI09201.1 SCAB_Chr|YP_003492288.1 SGR_ Chr|YP_001821989.1 SAV_Chr|NP_827244.1	cholesterol oxidase; cholesterol oxidase; hypothetical protein; putative cholesterol oxidase; cholesterol oxidase;
strep5385	5	4	SAV:1;SBI:1;SGR:1;SCAB:2	GO:0003677:GO:0004803:GO:0006313	DNA binding:transposase activity:transposition, DNA-mediated	F:F:P	SAV_Chr|NP_821698.1 SGR_ Chr|YP_001824047.1 SCAB_Chr|YP_003493525.1 SBI_Chr|ADI04339.1 SCAB_Chr|YP_003493202.1	transposase; putative transposase; hypothetical protein; hypothetical protein; hypothetical protein;
strep5386	5	4	SAV:2;SBI:1;SGR:1;SCAB:1	GO:0004497:GO:0016491:GO:0055114	monooxygenase activity:oxidoreductase activity:oxidation reduction	F:F:P	SAV_Chr|NP_822380.1 SCAB_Chr|YP_003493987.1 SBI_Chr|ADI04135.1 SAV_Chr|NP_822737.1 SGR_ Chr|YP_001827845.1	alkanesulfonate monooxygenase; alkanesulfonate monooxygenase; alkanesulfonate monooxygenase; alkanesulfonate monooxygenase; putative alkanesulfonate monooxygenase;
strep5387	5	4	SAV:2;SBI:1;SGR:1;SCAB:1	GO:0000166:GO:0005215:GO:0005524:GO:0005886:GO:0006200:GO:0006810:GO:0016020:GO:0016787:GO:0016887:GO:0017111	nucleotide binding:transporter activity:ATP binding:plasma membrane:ATP catabolic process:transport:membrane:hydrolase activity:ATPase activity:nucleoside-triphosphatase activity	F:F:F:C:P:P:C:F:F:F	SAV_Chr|NP_822735.1 SBI_Chr|ADI05372.1 SGR_ Chr|YP_001827847.1 SAV_Chr|NP_826594.1 SCAB_Chr|YP_003491533.1	ABC transporter ATP-binding protein; ABC transporter ATP-binding protein; putative ABC transporter ATP-binding protein; ABC transporter ATP-binding protein; putative ABC transporter ATP-binding subunit;
strep5388	5	4	SAV:1;SBI:2;SGR:1;SCAB:1	GO:0016787	hydrolase activity	F	SAV_Chr|NP_823275.1 SBI_Chr|ADI09437.1 SGR_ Chr|YP_001822512.1 SCAB_Chr|YP_003486048.1 SBI_Chr|ADI04937.1	hydrolase; abhydrolase, alpha/beta hydrolase fold protein; putative hydrolase; putative hydrolase; ab hydrolase, alpha/beta hydrolase fold protein;
strep5389	5	4	SAV:2;SBI:1;SGR:1;SCAB:1	GO:0003824:GO:0005488:GO:0008152:GO:0008270:GO:0016491:GO:0055114	catalytic activity:binding:metabolic process:zinc ion binding:oxidoreductase activity:oxidation reduction	F:F:P:F:F:P	SAV_Chr|NP_824884.1 SBI_Chr|ADI04709.1 SCAB_Chr|YP_003486020.1 SAV_Chr|NP_827624.1 SGR_ Chr|YP_001827182.1	dehydrogenase; dehydrogenase; zinc-binding dehydrogenase; alcohol dehydrogenase; putative zinc-containing alcohol dehydrogenase;
strep5390	5	4	SAV:1;SBI:2;SGR:1;SCAB:1				SAV_Chr|NP_825949.1 SGR_ Chr|YP_001822717.1 SBI_Chr|ADI10613.1 SCAB_Chr|YP_003486251.1 SBI_Chr|ADI03824.1	DJ-1/PfpI family transcriptional regulator; hypothetical protein; DJ-1/PfpI family transcriptional regulator; hypothetical protein; ThiJ/PfpI domain protein;
strep5391	5	4	SAV:2;SBI:1;SGR:1;SCAB:1	GO:0003677:GO:0003700:GO:0006350:GO:0006352:GO:0006355:GO:0016987:GO:0045449	DNA binding:sequence-specific DNA binding transcription factor activity:transcription:transcription initiation:regulation of transcription, DNA-dependent:sigma factor activity:regulation of transcription	F:F:P:P:P:F:P	SAV_Chr|NP_827253.1 SBI_Chr|ADI09700.1 SAV_Chr|NP_827513.1 SGR_ Chr|YP_001824307.1 SCAB_Chr|YP_003490829.1	ECF subfamily RNA polymerase sigma factor; putative sigma factor; ECF subfamily RNA polymerase sigma factor; RNA polymerase ECF-subfamily sigma factor; putative sigma factor;
strep5392	5	4	SAV:2;SBI:1;SGR:1;SCAB:1	GO:0000166:GO:0005524:GO:0006200:GO:0016887:GO:0017111	nucleotide binding:ATP binding:ATP catabolic process:ATPase activity:nucleoside-triphosphatase activity	F:F:P:F:F	SAV_Chr|NP_827724.1 SGR_ Chr|YP_001827269.1 SBI_Chr|ADI11920.1 SAV_Chr|NP_828385.1 SCAB_Chr|YP_003486981.1	ABC transporter ATP-binding protein; putative ABC transporter ATP-binding protein; putative ABC transporter ATP-binding protein; ABC transporter ATP-binding protein; putative transporter ATP-binding protein;
strep5393	5	4	SAV:1;SBI:2;SGR:1;SCAB:1				SAV_Chr|NP_827923.1 SCAB_Chr|YP_003492924.1 SBI_Chr|ADI05656.1 SGR_ Chr|YP_001824379.1 SBI_Chr|ADI05558.1	hypothetical protein; hypothetical protein; hypothetical protein; hypothetical protein; hypothetical protein;
strep1964	7	5	SCO:3;SAV:1;SBI:1;SGR:1;SCAB:1	GO:0003684:GO:0003887:GO:0006281	damaged DNA binding:DNA-directed DNA polymerase activity:DNA repair	F:F:P	SCO_SCP1|NP_639609.1 SCO_SCP1|NP_639929.1 SCO_Chr|NP_626011.1 SAV_Chr|NP_827732.1 SCAB_Chr|YP_003492754.1 SBI_Chr|ADI11395.1 SGR_ Chr|YP_001828204.1	hypothetical protein; hypothetical protein; hypothetical protein; hypothetical protein; hypothetical protein; hypothetical protein; hypothetical protein;
strep1970	7	5	SCO:3;SAV:1;SBI:1;SGR:1;SCAB:1	GO:0003677:GO:0043565	DNA binding:sequence-specific DNA binding	F:F	SCO_SCP1|NP_639635.1 SCO_SCP1|NP_639903.1 SCO_Chr|NP_628608.1 SAV_Chr|NP_824960.1 SCAB_Chr|YP_003490806.1 SGR_ Chr|YP_001825769.1 SBI_Chr|ADI09466.1	putative DNA-binding protein; putative DNA-binding protein; DNA-binding protein; DNA-binding protein; putative chitinase-promoter-binding protein; putative DNA-binding protein; putative DNA-binding protein;
strep1975	7	5	SCO:1;SAV:3;SBI:1;SGR:1;SCAB:1	GO:0008745:GO:0009253	N-acetylmuramoyl-L-alanine amidase activity:peptidoglycan catabolic process	F:P	SAV_Chr|NP_822413.1 SAV_Chr|NP_828342.1 SAV_Chr|NP_825330.1 SCO_Chr|NP_631306.1 SCAB_Chr|YP_003493967.1 SBI_Chr|ADI04198.1 SGR_ Chr|YP_001822860.1	amidase; amidase; amidase; hypothetical protein; hypothetical protein; amidase; putative amidase;
strep1978	7	5	SCO:1;SAV:1;SBI:3;SGR:1;SCAB:1	GO:0000155:GO:0000160:GO:0000166:GO:0004673:GO:0004871:GO:0005524:GO:0006950:GO:0007165:GO:0016020:GO:0016301:GO:0016310:GO:0016740:GO:0016772:GO:0018106	two-component sensor activity:two-component signal transduction system (phosphorelay):nucleotide binding:protein histidine kinase activity:signal transducer activity:ATP binding:response to stress:signal transduction:membrane:kinase activity:phosphorylation:transferase activity:transferase activity, transferring phosphorus-containing groups:peptidyl-histidine phosphorylation	F:P:F:F:F:F:P:P:C:F:P:F:F:P	SBI_Chr|ADI03412.1 SBI_Chr|ADI06380.1 SBI_Chr|ADI03418.1 SCO_Chr|NP_629993.1 SAV_Chr|NP_823572.1 SGR_ Chr|YP_001823173.1 SCAB_Chr|YP_003488074.1	two-component system sensor kinase for high-affinity potassium transport system; putative two-component system sensor kinase for high-affinity potassium transport system; Osmosensitive K channel His kinase sensor; turgor pressure sensor; two-component system sensor kinase for high-affinity potassium transport system; putative two-component system sensor kinase; putative turgor pressure sensor;
strep1980	7	5	SCO:1;SAV:1;SBI:3;SGR:1;SCAB:1	GO:0000156:GO:0000160:GO:0003677:GO:0006355	two-component response regulator activity:two-component signal transduction system (phosphorelay):DNA binding:regulation of transcription, DNA-dependent	F:P:F:P	SBI_Chr|ADI04275.1 SBI_Chr|ADI13117.1 SCO_Chr|NP_629542.1 SCAB_Chr|YP_003488502.1 SGR_ Chr|YP_001823647.1 SBI_Chr|ADI10500.1 SAV_Chr|NP_821247.1	two-component system response regulator; two-component system response regulator; two-component system response regulator; putative two-component system response regulator; putative two-component system response regulator; putative two-component system response regulator; two-component system response regulator;
strep1985	7	5	SCO:1;SAV:1;SBI:3;SGR:1;SCAB:1	GO:0000166:GO:0005524:GO:0006200:GO:0016887:GO:0017111	nucleotide binding:ATP binding:ATP catabolic process:ATPase activity:nucleoside-triphosphatase activity	F:F:P:F:F	SBI_Chr|ADI07931.1 SBI_Chr|ADI08155.1 SBI_Chr|ADI09538.1 SCO_Chr|NP_628573.1 SCAB_Chr|YP_003494144.1 SAV_Chr|NP_821870.1 SGR_ Chr|YP_001825541.1	ABC transporter ATP-binding protein; ABC transporter ATP-binding protein; ABC transporter ATP-binding protein; ABC transporter ATP-binding protein; putative ABC transporter ATP-binding protein; ABC transporter ATP-binding protein; putative ABC transporter ATP-binding protein;
strep1990	7	5	SCO:1;SAV:1;SBI:1;SGR:3;SCAB:1	GO:0005737:GO:0006807:GO:0009039:GO:0016151:GO:0016787:GO:0016810:GO:0019627:GO:0046872	cytoplasm:nitrogen compound metabolic process:urease activity:nickel ion binding:hydrolase activity:hydrolase activity, acting on carbon-nitrogen (but not peptide) bonds:urea metabolic process:metal ion binding	C:P:F:F:F:F:P:F	SGR_ Chr|YP_001821748.1 SGR_ Chr|YP_001827809.1 SCO_Chr|NP_625522.1 SBI_Chr|ADI11994.1 SCAB_Chr|YP_003493335.1 SAV_Chr|NP_828282.1 SGR_ Chr|YP_001822358.1	urease subunit alpha; urease subunit alpha; urease subunit alpha; urease subunit alpha; urease subunit alpha; urease subunit alpha; urease subunit alpha;
strep2084	7	5	SCO:1;SAV:1;SBI:1;SGR:1;SCAB:3	GO:0003824:GO:0008152	catalytic activity:metabolic process	F:P	SCO_Chr|NP_625072.1 SCAB_Chr|YP_003486647.1 SAV_Chr|NP_828649.1 SGR_ Chr|YP_001825330.1 SBI_Chr|ADI07402.1 SCAB_Chr|YP_003487808.1 SCAB_Chr|YP_003490462.1	hypothetical protein; hypothetical protein; hypothetical protein; hypothetical protein; hypothetical protein; hypothetical protein; hypothetical protein;
strep2096	7	5	SCO:1;SAV:1;SBI:3;SGR:1;SCAB:1				SCO_Chr|NP_627082.1 SCAB_Chr|YP_003486134.1 SAV_Chr|NP_825743.1 SGR_ Chr|YP_001828477.1 SBI_Chr|ADI03246.1 SBI_Chr|ADI04323.1 SBI_Chr|ADI12487.1	hypothetical protein; hypothetical protein; hypothetical protein; putative transcriptional regulator; transcriptional regulator; transcriptional regulator, HxlR family protein; hypothetical protein;
strep2097	7	5	SCO:3;SAV:1;SBI:1;SGR:1;SCAB:1				SCO_Chr|NP_627276.1 SCAB_Chr|YP_003491061.1 SCO_Chr|NP_627277.1 SAV_Chr|NP_826201.1 SCO_Chr|NP_631649.1 SGR_ Chr|YP_001821826.1 SBI_Chr|ADI11077.1	hypothetical protein; hypothetical protein; hypothetical protein; hypothetical protein; hypothetical protein; hypothetical protein; hypothetical protein;
strep2098	7	5	SCO:1;SAV:1;SBI:1;SGR:1;SCAB:3	GO:0005886:GO:0016020:GO:0016021	plasma membrane:membrane:integral to membrane	C:C:C	SCO_Chr|NP_627309.1 SGR_ Chr|YP_001825957.1 SCAB_Chr|YP_003493201.1 SBI_Chr|ADI07676.1 SCAB_Chr|YP_003491023.1 SAV_Chr|NP_824704.1 SCAB_Chr|YP_003494461.1	ABC transporter integral membrane protein; putative ABC transporter permease protein; putative ABC transporter integral membrane protein; ABC transporter integral membrane protein; putative ABC transporter transmembrane subunit; ABC transporter integral membrane protein; putative ABC transporter integral membrane protein;
strep2111	7	5	SCO:3;SAV:1;SBI:1;SGR:1;SCAB:1	GO:0004497:GO:0008152:GO:0016491:GO:0055114	monooxygenase activity:metabolic process:oxidoreductase activity:oxidation reduction	F:P:F:P	SCO_Chr|NP_631279.1 SCAB_Chr|YP_003494412.1 SCO_Chr|NP_631699.1 SBI_Chr|ADI09540.1 SCO_Chr|NP_631743.1 SAV_Chr|NP_826936.1 SGR_ Chr|YP_001822411.1	monooxygenase; putative monooxygenase; oxidoreductase; oxidoreductase; oxidoreductase; monooxygenase; putative monooxygenase;
strep2117	6	5	SCO:2;SAV:1;SBI:1;SGR:1;SCAB:1				SCO_Chr|NP_625128.1 SCO_Chr|NP_626534.1 SAV_Chr|NP_827092.1 SGR_ Chr|YP_001826740.1 SCAB_Chr|YP_003492153.1 SBI_Chr|ADI10779.1	alkaline phosphatase; alkaline phosphatase; alkaline phosphatase; putative alkaline phosphatase; putative alkaline phosphatase; alkaline phosphatase;
strep2119	6	5	SCO:2;SAV:1;SBI:1;SGR:1;SCAB:1	GO:0004553:GO:0005975:GO:0016787	hydrolase activity, hydrolyzing O-glycosyl compounds:carbohydrate metabolic process:hydrolase activity	F:P:F	SCO_Chr|NP_626989.1 SCO_Chr|NP_630397.1 SAV_Chr|NP_826479.1 SCAB_Chr|YP_003491390.1 SGR_ Chr|YP_001826307.1 SBI_Chr|ADI10071.1	beta-N-acetylglucosaminidase; secreted hydrolase; beta-N-acetylhexosaminidase; putative sugar hydrolase; putative beta-N-acetylglucosaminidase; putative sugar hydrolase;
strep2121	6	5	SCO:2;SAV:1;SBI:1;SGR:1;SCAB:1	GO:0004725:GO:0006470	protein tyrosine phosphatase activity:protein amino acid dephosphorylation	F:P	SCO_Chr|NP_627892.1 SCO_Chr|NP_630906.1 SCAB_Chr|YP_003489766.1 SAV_Chr|NP_824932.1 SGR_ Chr|YP_001823261.1 SBI_Chr|ADI07102.1	heavy metal reductase; arsenate reductase; putative heavy metal reductase; low molecular weight protein tyrosine phosphatase; putative heavy metal reductase; low molecular weight protein tyrosine phosphatase;
strep2122	6	5	SCO:2;SAV:1;SBI:1;SGR:1;SCAB:1	GO:0003824:GO:0008152:GO:0030976	catalytic activity:metabolic process:thiamin pyrophosphate binding	F:P:F	SCO_Chr|NP_628756.1 SCO_Chr|NP_630369.1 SAV_Chr|NP_826053.1 SCAB_Chr|YP_003489394.1 SGR_ Chr|YP_001824442.1 SBI_Chr|ADI09246.1	2-oxoglutarate ferredoxin oxidoreductase subunit beta; 2-oxoglutarate ferredoxin oxidoreductase subunit beta; 2-oxoglutarate ferredoxin oxidoreductase subunit beta; putative oxidoreductase; 2-oxoglutarate ferredoxin oxidoreductase subunit beta; 2-oxoglutarate ferredoxin oxidoreductase subunit beta;
strep2125	6	5	SCO:2;SAV:1;SBI:1;SGR:1;SCAB:1	GO:0003824:GO:0004455:GO:0005488:GO:0008152:GO:0008652:GO:0009082:GO:0016491:GO:0050662:GO:0055114	catalytic activity:ketol-acid reductoisomerase activity:binding:metabolic process:cellular amino acid biosynthetic process:branched chain family amino acid biosynthetic process:oxidoreductase activity:coenzyme binding:oxidation reduction	F:F:F:P:P:P:F:F:P	SCO_Chr|NP_629649.1 SCO_Chr|NP_631213.1 SCAB_Chr|YP_003488368.1 SAV_Chr|NP_823907.1 SBI_Chr|ADI06676.1 SGR_ Chr|YP_001823510.1	ketol-acid reductoisomerase; ketol-acid reductoisomerase; acetolactate synthase small subunit; ketol-acid reductoisomerase; ketol-acid reductoisomerase; ketol-acid reductoisomerase;
strep2126	6	5	SCO:2;SAV:1;SBI:1;SGR:1;SCAB:1	GO:0005215:GO:0006810:GO:0008643:GO:0016020:GO:0016021:GO:0022891:GO:0055085	transporter activity:transport:carbohydrate transport:membrane:integral to membrane:substrate-specific transmembrane transporter activity:transmembrane transport	F:P:P:C:C:F:P	SCO_Chr|NP_629713.1 SCO_Chr|NP_631212.1 SAV_Chr|NP_823833.1 SCAB_Chr|YP_003488295.1 SGR_ Chr|YP_001823412.1 SBI_Chr|ADI06604.1	sugar transporter; sugar transporter; L-arabinose permease; glucose transport protein GlcP; putative glucose transporter; putative glucose transporter;
strep2128	6	5	SCO:2;SAV:1;SBI:1;SGR:1;SCAB:1	GO:0003824:GO:0008152:GO:0016747:GO:0016740	catalytic activity:metabolic process:transferase activity, transferring acyl groups other than amino-acyl groups:transferase activity	F:P:F:F	SCO_Chr|NP_630804.1 SCO_Chr|NP_630860.1 SAV_Chr|NP_822857.1 SCAB_Chr|YP_003487064.1 SGR_ Chr|YP_001822506.1 SBI_Chr|ADI05764.1	acetyl-CoA acetyltransferase; acetyl-CoA acetyltransferase; acetyl-CoA acetyltransferase; putative thiolase/acety-coA transferase; acetyl-CoA acetyltransferase; acetyl-CoA acetyltransferase;
strep2129	6	5	SCO:2;SAV:1;SBI:1;SGR:1;SCAB:1	GO:0003824:GO:0005488:GO:0006629:GO:0006631:GO:0008152:GO:0016491:GO:0050662:GO:0055114	catalytic activity:binding:lipid metabolic process:fatty acid metabolic process:metabolic process:oxidoreductase activity:coenzyme binding:oxidation reduction	F:F:P:P:P:F:F:P	SCO_Chr|NP_630805.1 SCO_Chr|NP_630861.1 SCAB_Chr|YP_003487063.1 SAV_Chr|NP_822856.1 SGR_ Chr|YP_001822505.1 SBI_Chr|ADI05763.1	fatty acid oxidative multifunctional enzyme; fatty oxidation protein; putative fatty acid oxidative multifunctional protein; fatty acid oxidation complex alpha-subunit; putative fatty acid oxidation complex alpha-subunit; putative fatty acid oxidation complex alpha-subunit;
strep2134	6	5	SCO:1;SAV:2;SBI:1;SGR:1;SCAB:1	GO:0008152:GO:0016491:GO:0055114	metabolic process:oxidoreductase activity:oxidation reduction	P:F:P	SAV_Chr|NP_821964.1 SAV_Chr|NP_823786.1 SCO_Chr|NP_629787.1 SCAB_Chr|YP_003488247.1 SGR_ Chr|YP_001823357.1 SBI_Chr|ADI12859.1	aldehyde dehydrogenase; aldehyde dehydrogenase; aldehyde dehydrogenase; putative aldehyde dehydrogenase; putative aldehyde dehydrogenase; aldehyde dehydrogenase;
strep2135	6	5	SCO:1;SAV:2;SBI:1;SGR:1;SCAB:1	GO:0000166:GO:0004781:GO:0005524:GO:0008152:GO:0016740:GO:0016779:GO:0019419	nucleotide binding:sulfate adenylyltransferase (ATP) activity:ATP binding:metabolic process:transferase activity:nucleotidyltransferase activity:sulfate reduction	F:F:F:P:F:F:P	SAV_Chr|NP_823307.1 SAV_Chr|NP_823489.1 SCO_Chr|NP_630206.1 SCAB_Chr|YP_003487666.1 SBI_Chr|ADI06135.1 SGR_ Chr|YP_001822907.1	sulfate adenylyltransferase subunit 2; sulfate adenylyltransferase subunit 2; sulfate adenylyltransferase subunit 2; sulfate adenylyltransferase subunit 2; sulfate adenylyltransferase subunit 2; sulfate adenylyltransferase subunit 2;
strep2136	6	5	SCO:1;SAV:2;SBI:1;SGR:1;SCAB:1	GO:0003333:GO:0006865:GO:0015171:GO:0016020:GO:0055085	amino acid transmembrane transport:amino acid transport:amino acid transmembrane transporter activity:membrane:transmembrane transport	P:P:F:C:P	SAV_Chr|NP_823566.1 SAV_Chr|NP_825951.1 SCO_Chr|NP_630020.1 SCAB_Chr|YP_003488068.1 SGR_ Chr|YP_001823167.1 SBI_Chr|ADI06369.1	amino acid permease; amino acid permease; hypothetical protein; putative integral membrane protein; putative amino acid permease; putative integral membrane protein;
strep2137	6	5	SCO:1;SAV:2;SBI:1;SGR:1;SCAB:1	GO:0000166:GO:0005524:GO:0005737:GO:0005886:GO:0006605:GO:0006810:GO:0006886:GO:0015031:GO:0016020:GO:0017038:GO:0055085	nucleotide binding:ATP binding:cytoplasm:plasma membrane:protein targeting:transport:intracellular protein transport:protein transport:membrane:protein import:transmembrane transport	F:F:C:C:P:P:P:P:C:P:P	SAV_Chr|NP_823741.1 SAV_Chr|NP_826248.1 SCO_Chr|NP_627227.1 SCAB_Chr|YP_003491107.1 SGR_ Chr|YP_001826043.1 SBI_Chr|ADI09622.1	preprotein translocase subunit SecA; preprotein translocase subunit SecA; preprotein translocase subunit SecA; preprotein translocase; preprotein translocase subunit SecA; preprotein translocase subunit SecA;
strep2138	6	5	SCO:1;SAV:2;SBI:1;SGR:1;SCAB:1	GO:0008289	lipid binding	F	SAV_Chr|NP_824546.1 SAV_Chr|NP_824547.1 SCO_Chr|NP_629038.1 SCAB_Chr|YP_003489139.1 SGR_ Chr|YP_001824166.1 SBI_Chr|ADI07777.1	lipoprotein; simple sugar transport system substrate-binding protein; lipoprotein; putative lipoprotein; putative lipoprotein; putative lipoprotein;
strep2141	6	5	SCO:1;SAV:2;SBI:1;SGR:1;SCAB:1	GO:0000166:GO:0004370:GO:0005524:GO:0005975:GO:0006071:GO:0006072:GO:0016301:GO:0016310:GO:0016740:GO:0016773	nucleotide binding:glycerol kinase activity:ATP binding:carbohydrate metabolic process:glycerol metabolic process:glycerol-3-phosphate metabolic process:kinase activity:phosphorylation:transferase activity:phosphotransferase activity, alcohol group as acceptor	F:F:F:P:P:P:F:P:F:F	SAV_Chr|NP_827840.1 SAV_Chr|NP_828139.1 SCO_Chr|NP_625935.1 SCAB_Chr|YP_003492850.1 SGR_ Chr|YP_001827356.1 SBI_Chr|ADI11583.1	glycerol kinase; glycerol kinase; glycerol kinase; putative glycerol kinase; putative glycerol kinase; putative glycerol kinase;
strep2142	6	5	SCO:1;SAV:1;SBI:2;SGR:1;SCAB:1				SBI_Chr|ADI03148.1 SBI_Chr|ADI09509.1 SCO_Chr|NP_625077.1 SCAB_Chr|YP_003486656.1 SAV_Chr|NP_828641.1 SGR_ Chr|YP_001822858.1	hypothetical protein; hypothetical protein; hypothetical protein; hypothetical protein; hypothetical protein; hypothetical protein;
strep2143	6	5	SCO:1;SAV:1;SBI:2;SGR:1;SCAB:1	GO:0000166:GO:0000287:GO:0003824:GO:0005524:GO:0005886:GO:0006754:GO:0006810:GO:0006811:GO:0006813:GO:0008152:GO:0008556:GO:0015662:GO:0016020:GO:0016021:GO:0016787:GO:0016820:GO:0046872	nucleotide binding:magnesium ion binding:catalytic activity:ATP binding:plasma membrane:ATP biosynthetic process:transport:ion transport:potassium ion transport:metabolic process:potassium-transporting ATPase activity:ATPase activity, coupled to transmembrane movement of ions, phosphorylative mechanism:membrane:integral to membrane:hydrolase activity:hydrolase activity, acting on acid anhydrides,…	F:F:F:F:C:P:P:P:P:P:F:F:C:C:F:F:F	SBI_Chr|ADI03415.1 SBI_Chr|ADI12388.1 SCO_Chr|NP_627909.1 SAV_Chr|NP_822093.1 SCAB_Chr|YP_003486482.1 SGR_ Chr|YP_001824190.1	potassium-transporting ATPase subunit B; potassium-transporting ATPase subunit B; potassium-transporting ATPase subunit B; potassium-transporting ATPase subunit B; putative cation transport system component; potassium-transporting ATPase subunit B;
strep2144	6	5	SCO:1;SAV:1;SBI:2;SGR:1;SCAB:1	GO:0009055:GO:0016491	electron carrier activity:oxidoreductase activity	F:F	SBI_Chr|ADI03439.1 SBI_Chr|ADI11509.1 SCO_Chr|NP_631359.1 SGR_ Chr|YP_001827329.1 SCAB_Chr|YP_003492815.1 SAV_Chr|NP_827797.1	fumarate reductase/succinate dehydrogenase flavoprotein domain protein; putative FAD-binding dehydrogenase; putative FAD-binding dehydrogenase; putative FAD-binding dehydrogenase; putative FAD-binding protein; putative FAD-binding dehydrogenase;
strep2145	6	5	SCO:1;SAV:1;SBI:2;SGR:1;SCAB:1	GO:0003824:GO:0005488:GO:0008152	catalytic activity:binding:metabolic process	F:F:P	SBI_Chr|ADI03512.1 SBI_Chr|ADI05460.1 SCO_Chr|NP_625735.1 SCAB_Chr|YP_003493063.1 SAV_Chr|NP_828069.1 SGR_ Chr|YP_001827582.1	amine oxidase; putative flavin-binding oxidoreductase; amino oxidase; putative flavin-binding oxidoreductase; amino oxidase; putative amino oxidase;
strep2147	6	5	SCO:1;SAV:1;SBI:2;SGR:1;SCAB:1	GO:0003824:GO:0004616:GO:0005488:GO:0006098:GO:0008152:GO:0016491:GO:0050661:GO:0050662:GO:0055114	catalytic activity:phosphogluconate dehydrogenase (decarboxylating) activity:binding:pentose-phosphate shunt:metabolic process:oxidoreductase activity:NADP or NADPH binding:coenzyme binding:oxidation reduction	F:F:F:P:P:F:F:F:P	SBI_Chr|ADI04026.1 SBI_Chr|ADI05053.1 SCO_Chr|NP_625271.1 SAV_Chr|NP_828425.1 SCAB_Chr|YP_003486919.1 SGR_ Chr|YP_001822281.1	6-phosphogluconate dehydrogenase; 6-phosphogluconate dehydrogenase; 6-phosphogluconate dehydrogenase; 6-phosphogluconate dehydrogenase; 6-phosphogluconate 1-dehydrogenase; 6-phosphogluconate dehydrogenase;
strep2148	6	5	SCO:1;SAV:1;SBI:2;SGR:1;SCAB:1	GO:0005488	binding	F	SBI_Chr|ADI04120.1 SBI_Chr|ADI04637.1 SCO_Chr|NP_627506.1 SCAB_Chr|YP_003489514.1 SAV_Chr|NP_825941.1 SGR_ Chr|YP_001825319.1	NADPH-dependent FMN reductase; NADPH-dependent FMN reductase; oxidoreductase; putative oxidoreductase; NAD(P)H-dependent FMN reductase; putative NAD(P)H-dependent FMN reductase;
strep2150	6	5	SCO:1;SAV:1;SBI:2;SGR:1;SCAB:1	GO:0008080:GO:0008152:GO:0016740	N-acetyltransferase activity:metabolic process:transferase activity	F:P:F	SBI_Chr|ADI04748.1 SBI_Chr|ADI06691.1 SCO_Chr|NP_629638.1 SAV_Chr|NP_823918.1 SCAB_Chr|YP_003488379.1 SGR_ Chr|YP_001823524.1	acetyltransferase; putative acetyltransferase; acetyltransferase; acetyltransferase; putative acetyltransferase; putative acetyltransferase;
strep2151	6	5	SCO:1;SAV:1;SBI:2;SGR:1;SCAB:1	GO:0005576:GO:0016998	extracellular region:cell wall macromolecule catabolic process	C:P	SBI_Chr|ADI04843.1 SBI_Chr|ADI05250.1 SCO_Chr|NP_733519.1 SAV_Chr|NP_828426.1 SCAB_Chr|YP_003486918.1 SGR_ Chr|YP_001822257.1	hypothetical protein; hypothetical protein; secreted protein; peptidase; hypothetical protein; M23 family secreted peptidase;
strep2153	6	5	SCO:1;SAV:1;SBI:2;SGR:1;SCAB:1	GO:0005524	ATP binding	F	SBI_Chr|ADI05201.1 SBI_Chr|ADI05698.1 SCO_Chr|NP_626242.1 SAV_Chr|NP_827428.1 SCAB_Chr|YP_003492458.1 SGR_ Chr|YP_001822568.1	regulatory protein; hypothetical protein; hypothetical protein; regulatory protein; hypothetical protein; regulatory protein;
strep2154	6	5	SCO:1;SAV:1;SBI:2;SGR:1;SCAB:1	GO:0000156:GO:0000160:GO:0003677:GO:0003700:GO:0005488:GO:0005622:GO:0006350:GO:0006351:GO:0006355:GO:0043565:GO:0045449:GO:0000166:GO:0017111	two-component response regulator activity:two-component signal transduction system (phosphorelay):DNA binding:sequence-specific DNA binding transcription factor activity:binding:intracellular:transcription:transcription, DNA-dependent:regulation of transcription, DNA-dependent:sequence-specific DNA binding:regulation of transcription:nucleotide binding:nucleoside-triphosphatase activity	F:P:F:F:F:C:P:P:P:F:P:F:F	SBI_Chr|ADI05915.1 SBI_Chr|ADI06684.1 SCO_Chr|NP_629641.1 SAV_Chr|NP_823915.1 SCAB_Chr|YP_003488376.1 SGR_ Chr|YP_001823521.1	LuxR family transcriptional regulator; LuxR family transcriptional regulator; regulatory protein; LuxR family transcriptional regulator; putative LuxR family regulator; LuxR family transcriptional regulator;
strep2156	6	5	SCO:1;SAV:1;SBI:2;SGR:1;SCAB:1	GO:0000166:GO:0003824:GO:0003883:GO:0005524:GO:0006221:GO:0006541:GO:0016874	nucleotide binding:catalytic activity:CTP synthase activity:ATP binding:pyrimidine nucleotide biosynthetic process:glutamine metabolic process:ligase activity	F:F:F:F:P:P:F	SBI_Chr|ADI05940.1 SBI_Chr|ADI11353.1 SCO_Chr|NP_626047.1 SAV_Chr|NP_827680.1 SCAB_Chr|YP_003492708.1 SGR_ Chr|YP_001827233.1	CTP synthetase; CTP synthetase; CTP synthetase; CTP synthetase; putative CTP synthetase; CTP synthetase;
strep2158	6	5	SCO:1;SAV:1;SBI:2;SGR:1;SCAB:1	GO:0000166:GO:0003677:GO:0003916:GO:0003918:GO:0005524:GO:0005694:GO:0006265:GO:0016853	nucleotide binding:DNA binding:DNA topoisomerase activity:DNA topoisomerase (ATP-hydrolyzing) activity:ATP binding:chromosome:DNA topological change:isomerase activity	F:F:F:F:F:C:P:F	SBI_Chr|ADI06417.1 SBI_Chr|ADI12629.1 SCO_Chr|NP_629945.1 SCAB_Chr|YP_003488110.1 SAV_Chr|NP_823618.1 SGR_ Chr|YP_001823210.1	DNA topoisomerase IV subunit B; DNA topoisomerase IV subunit B; DNA topoisomerase IV subunit B; GyrB-like gyrase subunit; DNA topoisomerase IV subunit B; DNA topoisomerase IV subunit B;
strep2161	6	5	SCO:1;SAV:1;SBI:2;SGR:1;SCAB:1	GO:0008080:GO:0008152:GO:0016740	N-acetyltransferase activity:metabolic process:transferase activity	F:P:F	SBI_Chr|ADI06829.1 SBI_Chr|ADI08651.1 SCO_Chr|NP_628660.1 SAV_Chr|NP_825991.1 SGR_ Chr|YP_001825719.1 SCAB_Chr|YP_003489465.1	GCN5-related N-acetyltransferase; GCN5-related N-acetyltransferase; acetyltransferase; acetyltransferase; putative acetyltransferase; putative acetyltransferase;
strep2162	6	5	SCO:1;SAV:1;SBI:2;SGR:1;SCAB:1				SBI_Chr|ADI06977.1 SBI_Chr|ADI07591.1 SCO_Chr|NP_629956.1 SAV_Chr|NP_823602.1 SCAB_Chr|YP_003488104.1 SGR_ Chr|YP_001824731.1	hypothetical protein; hypothetical protein; hypothetical protein; hypothetical protein; hypothetical protein; hypothetical protein;
strep2163	6	5	SCO:1;SAV:1;SBI:2;SGR:1;SCAB:1				SBI_Chr|ADI07486.1 SBI_Chr|ADI10322.1 SCO_Chr|NP_627362.1 SGR_ Chr|YP_001825877.1 SAV_Chr|NP_824759.1 SCAB_Chr|YP_003490969.1	hypothetical protein; hypothetical protein; secreted protein; hypothetical protein; hypothetical protein; hypothetical protein;
strep2164	6	5	SCO:1;SAV:1;SBI:2;SGR:1;SCAB:1	GO:0016787	hydrolase activity	F	SBI_Chr|ADI08271.1 SBI_Chr|ADI08965.1 SCO_Chr|NP_733703.1 SCAB_Chr|YP_003487467.1 SAV_Chr|NP_823096.1 SGR_ Chr|YP_001822701.1	NUDIX hydrolase; NUDIX hydrolase; hypothetical protein; hypothetical protein; hypothetical protein; hypothetical protein;
strep2165	6	5	SCO:1;SAV:1;SBI:2;SGR:1;SCAB:1	GO:0004177:GO:0006508:GO:0008235:GO:0009987:GO:0016787:GO:0030145:GO:0046872	aminopeptidase activity:proteolysis:metalloexopeptidase activity:cellular process:hydrolase activity:manganese ion binding:metal ion binding	F:P:F:P:F:F:F	SBI_Chr|ADI08399.1 SBI_Chr|ADI12198.1 SCO_Chr|NP_628153.1 SCAB_Chr|YP_003490272.1 SAV_Chr|NP_825407.1 SGR_ Chr|YP_001825133.1	aminopeptidase P; aminopeptidase P; Xaa-Pro aminopeptidase; Xaa-Pro aminopeptidase; aminopeptidase P; putative Xaa-Pro aminopeptidase;
strep2166	6	5	SCO:1;SAV:1;SBI:2;SGR:1;SCAB:1	GO:0000166:GO:0003677:GO:0003916:GO:0003918:GO:0005524:GO:0005694:GO:0006265:GO:0016853	nucleotide binding:DNA binding:DNA topoisomerase activity:DNA topoisomerase (ATP-hydrolyzing) activity:ATP binding:chromosome:DNA topological change:isomerase activity	F:F:F:F:F:C:P:F	SBI_Chr|ADI08508.1 SBI_Chr|ADI12630.1 SCO_Chr|NP_628061.1 SAV_Chr|NP_825498.1 SCAB_Chr|YP_003490181.1 SGR_ Chr|YP_001825217.1	DNA gyrase subunit B; DNA gyrase subunit B; DNA gyrase subunit B; DNA gyrase subunit B; DNA gyrase subunit B; DNA gyrase subunit B;
strep2168	6	5	SCO:1;SAV:1;SBI:2;SGR:1;SCAB:1				SBI_Chr|ADI09791.1 SBI_Chr|ADI09792.1 SCO_Chr|NP_627148.1 SCAB_Chr|YP_003491209.1 SAV_Chr|NP_826330.1 SGR_ Chr|YP_001826129.1	putative integral membrane protein; hypothetical protein; hypothetical protein; putative integral membrane protein; hypothetical protein; hypothetical protein;
strep2170	6	5	SCO:1;SAV:1;SBI:2;SGR:1;SCAB:1	GO:0000166:GO:0003677:GO:0003824:GO:0004518:GO:0005524:GO:0005737:GO:0006200:GO:0006281:GO:0006289:GO:0006974:GO:0009380:GO:0009381:GO:0009432:GO:0016887:GO:0046872	nucleotide binding:DNA binding:catalytic activity:nuclease activity:ATP binding:cytoplasm:ATP catabolic process:DNA repair:nucleotide-excision repair:response to DNA damage stimulus:excinuclease repair complex:excinuclease ABC activity:SOS response:ATPase activity:metal ion binding	F:F:F:F:F:C:P:P:P:P:C:F:P:F:F	SBI_Chr|ADI11141.1 SBI_Chr|ADI12891.1 SCO_Chr|NP_626222.1 SCAB_Chr|YP_003492489.1 SAV_Chr|NP_827462.1 SGR_ Chr|YP_001827076.1	excinuclease ABC subunit A; excinuclease ABC subunit A; excinuclease ABC subunit A; putative ABC excision nuclease subunit A; excinuclease ABC subunit A; excinuclease ABC subunit A;
strep2171	6	5	SCO:1;SAV:1;SBI:2;SGR:1;SCAB:1	GO:0005215:GO:0006810:GO:0016020:GO:0055085	transporter activity:transport:membrane:transmembrane transport	F:P:C:P	SBI_Chr|ADI11844.1 SBI_Chr|ADI12435.1 SCO_Chr|NP_627041.1 SAV_Chr|NP_823779.1 SCAB_Chr|YP_003494147.1 SGR_ Chr|YP_001822068.1	putative MFS transporter; major facilitator transporter; drug efflux protein; multi-drug efflux transporter; putative drug efflux protein; major facilitator superfamily permease;
strep2181	6	5	SCO:1;SAV:1;SBI:1;SGR:2;SCAB:1	GO:0009055	electron carrier activity	F	SGR_ Chr|YP_001822720.1 SGR_ Chr|YP_001828035.1 SCO_Chr|NP_625376.1 SAV_Chr|NP_822656.1 SBI_Chr|ADI05149.1 SCAB_Chr|YP_003493744.1	putative electron transfer flavoprotein beta subunit; putative electron transfer flavoprotein beta subunit; electron transfer flavoprotein subunit beta; electron transfer flavoprotein, beta subunit; putative electron transfer flavoprotein beta subunit; putative electron transfer flavoprotein subunit beta;
strep2182	6	5	SCO:1;SAV:1;SBI:1;SGR:2;SCAB:1	GO:0009055:GO:0050660	electron carrier activity:FAD or FADH2 binding	F:F	SGR_ Chr|YP_001822721.1 SGR_ Chr|YP_001828036.1 SCO_Chr|NP_625375.1 SAV_Chr|NP_822655.1 SCAB_Chr|YP_003493745.1 SBI_Chr|ADI05148.1	putative electron transfer flavoprotein alpha subunit; putative electron transfer flavoprotein alpha subunit; electron transfer flavoprotein subunit alpha; electron transfer flavoprotein, alpha subunit; putative electron transfer flavoprotein subunit alpha; electron transfer flavoprotein, alpha subunit;
strep2184	6	5	SCO:1;SAV:1;SBI:1;SGR:2;SCAB:1	GO:0016491:GO:0055114	oxidoreductase activity:oxidation reduction	F:P	SGR_ Chr|YP_001822945.1 SGR_ Chr|YP_001823795.1 SCO_Chr|NP_733514.1 SCAB_Chr|YP_003494045.1 SAV_Chr|NP_822773.1 SBI_Chr|ADI11238.1	putative oxidoreductase; putative oxidoreductase; aldo/keto reductase; putative oxidoreductase; oxidoreductase; aldo/keto reductase;
strep2185	6	5	SCO:1;SAV:1;SBI:1;SGR:2;SCAB:1				SGR_ Chr|YP_001823638.1 SGR_ Chr|YP_001826215.1 SCO_Chr|NP_627066.1 SAV_Chr|NP_826395.1 SCAB_Chr|YP_003491296.1 SBI_Chr|ADI09836.1	putative secreted protein; putative secreted protein; secreted protein; secreted protein; hypothetical protein; putative secreted protein;
strep2188	6	5	SCO:1;SAV:1;SBI:1;SGR:2;SCAB:1	GO:0055085	transmembrane transport	P	SGR_ Chr|YP_001824557.1 SGR_ Chr|YP_001826691.1 SCO_Chr|NP_630877.1 SBI_Chr|ADI11930.1 SAV_Chr|NP_828206.1 SCAB_Chr|YP_003493266.1	major facilitator superfamily permease; major facilitator superfamily permease; integral membrane efflux protein; transmembrane efflux protein; transmembrane efflux protein; putative MFS integral membrane transport protein;
strep2189	6	5	SCO:1;SAV:1;SBI:1;SGR:2;SCAB:1				SGR_ Chr|YP_001825875.1 SGR_ Chr|YP_001825876.1 SCO_Chr|NP_627363.1 SAV_Chr|NP_824760.1 SCAB_Chr|YP_003490968.1 SBI_Chr|ADI06516.1	hypothetical protein; hypothetical protein; secreted protein; hypothetical protein; hypothetical protein; hypothetical protein;
strep2190	6	5	SCO:1;SAV:1;SBI:1;SGR:2;SCAB:1	GO:0005215:GO:0005886:GO:0006810:GO:0016020:GO:0016021	transporter activity:plasma membrane:transport:membrane:integral to membrane	F:C:P:C:C	SGR_ Chr|YP_001826080.1 SGR_ Chr|YP_001827926.1 SCO_Chr|NP_626057.1 SAV_Chr|NP_827668.1 SCAB_Chr|YP_003492697.1 SBI_Chr|ADI11336.1	iron ABC transporter; iron ABC transporter; iron-siderophore uptake system transmembrane protein; ferrichrome ABC transport system permease protein; putative iron-siderophore uptake system transmembrane component; putative iron-siderophore uptake system transmembrane component;
strep2193	6	5	SCO:1;SAV:1;SBI:1;SGR:1;SCAB:2	GO:0003824:GO:0008152:GO:0016853	catalytic activity:metabolic process:isomerase activity	F:P:F	SCAB_Chr|YP_003485861.1 SCAB_Chr|YP_003493901.1 SCO_Chr|NP_627079.1 SAV_Chr|NP_826386.1 SGR_ Chr|YP_001826198.1 SBI_Chr|ADI09827.1	putative 2-hydroxyhepta-2,4-diene-1,7-dioate isomerase; putative hydrolase; 2-hydroxyhepta-2,4-diene-1,7-dioate isomerase; 2-hydroxyhepta-2,4-diene-1,7-dioate isomerase; putative 2-hydroxyhepta-2,4-diene-1,7-dioate isomerase; 2-hydroxyhepta-2,4-diene-1,7-dioate isomerase;
strep2195	6	5	SCO:1;SAV:1;SBI:1;SGR:1;SCAB:2				SCAB_Chr|YP_003485936.1 SCAB_Chr|YP_003493289.1 SCO_Chr|NP_625582.1 SAV_Chr|NP_828236.1 SGR_ Chr|YP_001827766.1 SBI_Chr|ADI11946.1	hypothetical protein; hypothetical protein; hypothetical protein; hypothetical protein; hypothetical protein; hypothetical protein;
strep2197	6	5	SCO:1;SAV:1;SBI:1;SGR:1;SCAB:2				SCAB_Chr|YP_003486071.1 SCAB_Chr|YP_003492072.1 SCO_Chr|NP_626582.1 SGR_ Chr|YP_001826680.1 SBI_Chr|ADI10677.1 SAV_Chr|NP_827017.1	putative integral membrane protein; putative integral membrane protein; integral membrane protein; putative integral membrane protein; integral membrane protein; integral membrane protein;
strep2198	6	5	SCO:1;SAV:1;SBI:1;SGR:1;SCAB:2	GO:0003941:GO:0006094:GO:0051539	L-serine ammonia-lyase activity:gluconeogenesis:4 iron, 4 sulfur cluster binding	F:P:F	SCAB_Chr|YP_003486446.1 SCAB_Chr|YP_003488411.1 SCO_Chr|NP_629605.1 SAV_Chr|NP_823952.1 SGR_ Chr|YP_001823560.1 SBI_Chr|ADI06738.1	L-serine dehydratase 1; L-serine ammonia-lyase; L-serine dehydratase; L-serine dehydratase; putative L-serine dehydratase; L-serine dehydratase;
strep2199	6	5	SCO:1;SAV:1;SBI:1;SGR:1;SCAB:2	GO:0003824:GO:0004372:GO:0005737:GO:0006544:GO:0006563:GO:0006730:GO:0008168:GO:0016740:GO:0030170:GO:0032259	catalytic activity:glycine hydroxymethyltransferase activity:cytoplasm:glycine metabolic process:L-serine metabolic process:one-carbon metabolic process:methyltransferase activity:transferase activity:pyridoxal phosphate binding:methylation	F:F:C:P:P:P:F:F:F:P	SCAB_Chr|YP_003486447.1 SCAB_Chr|YP_003488410.1 SCO_Chr|NP_629606.1 SAV_Chr|NP_823951.1 SGR_ Chr|YP_001823559.1 SBI_Chr|ADI06737.1	serine hydroxymethyltransferase; putative serine hydroxymethyltransferase; serine hydroxymethyltransferase; serine hydroxymethyltransferase; serine hydroxymethyltransferase; serine hydroxymethyltransferase;
strep2200	6	5	SCO:1;SAV:1;SBI:1;SGR:1;SCAB:2	GO:0003824:GO:0005488:GO:0008152:GO:0008270:GO:0016491:GO:0055114	catalytic activity:binding:metabolic process:zinc ion binding:oxidoreductase activity:oxidation reduction	F:F:P:F:F:P	SCAB_Chr|YP_003486472.1 SCAB_Chr|YP_003486601.1 SCO_Chr|NP_625045.1 SGR_ Chr|YP_001827336.1 SBI_Chr|ADI08093.1 SAV_Chr|NP_828129.1	alcohol dehydrogenase class III; putative oxidoreductase; oxidoreductase; putative zinc-containing dehydrogenase; putative zinc-containing dehydrogenase; alcohol dehydrogenase;
strep2202	6	5	SCO:1;SAV:1;SBI:1;SGR:1;SCAB:2	GO:0004553:GO:0005975:GO:0030245:GO:0030246:GO:0030247	hydrolase activity, hydrolyzing O-glycosyl compounds:carbohydrate metabolic process:cellulose catabolic process:carbohydrate binding:polysaccharide binding	F:P:P:F:F	SCAB_Chr|YP_003487397.1 SCAB_Chr|YP_003494467.1 SCO_Chr|NP_630629.1 SAV_Chr|NP_823029.1 SBI_Chr|ADI10019.1 SGR_ Chr|YP_001828440.1	putative cellulase; putative cellulase; secreted cellulase; cellulose 1,4-beta-cellobiosidase; cellulose 1,4-beta-cellobiosidase; putative secreted cellulase;
strep2203	6	5	SCO:1;SAV:1;SBI:1;SGR:1;SCAB:2	GO:0016787	hydrolase activity	F	SCAB_Chr|YP_003488184.1 SCAB_Chr|YP_003494225.1 SCO_Chr|NP_629870.1 SAV_Chr|NP_823691.1 SGR_ Chr|YP_001823287.1 SBI_Chr|ADI06481.1	putative lactamase-b family hydrolase; putative hydrolase (metallo-beta-lactamase superfamily); hypothetical protein; metallo-beta-lactamase superfamily hydrolase; metallo-beta-lactamase family hydrolase; metallo-beta-lactamase family hydrolase;
strep2204	6	5	SCO:1;SAV:1;SBI:1;SGR:1;SCAB:2	GO:0003824:GO:0005975:GO:0016787:GO:0016810	catalytic activity:carbohydrate metabolic process:hydrolase activity:hydrolase activity, acting on carbon-nitrogen (but not peptide) bonds	F:P:F:F	SCAB_Chr|YP_003489934.1 SCAB_Chr|YP_003494311.1 SCO_Chr|NP_630282.1 SAV_Chr|NP_823236.1 SGR_ Chr|YP_001823733.1 SBI_Chr|ADI09730.1	putative hydrolase; putative polysaccharide deacetylase; deacetylase; deacetylase; putative deacetylase; putative deacetylase;
strep2206	6	5	SCO:1;SAV:1;SBI:1;SGR:1;SCAB:2				SCAB_Chr|YP_003490954.1 SCAB_Chr|YP_003491181.1 SCO_SCP1|NP_639678.1 SAV_Chr|NP_828692.1 SBI_Chr|ADI09740.1 SGR_ Chr|YP_001825101.1	hypothetical protein; putative mobile element trasfer protein; putative integral membrane plasmid transfer protein; mobile element transfer protein SpdB; putative mobile element trasfer protein; putative mobile element transfer protein;
strep2245	6	5	SCO:1;SAV:1;SBI:2;SGR:1;SCAB:1	GO:0003824:GO:0004560:GO:0005975:GO:0006004:GO:0016787:GO:0043169	catalytic activity:alpha-L-fucosidase activity:carbohydrate metabolic process:fucose metabolic process:hydrolase activity:cation binding	F:F:P:P:F:F	SCO_Chr|NP_624608.1 SCAB_Chr|YP_003493808.1 SAV_Chr|NP_822928.1 SBI_Chr|ADI04434.1 SGR_ Chr|YP_001822942.1 SBI_Chr|ADI05817.1	glycosyl hydrolase; putative glycosyl hydrolase; glycosyl hydrolase; glycoside hydrolase family alpha-L-fucosidase; putative alpha-L-fucosidase; Alpha-L-fucosidase;
strep2246	6	5	SCO:1;SAV:1;SBI:2;SGR:1;SCAB:1	GO:0004497	monooxygenase activity	F	SCO_Chr|NP_624628.1 SGR_ Chr|YP_001828461.1 SBI_Chr|ADI03907.1 SCAB_Chr|YP_003486868.1 SAV_Chr|NP_824170.1 SBI_Chr|ADI12794.1	monooxygenase; putative monooxygenase; putative monooxygenase; putative monooxygenase; monooxygenase; monooxygenase;
strep2247	6	5	SCO:1;SAV:1;SBI:2;SGR:1;SCAB:1	GO:0008830:GO:0009103	dTDP-4-dehydrorhamnose 3,5-epimerase activity:lipopolysaccharide biosynthetic process	F:P	SCO_Chr|NP_624722.1 SBI_Chr|ADI12679.1 SCAB_Chr|YP_003488027.1 SAV_Chr|NP_822124.1 SGR_ Chr|YP_001822141.1 SBI_Chr|ADI09989.1	epimerase; dTDP-4-dehydrorhamnose 3,5-epimerase; putative dTDP-4-dehydrorhamnose 3,5-epimerase; dTDP-4-keto-6-deoxyhexose 3,5-epimerase; putative epimerase; dTDP-4-dehydrorhamnose 3,5-epimerase;
strep2248	6	5	SCO:1;SAV:1;SBI:1;SGR:1;SCAB:2	GO:0003677:GO:0003700:GO:0006350:GO:0006352:GO:0006355:GO:0016987:GO:0045449	DNA binding:sequence-specific DNA binding transcription factor activity:transcription:transcription initiation:regulation of transcription, DNA-dependent:sigma factor activity:regulation of transcription	F:F:P:P:P:F:P	SCO_Chr|NP_624735.1 SAV_Chr|NP_821838.1 SCAB_Chr|YP_003486714.1 SGR_ Chr|YP_001822277.1 SBI_Chr|ADI12536.1 SCAB_Chr|YP_003493632.1	RNA polymerase sigma factor; ECF subfamily RNA polymerase sigma factor; putative sigma factor; RNA polymerase ECF-subfamily sigma factor; putative sigma factor; putative sigma factor;
strep2249	6	5	SCO:2;SAV:1;SBI:1;SGR:1;SCAB:1				SCO_Chr|NP_624787.1 SBI_Chr|ADI06302.1 SCO_Chr|NP_625180.1 SCAB_Chr|YP_003486844.1 SAV_Chr|NP_828531.1 SGR_ Chr|YP_001822169.1	hypothetical protein; hypothetical protein; hypothetical protein; hypothetical protein; pirin-like protein; putative pirin-like protein;
strep2250	6	5	SCO:1;SAV:1;SBI:2;SGR:1;SCAB:1	GO:0008152:GO:0008168:GO:0016740:GO:0032259	metabolic process:methyltransferase activity:transferase activity:methylation	P:F:F:P	SCO_Chr|NP_624957.1 SGR_ Chr|YP_001828099.1 SCAB_Chr|YP_003491382.1 SBI_Chr|ADI07293.1 SAV_Chr|NP_822729.1 SBI_Chr|ADI04039.1	methyltransferase; putative methyltransferase; putative methyltransferase; methyltransferase; methyltransferase; methyltransferase;
strep2251	6	5	SCO:1;SAV:1;SBI:1;SGR:1;SCAB:2	GO:0008152	metabolic process	P	SCO_Chr|NP_625040.1 SCAB_Chr|YP_003486589.1 SBI_Chr|ADI07893.1 SGR_ Chr|YP_001824157.1 SAV_Chr|NP_826143.1 SCAB_Chr|YP_003489293.1	secreted protein; hypothetical protein; hypothetical protein; hypothetical protein; hypothetical protein; hypothetical protein;
strep2252	6	5	SCO:1;SAV:1;SBI:1;SGR:1;SCAB:2	GO:0016787	hydrolase activity	F	SCO_Chr|NP_625044.1 SCAB_Chr|YP_003486600.1 SGR_ Chr|YP_001827337.1 SBI_Chr|ADI08094.1 SAV_Chr|NP_828128.1 SCAB_Chr|YP_003486450.1	hydrolase; putative hydrolase; putative hydrolase; beta-lactamase domain protein; metallo-beta-lactamase; putative hydrolase;
strep2253	6	5	SCO:1;SAV:2;SBI:1;SGR:1;SCAB:1	GO:0003824:GO:0005488:GO:0008152:GO:0008270:GO:0016491:GO:0055114	catalytic activity:binding:metabolic process:zinc ion binding:oxidoreductase activity:oxidation reduction	F:F:P:F:F:P	SCO_Chr|NP_625082.1 SAV_Chr|NP_828629.1 SCAB_Chr|YP_003487303.1 SBI_Chr|ADI07537.1 SGR_ Chr|YP_001822376.1 SAV_Chr|NP_822375.1	zinc-binding oxidoreductase; dehydrogenase; putative zinc-binding oxidoreductase; alcohol dehydrogenase; putative zinc-binding oxidoreductase; dehydrogenase;
strep2255	6	5	SCO:1;SAV:2;SBI:1;SGR:1;SCAB:1				SCO_Chr|NP_625096.1 SAV_Chr|NP_828610.1 SCAB_Chr|YP_003486676.1 SBI_Chr|ADI08636.1 SGR_ Chr|YP_001821777.1 SAV_Chr|NP_821952.1	hypothetical protein; hypothetical protein; hypothetical protein; hypothetical protein; hypothetical protein; hypothetical protein;
strep2256	6	5	SCO:1;SAV:1;SBI:1;SGR:2;SCAB:1				SCO_Chr|NP_625100.1 SCAB_Chr|YP_003486680.1 SAV_Chr|NP_828604.1 SGR_ Chr|YP_001826795.1 SBI_Chr|ADI05503.1 SGR_ Chr|YP_001827541.1	hypothetical protein; hypothetical protein; hypothetical protein; hypothetical protein; hypothetical protein; hypothetical protein;
strep2257	6	5	SCO:2;SAV:1;SBI:1;SGR:1;SCAB:1	GO:0003677:GO:0003700:GO:0006350:GO:0006352:GO:0006355:GO:0016987:GO:0045449	DNA binding:sequence-specific DNA binding transcription factor activity:transcription:transcription initiation:regulation of transcription, DNA-dependent:sigma factor activity:regulation of transcription	F:F:P:P:P:F:P	SCO_Chr|NP_625164.1 SGR_ Chr|YP_001827740.1 SCO_Chr|NP_625166.1 SCAB_Chr|YP_003489778.1 SAV_Chr|NP_822073.1 SBI_Chr|ADI05427.1	ECF family RNA polymerase sigma factor; RNA polymerase ECF-subfamily sigma factor; ECF family RNA polymerase sigma factor; putative sigma factor; ECF subfamily RNA polymerase sigma factor; ECF subfamily RNA polymerase sigma factor;
strep2258	6	5	SCO:1;SAV:2;SBI:1;SGR:1;SCAB:1	GO:0003824:GO:0008152	catalytic activity:metabolic process	F:P	SCO_Chr|NP_625195.1 SAV_Chr|NP_823051.1 SBI_Chr|ADI09217.1 SGR_ Chr|YP_001826773.1 SCAB_Chr|YP_003492468.1 SAV_Chr|NP_827439.1	oxidoreductase; oxidoreductase; hypothetical protein; hypothetical protein; hypothetical protein; hypothetical protein;
strep2259	6	5	SCO:2;SAV:1;SBI:1;SGR:1;SCAB:1	GO:0004784:GO:0006801:GO:0046872:GO:0055114	superoxide dismutase activity:superoxide metabolic process:metal ion binding:oxidation reduction	F:P:F:P	SCO_Chr|NP_625295.1 SCAB_Chr|YP_003491530.1 SCO_Chr|NP_626869.1 SAV_Chr|NP_826590.1 SGR_ Chr|YP_001826418.1 SBI_Chr|ADI05625.1	superoxide dismutase; superoxide dismutase; superoxide dismutase; superoxide dismutase; Fe-Zn-superoxide dismutase; superoxide dismutase;
strep2260	6	5	SCO:1;SAV:1;SBI:2;SGR:1;SCAB:1	GO:0005215:GO:0006810:GO:0016020:GO:0016021:GO:0055085	transporter activity:transport:membrane:integral to membrane:transmembrane transport	F:P:C:C:P	SCO_Chr|NP_625306.1 SAV_Chr|NP_822593.1 SBI_Chr|ADI04240.1 SGR_ Chr|YP_001822708.1 SCAB_Chr|YP_003490983.1 SBI_Chr|ADI06296.1	integral membrane transport protein; transporter; transporter; major facilitator superfamily permease; putative integral membrane transport protein; putative integral membrane transport protein;
strep2261	6	5	SCO:1;SAV:1;SBI:1;SGR:2;SCAB:1	GO:0005529:GO:0005975:GO:0016853	sugar binding:carbohydrate metabolic process:isomerase activity	F:P:F	SCO_Chr|NP_625337.1 SCAB_Chr|YP_003493765.1 SAV_Chr|NP_822621.1 SGR_ Chr|YP_001821796.1 SBI_Chr|ADI04083.1 SGR_ Chr|YP_001823094.1	hypothetical protein; hypothetical protein; putave phosphosugar isomerase; hypothetical protein; phosphosugar isomerase-like protein; hypothetical protein;
strep2262	6	5	SCO:2;SAV:1;SBI:1;SGR:1;SCAB:1				SCO_Chr|NP_625354.1 SGR_ Chr|YP_001822581.1 SCO_Chr|NP_625461.1 SAV_Chr|NP_828356.1 SCAB_Chr|YP_003493474.1 SBI_Chr|ADI04832.1	transcriptional repressor; ROK family transcriptional regulator; xylose repressor; xylose repressor; putative xylose repressor; xylose repressor;
strep2263	6	5	SCO:1;SAV:1;SBI:1;SGR:1;SCAB:2	GO:0010181	FMN binding	F	SCO_SCP1|NP_639836.1 SCAB_Chr|YP_003488042.1 SAV_Chr|NP_825007.1 SGR_ Chr|YP_001824554.1 SBI_Chr|ADI09411.1 SCAB_Chr|YP_003490746.1	putative oxidoreductase, mmyf; putative monooxygenase component; NADPH-flavin oxidoreductase; putative oxidoreductase; putative oxidoreductase; putative oxidoreductase;
strep2264	6	5	SCO:1;SAV:2;SBI:1;SGR:1;SCAB:1				SCO_Chr|NP_625418.1 SCAB_Chr|YP_003493938.1 SAV_Chr|NP_821628.1 SBI_Chr|ADI12211.1 SAV_Chr|NP_821635.1 SGR_ Chr|YP_001828176.1	hypothetical protein; hypothetical protein; hypothetical protein; hypothetical protein; hypothetical protein; hypothetical protein;
strep2265	6	5	SCO:1;SAV:1;SBI:1;SGR:1;SCAB:2	GO:0003677:GO:0003700:GO:0006350:GO:0006351:GO:0006355:GO:0016481:GO:0016566:GO:0045449	DNA binding:sequence-specific DNA binding transcription factor activity:transcription:transcription, DNA-dependent:regulation of transcription, DNA-dependent:negative regulation of transcription:specific transcriptional repressor activity:regulation of transcription	F:F:P:P:P:P:F:P	SCO_Chr|NP_625428.1 SGR_ Chr|YP_001827947.1 SAV_Chr|NP_822717.1 SCAB_Chr|YP_003493688.1 SBI_Chr|ADI03215.1 SCAB_Chr|YP_003493794.1	TetR family transcriptional regulator; TetR family transcriptional regulator; TetR family transcriptional regulator; putative tetR family transcriptional regulator; transcriptional regulator, TetR family protein; putative TetR family transcriptional regulator;
strep2267	6	5	SCO:1;SAV:1;SBI:1;SGR:2;SCAB:1	GO:0005524:GO:0006200:GO:0016887	ATP binding:ATP catabolic process:ATPase activity	F:P:F	SCO_Chr|NP_625473.1 SGR_ Chr|YP_001822404.1 SCAB_Chr|YP_003493800.1 SBI_Chr|ADI04997.1 SAV_Chr|NP_822160.1 SGR_ Chr|YP_001821794.1	hypothetical protein; hypothetical protein; hypothetical protein; hypothetical protein; hypothetical protein; hypothetical protein;
strep2268	6	5	SCO:2;SAV:1;SBI:1;SGR:1;SCAB:1	GO:0003677:GO:0043565	DNA binding:sequence-specific DNA binding	F:F	SCO_Chr|NP_625490.1 SCAB_Chr|YP_003493365.1 SAV_Chr|NP_828314.1 SGR_ Chr|YP_001822015.1 SCO_Chr|NP_628901.1 SBI_Chr|ADI12208.1	regulatory protein; putative regulatory protein; regulatory protein; putative transcriptional regulator; hypothetical protein; hypothetical protein;
strep2269	6	5	SCO:1;SAV:1;SBI:1;SGR:1;SCAB:2	GO:0008152:GO:0016491:GO:0055114	metabolic process:oxidoreductase activity:oxidation reduction	P:F:P	SCO_Chr|NP_625493.1 SCAB_Chr|YP_003493361.1 SAV_Chr|NP_828310.1 SGR_ Chr|YP_001828274.1 SBI_Chr|ADI10331.1 SCAB_Chr|YP_003494332.1	succinic semialdehyde dehydrogenase; putative aldehyde dehydrogenase; succinic semialdehyde dehydrogenase; succinic semialdehyde dehydrogenase; putative aldehyde dehydrogenase; putative aldehyde dehydrogenase;
strep2270	6	5	SCO:1;SAV:2;SBI:1;SGR:1;SCAB:1	GO:0003824:GO:0008152:GO:0008483:GO:0016740:GO:0030170	catalytic activity:metabolic process:transaminase activity:transferase activity:pyridoxal phosphate binding	F:P:F:F:F	SCO_Chr|NP_625512.1 SAV_Chr|NP_828288.1 SCAB_Chr|YP_003493343.1 SGR_ Chr|YP_001824215.1 SBI_Chr|ADI07853.1 SAV_Chr|NP_824597.1	ornithine aminotransferase; ornithine aminotransferase; ornithine aminotransferase; putative ornithine aminotransferase; ornithine aminotransferase; ornithine aminotransferase;
strep2271	6	5	SCO:1;SAV:2;SBI:1;SGR:1;SCAB:1	GO:0003700:GO:0005622:GO:0006351:GO:0006355:GO:0043565	sequence-specific DNA binding transcription factor activity:intracellular:transcription, DNA-dependent:regulation of transcription, DNA-dependent:sequence-specific DNA binding	F:C:P:P:F	SCO_Chr|NP_625585.1 SAV_Chr|NP_828233.1 SCAB_Chr|YP_003493286.1 SGR_ Chr|YP_001827763.1 SBI_Chr|ADI06828.1 SAV_Chr|NP_821763.1	transcriptional regulatory protein; transcription regulator AsnC; putative transcriptional regulator; AsnC family transcriptional regulator; transcription regulator AsnC; transcription regulator AsnC;
strep2272	6	5	SCO:1;SAV:1;SBI:1;SGR:2;SCAB:1	GO:0004252:GO:0006508:GO:0008233:GO:0042802:GO:0043086	serine-type endopeptidase activity:proteolysis:peptidase activity:identical protein binding:negative regulation of catalytic activity	F:P:F:F:P	SCO_Chr|NP_625640.1 SGR_ Chr|YP_001828314.1 SAV_Chr|NP_823977.1 SCAB_Chr|YP_003488456.1 SBI_Chr|ADI06805.1 SGR_ Chr|YP_001823971.1	secreted serine protease; putative secreted subtilisin-like serine protease; secreted serine protease; putative serine protease; secreted serine protease; putative secreted subtilisin-like serine protease;
strep2273	6	5	SCO:1;SAV:2;SBI:1;SGR:1;SCAB:1	GO:0019028	viral capsid	C	SCO_Chr|NP_626007.1 SAV_Chr|NP_827736.1 SGR_ Chr|YP_001827285.1 SBI_Chr|ADI04907.1 SAV_Chr|NP_823344.1 SCAB_Chr|YP_003487697.1	secreted cellulose-binding protein; cellulose-binding protein; putative cellulose-binding protein; secreted cellulose-binding protein; secreted cellulose-binding protein; putative chitin/cellulose-binding protein;
strep2274	6	5	SCO:1;SAV:1;SBI:1;SGR:2;SCAB:1	GO:0005215:GO:0005886:GO:0006810:GO:0016020:GO:0016021	transporter activity:plasma membrane:transport:membrane:integral to membrane	F:C:P:C:C	SCO_Chr|NP_626058.1 SAV_Chr|NP_827667.1 SCAB_Chr|YP_003492696.1 SBI_Chr|ADI11335.1 SGR_ Chr|YP_001821966.1 SGR_ Chr|YP_001826079.1	iron-siderophore uptake system transmembrane protein; ferrichrome ABC transport system permease protein; putative iron-siderophore uptake system transmembrane component; ferrichrome ABC transport system permease protein; iron ABC transporter; iron ABC transporter;
strep2275	6	5	SCO:1;SAV:2;SBI:1;SGR:1;SCAB:1	GO:0003824:GO:0005488:GO:0008152:GO:0016491	catalytic activity:binding:metabolic process:oxidoreductase activity	F:F:P:F	SCO_Chr|NP_626083.1 SCAB_Chr|YP_003492664.1 SAV_Chr|NP_827639.1 SGR_ Chr|YP_001827194.1 SBI_Chr|ADI11300.1 SAV_Chr|NP_823471.1	enoyl-(acyl carrier protein) reductase; putative enoyl-(acyl-carrier-protein) reductase; enoyl-(acyl carrier protein) reductase; enoyl-(acyl carrier protein) reductase; enoyl-(acyl-carrier-protein) reductase; enoyl-(acyl carrier protein) reductase;
strep2276	6	5	SCO:2;SAV:1;SBI:1;SGR:1;SCAB:1	GO:0003677:GO:0003700:GO:0006350:GO:0006351:GO:0006355:GO:0016481:GO:0016566:GO:0045449	DNA binding:sequence-specific DNA binding transcription factor activity:transcription:transcription, DNA-dependent:regulation of transcription, DNA-dependent:negative regulation of transcription:specific transcriptional repressor activity:regulation of transcription	F:F:P:P:P:P:F:P	SCO_Chr|NP_626170.1 SAV_Chr|NP_827528.1 SCO_Chr|NP_629219.1 SGR_ Chr|YP_001824134.1 SBI_Chr|ADI07734.1 SCAB_Chr|YP_003489108.1	transcriptional regulator; TetR family transcriptional regulator; TetR family transcriptional regulator; TetR family transcriptional regulator; TetR family transcriptional regulator; putative tetR family transcriptional regulator;
strep2277	6	5	SCO:1;SAV:1;SBI:1;SGR:1;SCAB:2	GO:0003723:GO:0030529	RNA binding:ribonucleoprotein complex	F:C	SCO_Chr|NP_626171.1 SAV_Chr|NP_827526.1 SCAB_Chr|YP_003492560.1 SGR_ Chr|YP_001827124.1 SCAB_Chr|YP_003494366.1 SBI_Chr|ADI04905.1	hypothetical protein; ribonucleoprotein-related protein; hypothetical protein; hypothetical protein; hypothetical protein; hypothetical protein;
strep2278	6	5	SCO:1;SAV:1;SBI:2;SGR:1;SCAB:1	GO:0003855:GO:0009073:GO:0016829	3-dehydroquinate dehydratase activity:aromatic amino acid family biosynthetic process:lyase activity	F:P:F	SCO_Chr|NP_626225.1 SCAB_Chr|YP_003492483.1 SAV_Chr|NP_827456.1 SBI_Chr|ADI05492.1 SGR_ Chr|YP_001827552.1 SBI_Chr|ADI10399.1	3-dehydroquinate dehydratase; dehydroquinate dehydratase; 3-dehydroquinate dehydratase; 3-dehydroquinate dehydratase; 3-dehydroquinate dehydratase; 3-dehydroquinate dehydratase;
strep2279	6	5	SCO:1;SAV:1;SBI:2;SGR:1;SCAB:1				SCO_Chr|NP_626240.1 SAV_Chr|NP_827430.1 SCAB_Chr|YP_003492460.1 SGR_ Chr|YP_001822566.1 SBI_Chr|ADI05696.1 SBI_Chr|ADI12140.1	AbaA-like protein; AbaA-like protein; putative AbaA-like protein; putative AbaA-like protein; AbaA-like protein; putative AbaA-like protein;
strep2280	6	5	SCO:1;SAV:1;SBI:1;SGR:1;SCAB:2	GO:0003824:GO:0008152:GO:0016740	catalytic activity:metabolic process:transferase activity	F:P:F	SCO_Chr|NP_626292.1 SAV_Chr|NP_827358.1 SCAB_Chr|YP_003492391.1 SGR_ Chr|YP_001826988.1 SBI_Chr|ADI05232.1 SCAB_Chr|YP_003486356.1	hypothetical protein; acyl-CoA transferase/carnitine dehydratase; putative CoA-transferase; putative acyl-CoA transferase; L-carnitine dehydratase/bile acid-inducible protein F; putative Acyl-CoA transferase/carnitine dehydratase protein;
strep2281	6	5	SCO:1;SAV:1;SBI:1;SGR:2;SCAB:1				SCO_Chr|NP_626392.1 SAV_Chr|NP_827238.1 SBI_Chr|ADI10945.1 SCAB_Chr|YP_003492283.1 SGR_ Chr|YP_001827929.1 SGR_ Chr|YP_001826879.1	secreted protein; NLP/P60-family protein; secreted protein; hypothetical protein; NLP/P60 family secreted protein; NLP/P60 family secreted protein;
strep2283	6	5	SCO:2;SAV:1;SBI:1;SGR:1;SCAB:1	GO:0003824:GO:0005488:GO:0008152:GO:0044237:GO:0050662	catalytic activity:binding:metabolic process:cellular metabolic process:coenzyme binding	F:F:P:P:F	SCO_Chr|NP_626465.1 SAV_Chr|NP_827170.1 SCAB_Chr|YP_003492216.1 SBI_Chr|ADI06304.1 SGR_ Chr|YP_001823768.1 SCO_SCP1|NP_639835.1	reductase; reductase; putative NAD-dependent protein; putative reductase; putative reductase; hypothetical protein;
strep2284	6	5	SCO:1;SAV:1;SBI:1;SGR:2;SCAB:1				SCO_Chr|NP_733565.1 SCAB_Chr|YP_003492185.1 SAV_Chr|NP_827127.1 SGR_ Chr|YP_001826774.1 SBI_Chr|ADI08618.1 SGR_ Chr|YP_001822580.1	secreted protein; hypothetical protein; secreted protein; putative secreted protein; secreted protein; hypothetical protein;
strep2285	6	5	SCO:1;SAV:1;SBI:1;SGR:1;SCAB:2				SCO_Chr|NP_626489.1 SAV_Chr|NP_827128.1 SCAB_Chr|YP_003492186.1 SGR_ Chr|YP_001822579.1 SBI_Chr|ADI08619.1 SCAB_Chr|YP_003494031.1	membrane protein; hypothetical protein; hypothetical protein; hypothetical protein; hypothetical protein; hypothetical protein;
strep2286	6	5	SCO:2;SAV:1;SBI:1;SGR:1;SCAB:1	GO:0003824:GO:0005488:GO:0008152	catalytic activity:binding:metabolic process	F:F:P	SCO_Chr|NP_626510.1 SAV_Chr|NP_827112.1 SCAB_Chr|YP_003492172.1 SGR_ Chr|YP_001826759.1 SBI_Chr|ADI10811.1 SCO_SCP1|NP_639839.1	oxidoreductase; NADPH-dependent F420 reductase; putative F420-dependent NADP reductase; putative oxidoreductase; NADPH-dependent F420 reductase; hypothetical protein;
strep2287	6	5	SCO:2;SAV:1;SBI:1;SGR:1;SCAB:1				SCO_Chr|NP_626581.1 SCAB_Chr|YP_003490809.1 SCO_Chr|NP_628605.1 SAV_Chr|NP_824957.1 SGR_ Chr|YP_001825772.1 SBI_Chr|ADI09469.1	integral membrane protein; putative integral membrane protein; integral membrane protein; integral membrane protein; putative integral membrane protein; integral membrane protein;
strep2288	6	5	SCO:1;SAV:1;SBI:1;SGR:2;SCAB:1				SCO_Chr|NP_626613.1 SAV_Chr|NP_826982.1 SCAB_Chr|YP_003491981.1 SGR_ Chr|YP_001826647.1 SBI_Chr|ADI10599.1 SGR_ Chr|YP_001827704.1	hypothetical protein; hypothetical protein; putative integral membrane protein; hypothetical protein; hypothetical protein; hypothetical protein;
strep2289	6	5	SCO:1;SAV:1;SBI:1;SGR:2;SCAB:1				SCO_Chr|NP_626670.1 SGR_ Chr|YP_001822557.1 SAV_Chr|NP_826917.1 SCAB_Chr|YP_003491920.1 SGR_ Chr|YP_001827982.1 SBI_Chr|ADI12053.1	regulatory protein; putative transcriptional regulator; regulatory protein; hypothetical protein; putative transcriptional regulator; regulatory protein;
strep2290	6	5	SCO:1;SAV:1;SBI:2;SGR:1;SCAB:1				SCO_Chr|NP_626720.1 SAV_Chr|NP_826842.1 SCAB_Chr|YP_003491793.1 SGR_ Chr|YP_001826571.1 SBI_Chr|ADI08193.1 SBI_Chr|ADI11037.1	reductase; reductase; putative reductase; putative NADPH-dependent FMN reductase; putative NADPH-dependent FMN reductase; flavoprotein;
strep2292	6	5	SCO:2;SAV:1;SBI:1;SGR:1;SCAB:1	GO:0007047:GO:0007049:GO:0008360:GO:0008834:GO:0009252:GO:0016740:GO:0016765:GO:0051301	cellular cell wall organization:cell cycle:regulation of cell shape:di-trans,poly-cis-decaprenylcistransferase activity:peptidoglycan biosynthetic process:transferase activity:transferase activity, transferring alkyl or aryl (other than methyl) groups:cell division	P:P:P:F:P:F:F:P	SCO_Chr|NP_626749.1 SCAB_Chr|YP_003491754.1 SAV_Chr|NP_826806.1 SBI_Chr|ADI10351.1 SGR_ Chr|YP_001826527.1 SCO_SCP1|NP_639818.1	undecaprenyl phosphate synthetase; undecaprenyl phosphate synthetase; undecaprenyl diphosphate synthase; di-trans,poly-cis-decaprenylcistransferase; putative undecaprenyl phosphate synthetase; putative bifunctional undecaprenyl pyrophosphate synthetase/phytoene synthase;
strep2293	6	5	SCO:2;SAV:1;SBI:1;SGR:1;SCAB:1	GO:0016787	hydrolase activity	F	SCO_Chr|NP_626756.1 SAV_Chr|NP_822063.1 SBI_Chr|ADI09143.1 SCAB_Chr|YP_003493778.1 SCO_Chr|NP_631690.1 SGR_ Chr|YP_001828456.1	secreted protein; hydrolase; hydrolase; hypothetical protein; secreted hydrolase; putative hydrolase;
strep2294	6	5	SCO:1;SAV:1;SBI:2;SGR:1;SCAB:1				SCO_Chr|NP_733578.1 SAV_Chr|NP_826627.1 SCAB_Chr|YP_003491556.1 SBI_Chr|ADI10875.1 SGR_ Chr|YP_001826438.1 SBI_Chr|ADI10230.1	hypothetical protein; hypothetical protein; hypothetical protein; hypothetical protein; hypothetical protein; hypothetical protein;
strep2295	6	5	SCO:1;SAV:1;SBI:1;SGR:1;SCAB:2	GO:0003333:GO:0006810:GO:0006865:GO:0015171:GO:0016020:GO:0016021:GO:0055085	amino acid transmembrane transport:transport:amino acid transport:amino acid transmembrane transporter activity:membrane:integral to membrane:transmembrane transport	P:P:P:F:C:C:P	SCO_Chr|NP_626864.1 SAV_Chr|NP_826602.1 SCAB_Chr|YP_003491540.1 SGR_ Chr|YP_001826426.1 SBI_Chr|ADI10213.1 SCAB_Chr|YP_003491840.1	amino acid permease; gamma-aminobutyrate permease; putative amino acid transporter; putative gamma-aminobutyrate permease; putative transporter; putative transporter;
strep2298	6	5	SCO:1;SAV:1;SBI:1;SGR:1;SCAB:2	GO:0005737:GO:0005975:GO:0008643:GO:0016853	cytoplasm:carbohydrate metabolic process:carbohydrate transport:isomerase activity	C:P:P:F	SCO_Chr|NP_626980.1 SAV_Chr|NP_826493.1 SGR_ Chr|YP_001822605.1 SBI_Chr|ADI10117.1 SCAB_Chr|YP_003491428.1 SCAB_Chr|YP_003487052.1	D-ribose pyranase; D-ribose pyranase; D-ribose pyranase; D-ribose pyranase; putative carbohydrate transport protein; high affinity ribose transport protein RbsD;
strep2299	6	5	SCO:1;SAV:2;SBI:1;SGR:1;SCAB:1	GO:0008703:GO:0009231	5-amino-6-(5-phosphoribosylamino)uracil reductase activity:riboflavin biosynthetic process	F:P	SCO_Chr|NP_627042.1 SBI_Chr|ADI07019.1 SCAB_Chr|YP_003491432.1 SAV_Chr|NP_821646.1 SGR_ Chr|YP_001825681.1 SAV_Chr|NP_824420.1	hypothetical protein; hypothetical protein; hypothetical protein; hypothetical protein; hypothetical protein; hypothetical protein;
strep2300	6	5	SCO:1;SAV:2;SBI:1;SGR:1;SCAB:1	GO:0004497:GO:0005506:GO:0009055:GO:0016491:GO:0020037:GO:0046872:GO:0055114	monooxygenase activity:iron ion binding:electron carrier activity:oxidoreductase activity:heme binding:metal ion binding:oxidation reduction	F:F:F:F:F:F:P	SCO_Chr|NP_627112.1 SAV_Chr|NP_821283.1 SCAB_Chr|YP_003487702.1 SBI_Chr|ADI10708.1 SGR_ Chr|YP_001822134.1 SAV_Chr|NP_824881.1	cytochrome P450; cytochrome P450 hydroxylase; P450-like protein; cytochrome P450-family protein; putative cytochrome P450; cytochrome P450;
strep2301	6	5	SCO:1;SAV:1;SBI:2;SGR:1;SCAB:1	GO:0004601:GO:0016209:GO:0016491:GO:0055114	peroxidase activity:antioxidant activity:oxidoreductase activity:oxidation reduction	F:F:F:P	SCO_Chr|NP_627113.1 SBI_Chr|ADI03446.1 SAV_Chr|NP_821963.1 SGR_ Chr|YP_001824546.1 SCAB_Chr|YP_003489997.1 SBI_Chr|ADI08600.1	hypothetical protein; hypothetical protein; hypothetical protein; hypothetical protein; hypothetical protein; hypothetical protein;
strep2302	6	5	SCO:2;SAV:1;SBI:1;SGR:1;SCAB:1	GO:0005351:GO:0005886:GO:0006810:GO:0008643:GO:0008982:GO:0009401:GO:0016020:GO:0016021	sugar:hydrogen symporter activity:plasma membrane:transport:carbohydrate transport:protein-N(PI)-phosphohistidine-sugar phosphotransferase activity:phosphoenolpyruvate-dependent sugar phosphotransferase system:membrane:integral to membrane	F:C:P:P:F:P:C:C	SCO_Chr|NP_627132.1 SAV_Chr|NP_826345.1 SGR_ Chr|YP_001826148.1 SCO_Chr|NP_627133.1 SBI_Chr|ADI09806.1 SCAB_Chr|YP_003491225.1	PTS transmembrane protein; phosphotransferase system IIC component; putative phosphotransferase system IIC component; PTS transmembrane protein; PTS transmembrane component; putative PTS transmembrane component;
strep2303	6	5	SCO:1;SAV:2;SBI:1;SGR:1;SCAB:1	GO:0000166:GO:0003677:GO:0005524:GO:0016787:GO:0017111:GO:0003676:GO:0004386	nucleotide binding:DNA binding:ATP binding:hydrolase activity:nucleoside-triphosphatase activity:nucleic acid binding:helicase activity	F:F:F:F:F:F:F	SCO_Chr|NP_627162.1 SAV_Chr|NP_826317.1 SCAB_Chr|YP_003491197.1 SBI_Chr|ADI09767.1 SGR_ Chr|YP_001826113.1 SAV_SAP1|NP_828767.1	hypothetical protein; protein involving differentiation; hypothetical protein; protein involving differentiation; hypothetical protein; putative NHN endonuclease;
strep2304	6	5	SCO:1;SAV:1;SBI:1;SGR:2;SCAB:1	GO:0003700:GO:0005622:GO:0006351:GO:0006355:GO:0043565	sequence-specific DNA binding transcription factor activity:intracellular:transcription, DNA-dependent:regulation of transcription, DNA-dependent:sequence-specific DNA binding	F:C:P:P:F	SCO_Chr|NP_627207.1 SAV_Chr|NP_826269.1 SCAB_Chr|YP_003491128.1 SGR_ Chr|YP_001827466.1 SBI_Chr|ADI08735.1 SGR_ Chr|YP_001822294.1	integral membrane protein; integral membrane protein; putative integral membrane protein; putative integral membrane protein; AsnC family transcriptional regulator; hypothetical protein;
strep2305	6	5	SCO:2;SAV:1;SBI:1;SGR:1;SCAB:1				SCO_Chr|NP_627265.1 SCAB_Chr|YP_003491070.1 SBI_Chr|ADI07618.1 SCO_Chr|NP_627267.1 SAV_Chr|NP_826210.1 SGR_ Chr|YP_001826005.1	hypothetical protein; hypothetical protein; putative transcriptional regulator; secreted protein; transcriptional regulator; putative transcriptional regulator;
strep2306	6	5	SCO:1;SAV:1;SBI:1;SGR:1;SCAB:2	GO:0000030:GO:0006493:GO:0016020	mannosyltransferase activity:protein amino acid O-linked glycosylation:membrane	F:P:C	SCO_Chr|NP_627370.1 SAV_Chr|NP_824769.1 SCAB_Chr|YP_003490959.1 SGR_ Chr|YP_001825858.1 SBI_Chr|ADI07495.1 SCAB_Chr|YP_003493560.1	integral membrane protein; integral membrane protein; putative integral membrane protein; putative integral membrane protein; integral membrane protein; putative glycosyl transferase;
strep2307	6	5	SCO:1;SAV:1;SBI:2;SGR:1;SCAB:1	GO:0005216:GO:0005886:GO:0006810:GO:0006811:GO:0016020:GO:0016021	ion channel activity:plasma membrane:transport:ion transport:membrane:integral to membrane	F:C:P:P:C:C	SCO_Chr|NP_627404.1 SCAB_Chr|YP_003490882.1 SAV_Chr|NP_824858.1 SBI_Chr|ADI09599.1 SGR_ Chr|YP_001824427.1 SBI_Chr|ADI08857.1	mechanosensitive channel; putative mechanosensitive ion channel; mechanosensitive channel; mechanosensitive channel; putative large-conductance mechanosensitive channel protein; large-conductance mechanosensitive channel;
strep2309	6	5	SCO:2;SAV:1;SBI:1;SGR:1;SCAB:1				SCO_Chr|NP_627468.1 SBI_Chr|ADI08260.1 SCO_Chr|NP_629481.1 SGR_ Chr|YP_001824864.1 SAV_Chr|NP_824910.1 SCAB_Chr|YP_003490289.1	SpdA protein; putative mobile element transfer protein; SpdA2 protein; putative mobile element transfer protein; mobile element transfer protein SpdA; putative mobile element transfer protein;
strep2310	6	5	SCO:2;SAV:1;SBI:1;SGR:1;SCAB:1	GO:0003677:GO:0003700:GO:0006350:GO:0006352:GO:0006355:GO:0016987:GO:0045449	DNA binding:sequence-specific DNA binding transcription factor activity:transcription:transcription initiation:regulation of transcription, DNA-dependent:sigma factor activity:regulation of transcription	F:F:P:P:P:F:P	SCO_Chr|NP_627533.1 SAV_Chr|NP_825912.1 SCAB_Chr|YP_003489543.1 SGR_ Chr|YP_001825663.1 SBI_Chr|ADI09126.1 SCO_SCP1|NP_639689.1	RNA polymerase sigma factor; ECF subfamily RNA polymerase sigma factor; AdsA-like sigma factor; ECF subfamily RNA polymerase sigma factor; AdsA-like sigma factor; ecf family sigma factor;
strep2311	6	5	SCO:1;SAV:1;SBI:2;SGR:1;SCAB:1	GO:0000166:GO:0003677:GO:0003700:GO:0006351:GO:0006355:GO:0016481:GO:0030528	nucleotide binding:DNA binding:sequence-specific DNA binding transcription factor activity:transcription, DNA-dependent:regulation of transcription, DNA-dependent:negative regulation of transcription:transcription regulator activity	F:F:F:P:P:P:F	SCO_Chr|NP_627619.1 SAV_Chr|NP_825834.1 SCAB_Chr|YP_003489616.1 SBI_Chr|ADI09033.1 SGR_ Chr|YP_001823546.1 SBI_Chr|ADI07850.1	transcriptional regulator; MerR family transcriptional regulator; putative antibiotic resistance transcriptional activator; MerR family transcriptional regulator; MerR family transcriptional regulator; putative transcriptional regulator;
[truncated: 68 more rows]

## Sheet: Streptomyces_LSEunique
ORTHO	#seq	#taxa	taxa distribution	GO Identifier	GO Term Name	Aspect	Sequence ID	Sequence Description
[truncated: 592 more rows]

[truncated: 1 more sheets: Streptomyces_LSEtypical]
